# Supplementary material for: LncSEA: a platform for long non-coding RNA related sets and enrichment analysis
Source: Nucleic Acids Res. 2020 Oct 12;49(D1):D969–80. doi: 10.1093/nar/gkaa806 (PMC7778898; doi:10.1093/nar/gkaa806)
Supplement: gkaa806_Supplemental_Files [file gkaa806_supplemental_files.zip]

Archive with 7 entries (7 files):
- Supplementary Figure 1.pdf
- Supplementary Material 1.docx
- Supplementary Material 2.docx
- Supplementary Table 1.docx
- Supplementary Table 2.xlsx
- Supplementary Table 3.pdf
- Supplementary Table 4.xlsx
