# Supplementary material for: LncSEA: a platform for long non-coding RNA related sets and enrichment analysis
Source: Nucleic Acids Res. 2020 Oct 12;49(D1):D969–80. doi: 10.1093/nar/gkaa806 (PMC7778898; doi:10.1093/nar/gkaa806)
Supplement: gkaa806_Supplemental_Files [file gkaa806_supplemental_files.zip › Supplementary Table 2.xlsx]

## Sheet: Datasets statistics
Supplementary Table 2: Sample statistics of datasets
No.	Category	Data Source	Data type	Sample	Method
1	Enhancer	ENCODE, NCBI, Roadmap,GGR	H3K27ac CHIP-seq	542(Samples),357(Sample types),49(Tissue types)	Bowtie-MACS-ROSE
2	Super enhancer	ENCODE, NCBI, Roadmap,GGR	H3K27ac CHIP-seq	542(Samples),357(Sample types),49(Tissue types)	Bowtie-MACS-ROSE
3	Chromatin accessibility	Cistrome, TCGA, ENCODE, Roadmap, NCBI	ATAC-seq,DNase-seq	418(Samples),366(Sample types),46(Tissue types)	ROSE Gene Mapper
4	Transcription factor	Cistrome, ENCODE, Remap,GTRD, ChIP-Atlas	ChIP-seq	952(TFs),7,734(Samples),467(Sample types),44(Tissue types)	BEDTools,ROSE Gene Mapper

## Sheet: H3K27ac chipseq
Sample ID	Biosample type	Biosample name	Source	Series	H3K27ac	Input
sample_00_001	Tissue	adipose-tissue	Roadmap	GSE16256	ENCSR082SHT	ENCSR163VJS
sample_00_002	Tissue	adrenal-gland_34y	Roadmap	GSE16256	ENCSR405ESP	ENCSR815BDB
sample_00_003	Tissue	adrenal-gland_97d	Roadmap	GSE18927	ENCSR847AIA	ENCSR960VLF
sample_00_004	Tissue	aorta	Roadmap	GSE16256	ENCSR322TJD	ENCSR116QUS
sample_00_005	Primary cell	B-cell	Roadmap	GSE18927	ENCSR191ZQT	ENCSR300ZUS
sample_00_006	Primary cell	CD14-positive-monocyte	Roadmap	GSE18927	ENCSR012PII	ENCSR444GJM
sample_00_007	Primary cell	naive thymus-derived CD4-positive, alpha-beta T cell	Roadmap	GSE17312	ENCSR674VPA	ENCSR355RJN
sample_00_008	Primary cell	CD4-positive-alpha-beta-memory-T-cell	Roadmap	GSE17312	ENCSR314BEX	ENCSR595SMV
sample_00_009	Primary cell	CD8-positive-alpha-beta-T-cell	Roadmap	GSE18927	ENCSR007HLH	ENCSR247BVB
sample_00_010	In vitro differentiated cells	endodermal-cell	Roadmap	GSE17312	ENCSR200ETW	ENCSR650EVQ
sample_00_011	Tissue	esophagus	Roadmap	GSE16256	ENCSR679OVD	ENCSR161JTT
sample_00_012	Stem cell	H1-hESC	Roadmap	GSE16256	ENCSR880SUY	ENCSR569NEE
sample_00_013	Stem cell	H9	Roadmap	GSE16256	ENCSR876RGF	ENCSR214MNL
sample_00_014	Tissue	heart-left-ventricle	Roadmap	GSE16256	ENCSR458RRZ	ENCSR961QMI
sample_00_015	Cell line	IMR-90	Roadmap	GSE16256	ENCSR002YRE	ENCSR001BSB
sample_00_016	Induced pluripotent stem cell line	iPS-DF-19.11	Roadmap	GSE16256	ENCSR505OPZ	ENCSR086NVH
sample_00_017	Induced pluripotent stem cell line	iPS-DF-6.9	Roadmap	GSE16256	ENCSR875QDS	ENCSR212SJH
sample_00_018	Induced pluripotent stem cell line	iPS-18a	Roadmap	GSE17312	ENCSR429YAE	ENCSR580WGM
sample_00_019	Induced pluripotent stem cell line	iPS-20b	Roadmap	GSE17312	ENCSR729GQT	ENCSR895CJW
sample_00_020	Tissue	large-intestine_108d	Roadmap	GSE18927	ENCSR659RHV	ENCSR107RQX
sample_00_021	Tissue	lung_3y	Roadmap	GSE16256	ENCSR550WUX	ENCSR577BCL
sample_00_022	Tissue	lung_30y	Roadmap	GSE16256	ENCSR540ADS	ENCSR061VJM
sample_00_023	In vitro differentiated cells	mesenchymal-stem-cell	Roadmap	GSE16256	ENCSR013KEC	ENCSR843OBM
sample_00_024	In vitro differentiated cells	mesendoderm	Roadmap	GSE16256	ENCSR473PNT	ENCSR810RRR
sample_00_025	Tissue	muscle-of-leg	Roadmap	GSE18927	ENCSR687ZCM	ENCSR449RSE
sample_00_026	Tissue	muscle-of-trunk	Roadmap	GSE18927	ENCSR775FTU	ENCSR639HUV
sample_00_027	Primary cell	natural-killer-cell	Roadmap	GSE18927	ENCSR391EQV	ENCSR726FHN
sample_00_029	Tissue	ovary	Roadmap	GSE16256	ENCSR268JQE	ENCSR674QIU
sample_00_030	Tissue	pancreas	Roadmap	GSE16256	ENCSR612BWE	ENCSR503BIB
sample_00_031	Tissue	placenta	Roadmap	GSE18927	ENCSR498ZRC	ENCSR278VUZ
sample_00_032	Tissue	psoas-muscle_30y	Roadmap	GSE16256	ENCSR250NHD	ENCSR139WMA
sample_00_033	Tissue	psoas-muscle_3y	Roadmap	GSE16256	ENCSR367WYJ	ENCSR163UEW
sample_00_034	Tissue	right-cardiac-atrium	Roadmap	GSE16256	ENCSR074ECR	ENCSR652ULP
sample_00_035	Tissue	sigmoid-colon	Roadmap	GSE16256	ENCSR561YSH	ENCSR574WQE
sample_00_036	Tissue	small-intestine_108days	Roadmap	GSE18927	ENCSR892XFG	ENCSR541DBO
sample_00_038	Tissue	spinal-cord_108d	Roadmap	GSE18927	ENCSR209QGZ	ENCSR113XPE
sample_00_039	Tissue	spleen_3y	Roadmap	GSE16256	ENCSR170MAJ	ENCSR652ZLE
sample_00_040	Tissue	spleen_30y	Roadmap	GSE16256	ENCSR086XCT	ENCSR563OLJ
sample_00_041	Tissue	stomach_3y	Roadmap	GSE16256	ENCSR437QMD	ENCSR628GIZ
sample_00_042	Tissue	stomach_30y	Roadmap	GSE16256	ENCSR582UTE	ENCSR975PED
sample_00_043	Tissue	stomach_96d	Roadmap	GSE18927	ENCSR743DDX	ENCSR927MXE
sample_00_044	Primary cell	T-cell	Roadmap	GSE18927	ENCSR222QLW	ENCSR930RIA
sample_00_045	Tissue	thymus	Roadmap	GSE18927	ENCSR776KLS	ENCSR064RLF
sample_01_001	Cell line	22Rv1	ENCODE	GSE105627|GSE105888	ENCSR391NPE	ENCSR933UGQ
sample_01_002	Cell line	22Rv1_10nM17beta-hydroxy-5alpha-androstan-3-one	ENCODE	GSE106029|GSE105888	ENCSR777CQW	ENCSR933UGQ
sample_01_006	Cell line	A549_ethanol_1h	ENCODE	GSM1003578|GSM1003541	ENCSR000AUI	ENCSR000ASS
sample_01_012	Cell line	A549_dexamethasone_1h	ENCODE	GSM1003493|GSM1003540	ENCSR000AVF	ENCSR000ASR
sample_01_017	Cell line	A673	ENCODE	GSE96332|GSE95974	ENCSR714TJD	ENCSR196CXJ
sample_01_018	Cell line	ACC112	ENCODE	GSE95903|GSE96407	ENCSR059MVB	ENCSR836XKP
sample_01_019	Primary cell	astrocyte	ENCODE	GSE29611|GSE29611	ENCSR000AOQ	ENCSR000AOP
sample_01_020	Primary cell	B-cell	ENCODE	GSE29611|GSE95871	ENCSR000AUP	ENCSR000AUW
sample_01_021	In vitro differentiated cells	bipolar-neuron	ENCODE	GSE96463|GSE95879	ENCSR905TYC	ENCSR001KCX
sample_01_022	Cell line	C4-2B	ENCODE	GSE105424|GSE105753	ENCSR279KIX	ENCSR585FQO
sample_01_023	In vitro differentiated cells	cardiac-muscle-cell	ENCODE	GSE95878|GSE96431	ENCSR000NPF	ENCSR867SJE
sample_01_024	Primary cell	CD14-positive-monocyte	ENCODE	GSE29611|GSE29611	ENCSR000ASJ	ENCSR000AUU
sample_01_025	Cell line	DND-41	ENCODE	GSE29611|GSE95870	ENCSR000AQW	ENCSR000ASA
sample_01_026	Primary cell	endothelial-cell-of-umbilical-vein	ENCODE	GSE29611	ENCSR000ALB	ENCSR000ALG
sample_01_027	Primary cell	epithelial-cell-of-prostate	ENCODE	GSE105828|GSE105307	ENCSR910PDW	ENCSR131SEB
sample_01_029	Primary cell	fibroblast-of-lung	ENCODE	GSE35583|GSE35583	ENCSR000DPL	ENCSR000DPN
sample_01_030	Cell line	GM12878	ENCODE	GSE29611|GSE29611	ENCSR000AKC	ENCSR000AKJ
sample_01_031	Induced pluripotent stem cell line	GM23338	ENCODE	GSE96342|GSE96370	ENCSR729ENO	ENCSR773IYZ
sample_01_033	Stem cell	H9	ENCODE	NA|GSE96273	ENCSR566DVZ	ENCSR625CEM
sample_01_034	Cell line	HCT116	ENCODE	GSE96299|GSE86688	ENCSR661KMA	ENCSR198WIH
sample_01_036	Cell line	HeLa-S3	ENCODE	GSE29611|GSE95869	ENCSR000AOC	ENCSR000AOB
sample_01_037	In vitro differentiated cells	hepatocyte	ENCODE	GSE96201|GSE95924	ENCSR507UDH	ENCSR107PGG
sample_01_038	Cell line	HepG2	ENCODE	GSE29611|GSE95897	ENCSR000AMO	ENCSR055XHN
sample_01_039	Cell line	K562	ENCODE	GSE29611|GSE95865	ENCSR000AKP	ENCSR000AKY
sample_01_040	Cell line	Karpas-422	ENCODE	GSE86733|GSE86703	ENCSR660IQS	ENCSR367UDO
sample_01_041	Primary cell	keratinocyte	ENCODE	GSE29611|GSE95867	ENCSR000ALK	ENCSR000ALS
sample_01_042	Cell line	KMS-11	ENCODE	GSE96488|GSE96339	ENCSR955IXZ	ENCSR720GSE
sample_01_043	Cell line	KOPT-K1	ENCODE	GSE96338|GSE96004	ENCSR719FEJ	ENCSR255BOF
sample_01_044	Cell line	Loucy	ENCODE	GSE96242|GSE96286	ENCSR566GSO	ENCSR648HLP
sample_01_045	Primary cell	mammary-epithelial-cell	ENCODE	GSE29611|GSE29611	ENCSR000ALW	ENCSR000AMN
sample_01_046	Cell line	MCF-7	ENCODE	GSE96352|GSE86749	ENCSR752UOD	ENCSR768LHG
sample_01_047	In vitro differentiated cells	mid-neurogenesis-radial-glial-cells	ENCODE	NA|GSE96026	ENCSR092TTO	ENCSR287XMW
sample_01_048	Cell line	MM.1S	ENCODE	GSE96358|GSE96008	ENCSR758OEC	ENCSR264HOB
sample_01_050	In vitro differentiated cells	neural-cell	ENCODE	GSE95935|GSE96111	ENCSR124VOE	ENCSR308JFE
sample_01_051	In vitro differentiated cells	neural-progenitor-cell	ENCODE	GSE96178|GSE96261	ENCSR449AXO	ENCSR603SVD
sample_01_052	Primary cell	neutrophil	ENCODE	GSE96014|GSE96233	ENCSR267YXV	ENCSR557RDB
sample_01_053	Cell line	OCI-LY1	ENCODE	GSE86726|GSE86720	ENCSR597UDW	ENCSR569IIN
sample_01_054	Cell line	OCI-LY3	ENCODE	GSE86758|GSE86702	ENCSR857GMX	ENCSR361GKY
sample_01_055	Cell line	OCI-LY7	ENCODE	GSE86708|GSE86680	ENCSR447ZGY	ENCSR063AUO
sample_01_056	Primary cell	osteoblast	ENCODE	GSE29611|GSE29611	ENCSR000APH	ENCSR000APU
sample_01_057	Cell line	PANC-1	ENCODE	GSE31755|GSE86663	ENCSR000EXK	ENCSR000EXM
sample_01_058	Cell line	PC-3	ENCODE	GSE96399|GSE96117	ENCSR826UTD	ENCSR328AHC
sample_01_059	Cell line	PC-9	ENCODE	GSE96366|GSE95883	ENCSR769FOC	ENCSR011GWK
sample_01_060	In vitro differentiated cells	radial-glial-cell	ENCODE	NA|GSE96313	ENCSR829UDX	ENCSR689ICI
sample_01_061	Cell line	RWPE1	ENCODE	GSE105290|GSE105387	ENCSR203KEU	ENCSR248IFK
sample_01_062	Cell line	RWPE2	ENCODE	-	ENCSR987PNT	ENCSR394DWD
sample_01_063	Primary cell	skeletal-muscle-myoblast	ENCODE	GSE29611|GSE29611	ENCSR000ANF	ENCSR000ANN
sample_01_064	Cell line	SK-N-MC	ENCODE	GSE96405|GSE96457	ENCSR835MMN	ENCSR899XXQ
sample_01_066	In vitro differentiated cells	smooth-muscle-cell	ENCODE	GSE95986|GSE96343	ENCSR210ZPC	ENCSR729MRJ
sample_01_067	Cell line	SUDHL6	ENCODE	GSE96110|GSE86683	ENCSR307DQT	ENCSR179YLS
sample_01_068	Cell line	VCaP	ENCODE	GSE105760|GSE105846	ENCSR597ULV	ENCSR716BTZ
sample_01_069	Tissue	adrenal-gland	ENCODE	GSE101068|GSE100979	ENCSR189QAD	ENCSR043UWF
sample_01_070	Tissue	ascending-aorta	ENCODE	GSE100995|GSE100950	ENCSR069UMW	ENCSR007WYC
sample_01_071	Tissue	body-of-pancreas	ENCODE	GSE101269|GSE101315	ENCSR748TFF	ENCSR833HBT
sample_01_072	Tissue	breast-epithelium	ENCODE	GSE100978|GSE96000	ENCSR034ZKE	ENCSR247XFQ
sample_01_073	Tissue	coronary-artery	ENCODE	GSE101160|GSE95933	ENCSR443UYU	ENCSR122GIL
sample_01_074	Tissue	esophagus-muscularis-mucosa	ENCODE	GSE101022|GSE96187	ENCSR095YMD	ENCSR474WLZ
sample_01_075	Tissue	esophagus-squamous-epithelium	ENCODE	GSE101367|GSE96289	ENCSR909UAG	ENCSR652EPR
sample_01_076	Tissue	gastrocnemius-medialis	ENCODE	GSE96386|GSE96371	ENCSR801IPH	ENCSR775IMI
sample_01_077	Tissue	gastroesophageal-sphincter	ENCODE	GSE101253|GSE95967	ENCSR677LBH	ENCSR178MWD
sample_01_078	Tissue	heart-left-ventricle	ENCODE	GSE101345|GSE96220	ENCSR854OXF	ENCSR526EXI
sample_01_079	Tissue	Peyers-patch	ENCODE	GSE101324|GSE95934	ENCSR837SGJ	ENCSR124GAS
sample_01_080	Tissue	prostate	ENCODE	-	ENCSR763IDK	ENCSR113QDZ
sample_01_081	Tissue	right-atrium-auricular-region	ENCODE	GSE101230|GSE101070	ENCSR593KDJ	ENCSR195BZZ
sample_01_082	Tissue	right-lobe-of-liver	ENCODE	GSE96504|GSE96021	ENCSR981UJA	ENCSR276SJT
sample_01_083	Tissue	sigmoid-colon	ENCODE	GSE101136|GSE101326	ENCSR268ZCF	ENCSR844YME
sample_01_084	Tissue	spleen	ENCODE	GSE101261|GSE101069	ENCSR726HTS	ENCSR189UPU
sample_01_085	Tissue	stomach	ENCODE	GSE101034|GSE101196	ENCSR133NBJ	ENCSR539HNK
sample_01_086	Tissue	thoracic-aorta	ENCODE	GSE100994|GSE96012	ENCSR318HUC	ENCSR266XMB
sample_01_087	Tissue	thyroid-gland	ENCODE	GSE101258|GSE101172	ENCSR716FUH	ENCSR475NOQ
sample_01_088	Tissue	tibial-nerve	ENCODE	GSE101273|GSE101039	ENCSR771YJT	ENCSR154SJE
sample_01_089	Tissue	transverse-colon	ENCODE	GSE101031|GSE101314	ENCSR208QRN	ENCSR828XQV
sample_01_090	Tissue	upper-lobe-of-left-lung	ENCODE	GSE101265|GSE101151	ENCSR738SXD	ENCSR422TGJ
sample_01_091	Tissue	uterus	ENCODE	GSE101065|GSE101378	ENCSR249INE	ENCSR979XBX
sample_01_092	Tissue	vagina	ENCODE	GSE96337|GSE96270	ENCSR718BTD	ENCSR620XWM
sample_02_002	Cell line	MCF-7_10Gygamma_2.5h	NCBI GEO/SRA	GSE100099	GSM2671298	GSM2671302
sample_02_003	Cell line	MCF-7_10Gygamma_5h	NCBI GEO/SRA	GSE100099	GSM2671299	GSM2671303
sample_02_004	Cell line	MCF-7_10Gygamma_7.5h	NCBI GEO/SRA	GSE100099	GSM2671300	GSM2671304
sample_02_005	Other	cervical-cancer_KDM5C	NCBI GEO/SRA	GSE101565	GSM2706139	GSM2706140
sample_02_006	Other	cervical-cancer_parental	NCBI GEO/SRA	GSE101565	GSM2706141	GSM2706142
sample_02_007	Other	cervical-cancer_vector	NCBI GEO/SRA	GSE101565	GSM2706145	GSM2706146
sample_02_008	Cell line	786-O_empty_vector	NCBI GEO/SRA	GSE102095	GSM2723818	GSM2723821
sample_02_009	Cell line	786-O_wtVHL	NCBI GEO/SRA	GSE102095	GSM2723822	GSM2723825
sample_02_010	Cell line	A-498_emptyvector	NCBI GEO/SRA	GSE102095	GSM2723834	GSM2723835
sample_02_011	Cell line	A-498_wtVHL	NCBI GEO/SRA	GSE102095	GSM2723836	GSM2723837
sample_02_012	Cell line	786-O_non-targeting	NCBI GEO/SRA	GSE102095	GSM2723866	GSM2723867
sample_02_013	Cell line	786-O_HIF2A	NCBI GEO/SRA	GSE102095	GSM2723868	GSM2723869
sample_02_014	Cell line	HepG2_shBRG1	NCBI GEO/SRA	GSE102559	GSM2740934	GSM2740938
sample_02_015	Cell line	HepG2_shNS	NCBI GEO/SRA	GSE102559	GSM2740936	GSM2740940
sample_02_016	Primary cell	erythroblasts	NCBI GEO/SRA	GSE102584	GSM2741449	GSM2741452
sample_02_017	Stem cell	H9_ESC	NCBI GEO/SRA	GSE24447	GSM602294	GSM602292
sample_02_018	Cell line	NEC	NCBI GEO/SRA	GSE24447	GSM602302	GSM602300
sample_02_019	Other	Neural crest cells	NCBI GEO/SRA	GSE28874	GSM714807	GSM714805
sample_02_021	Cell line	V429	NCBI GEO/SRA	GSE36204	GSM883681	GSM883667
sample_02_022	Primary cell	CD8donorA	NCBI GEO/SRA	GSE40668	GSM999000	GSM999012
sample_02_023	Primary cell	CD8donorC	NCBI GEO/SRA	GSE40668	GSM999001	GSM999013
sample_02_024	Primary cell	CD56+ Natural Killer cells donor A	NCBI GEO/SRA	GSE40668	GSM999008	GSM999011
sample_02_025	Primary cell	CD19donorA	NCBI GEO/SRA	GSE40668	GSM998996	GSM999010
sample_02_026	Primary cell	CD4donorE	NCBI GEO/SRA	GSE40668	GSM999004	GSM999014
sample_02_027	Cell line	HUVEC_VEGF_4h	NCBI GEO/SRA	GSE41166	GSM1009625	GSM1009651
sample_02_029	Cell line	LS174T	NCBI GEO/SRA	GSE49320	GSM1365900	GSM1197323
sample_02_030	Other	human kidney proximal tubule cells	NCBI GEO/SRA	GSE49637	GSM1203230	GSM1203232
sample_02_031	Cell line	Jurkat	NCBI GEO/SRA	GSE50622	GSM1296384	GSM1296386
sample_02_032	Tissue	pancreatic-islets-M	NCBI GEO/SRA	GSE51311	GSM1261672	GSM1261673
sample_02_033	Tissue	pancreatic-islets-F	NCBI GEO/SRA	GSE51311	GSM1261674	GSM1261676
sample_02_034	Cell line	CUTLL1_GSI	NCBI GEO/SRA	GSE51800	GSM1252939	GSM1252932
sample_02_035	Cell line	CUTLL1_GSI_wash	NCBI GEO/SRA	GSE51800	GSM1252940	GSM1252935
sample_02_036	Stem cell	H7	NCBI GEO/SRA	GSE52657	GSM1273645	GSM1273642
sample_02_038	Stem cell	DE	NCBI GEO/SRA	GSE52657	GSM1273655	GSM1273652
sample_02_039	Stem cell	AFG	NCBI GEO/SRA	GSE52657	GSM1273660	GSM1273657
sample_02_040	Stem cell	PFG	NCBI GEO/SRA	GSE52657	GSM1273665	GSM1273662
sample_02_041	Cell line	Raji_B	NCBI GEO/SRA	GSE52914	GSM1356063	GSM1278003
sample_02_042	Cell line	CyT49_ES_D0	NCBI GEO/SRA	GSE54471	GSM1316300	GSM1316304
sample_02_043	Cell line	CyT49_ES_D2	NCBI GEO/SRA	GSE54471	GSM1316307	GSM1316311
sample_02_044	Cell line	CyT49_ES_D5	NCBI GEO/SRA	GSE54471	GSM1316314	GSM1316318
sample_02_045	Cell line	CyT49_ES_D7	NCBI GEO/SRA	GSE54471	GSM1316321	GSM1316325
sample_02_046	Cell line	CyT49_ES_D10	NCBI GEO/SRA	GSE54471	GSM1316328	GSM1316332
sample_02_047	Cell line	IIDP/donor790	NCBI GEO/SRA	GSE54471	GSM1316339	GSM1316340
sample_02_048	Cell line	CyT49_HE	NCBI GEO/SRA	GSE54471	GSM1316341	GSM1316342
sample_02_049	Cell line	CyT49_GTtoH	NCBI GEO/SRA	GSE54471	GSM1551472	GSM1551473
sample_02_050	Cell line	BJ	NCBI GEO/SRA	GSE55171	GSM1330734	GSM1330735
sample_02_051	Cell line	MCF-7_EtOH	NCBI GEO/SRA	GSE57436	GSM1382472	GSM1382474
sample_02_052	Cell line	MCF-7_E2	NCBI GEO/SRA	GSE57436	GSM1382482	GSM1382484
sample_02_053	Cell line	DKO1	NCBI GEO/SRA	GSE58638	GSM1415884	GSM1415888
sample_02_054	Cell line	IMR-90_DMSO_1	NCBI GEO/SRA	GSE58740	GSM1418963	GSM1418971
sample_02_055	Cell line	IMR-90_Nutlin-3a	NCBI GEO/SRA	GSE58740	GSM1418964	GSM1418972
sample_02_056	Cell line	HMEC	NCBI GEO/SRA	GSE58881	GSM1421317	GSM1421318
sample_02_057	Cell line	vHMEC	NCBI GEO/SRA	GSE58881	GSM1421320	GSM1421323
sample_02_058	Cell line	WT/Jurkat-11bp	NCBI GEO/SRA	GSE59657	GSM1519634	GSM1519636
sample_02_059	Cell line	WT/Jurkat	NCBI GEO/SRA	GSE59657	GSM1519638	GSM1519637
sample_02_060	Cell line	WT-11bp/Jurkat	NCBI GEO/SRA	GSE59657	GSM1519642	GSM1519640
sample_02_061	Cell line	hMADS-3_white	NCBI GEO/SRA	GSE59703	GSM1443805	GSM1443817
sample_02_062	Cell line	hMADS-3_brite	NCBI GEO/SRA	GSE59703	GSM1443806	GSM1443818
sample_02_063	Primary cell	Keratinocytes	NCBI GEO/SRA	GSE59824	GSM1446919	GSM1446918
sample_02_064	Cell line	DN-Early_G1	NCBI GEO/SRA	GSE61176	GSM1498904	GSM1498912
sample_02_065	Cell line	KO2-Late_G1	NCBI GEO/SRA	GSE61176	GSM1498905	GSM1498913
sample_02_066	Cell line	AzL-S_phase	NCBI GEO/SRA	GSE61176	GSM1498906	GSM1498914
sample_02_067	Cell line	AzH-G2/M	NCBI GEO/SRA	GSE61176	GSM1498907	GSM1498915
sample_02_068	Cell line	A375_DMSO	NCBI GEO/SRA	GSE61825	GSM1515414	GSM1515413
sample_02_069	Cell line	SF268	NCBI GEO/SRA	GSE61852	GSM1515744	GSM1515740
sample_02_070	Cell line	NCI-H69_DMSO	NCBI GEO/SRA	GSE62412	GSM1526703	GSM1526705
sample_02_071	Cell line	GLC16_DMSO	NCBI GEO/SRA	GSE62412	GSM1526704	GSM1526701
sample_02_072	Cell line	NCI-H82_DMSO	NCBI GEO/SRA	GSE62412	GSM1526706	GSM1526702
sample_02_073	Cell line	90-8TL_DMSO	NCBI GEO/SRA	GSE62499	GSM1527927	GSM1527928
sample_02_074	Cell line	90-8TL_PDJQ	NCBI GEO/SRA	GSE62499	GSM1527930	GSM1527931
sample_02_075	Cell line	kelly_DMSO_3h	NCBI GEO/SRA	GSE62725	GSM1532401	GSM1532403
sample_02_076	Cell line	SH-SY5Y_DMSO_3h	NCBI GEO/SRA	GSE62725	GSM1532408	GSM1532410
sample_02_077	Primary cell	high-MYCN-Neuroblastoma-patient-cells	NCBI GEO/SRA	GSE62725	GSM1532415	GSM1532416
sample_02_078	Primary cell	low-MYCN-Neuroblastoma-patient-cells	NCBI GEO/SRA	GSE62725	GSM1532417	GSM1532418
sample_02_079	Cell line	T-47D_1	NCBI GEO/SRA	GSE63109	GSM1541449	GSM1541454
sample_02_080	Cell line	Calu-3	NCBI GEO/SRA	GSE63398	GSM1548075	GSM1548073
sample_02_081	In vitro differentiated cells	Monocyte-derived_dendritic_cells	NCBI GEO/SRA	GSE64175	GSM1565787	GSM1565793
sample_02_082	Cell line	KB_IL-1alpha	NCBI GEO/SRA	GSE64223	GSM1566557	GSM1566561
sample_02_083	Cell line	KB_untreat	NCBI GEO/SRA	GSE64223	GSM1566558	GSM1566562
sample_02_084	Cell line	KB_5Z-7-oxozeaenol	NCBI GEO/SRA	GSE64223	GSM1566559	GSM1566563
sample_02_085	Cell line	KB_IL-1alpha_5Z-7-oxozeaenol	NCBI GEO/SRA	GSE64223	GSM1566560	GSM1566564
sample_02_086	Cell line	CAPAN1	NCBI GEO/SRA	GSE64557	GSM1574235	GSM1574271
sample_02_087	Cell line	MiaPaca2	NCBI GEO/SRA	GSE64557	GSM1574239	GSM1574272
sample_02_088	Stem cell	umbilical-cord-derived-mesenchymal-stem-cells_SGA_cycle_0	NCBI GEO/SRA	GSE64697	GSM1576985	GSM1576983
sample_02_089	Stem cell	umbilical-cord-derived-mesenchymal-stem-cells_SGA_cycle_3	NCBI GEO/SRA	GSE64697	GSM1576986	GSM1576983
sample_02_090	Stem cell	umbilical-cord-derived-mesenchymal-stem-cells_SGA_cycle_6	NCBI GEO/SRA	GSE64697	GSM1576987	GSM1576983
sample_02_091	Stem cell	umbilical-cord-derived-mesenchymal-stem-cells_Control_cycle_0	NCBI GEO/SRA	GSE64697	GSM1576988	GSM1576984
sample_02_092	Stem cell	umbilical-cord-derived-mesenchymal-stem-cells_Control_cycle_3	NCBI GEO/SRA	GSE64697	GSM1576989	GSM1576984
sample_02_093	Stem cell	umbilical-cord-derived-mesenchymal-stem-cells_Control_cycle_6	NCBI GEO/SRA	GSE64697	GSM1576990	GSM1576984
sample_02_095	Cell line	MDA-MB-468	NCBI GEO/SRA	GSE65201	GSM1589470	GSM1589471
sample_02_096	Cell line	ZR-75-1_1	NCBI GEO/SRA	GSE65201	GSM1589472	GSM1589477
sample_02_097	Stem cell	Epidermal-Stem-Cells_shCTRL	NCBI GEO/SRA	GSE65838	GSM1607404	GSM1607413
sample_02_099	Stem cell	Epidermal-Stem-Cells_shDNMT3B	NCBI GEO/SRA	GSE65838	GSM1607406	GSM1607415
sample_02_100	Primary cell	Macrophages_GM-CSF_72h	NCBI GEO/SRA	GSE66594	GSM1625977	GSM1625985
sample_02_101	Primary cell	Macrophages_GM-CSF_72h_IFN-y	NCBI GEO/SRA	GSE66594	GSM1625978	GSM1625986
sample_02_102	Primary cell	Macrophages_GM-CSF_72h_IL4	NCBI GEO/SRA	GSE66594	GSM1625979	GSM1625987
sample_02_103	Primary cell	Macrophages_GM-CSF_72h_TNF-a_PGE2_Pam3CSK4	NCBI GEO/SRA	GSE66594	GSM1625980	GSM1625988
sample_02_104	Primary cell	neutrophils	NCBI GEO/SRA	GSE66896	GSM1633870	GSM1633871
sample_02_105	Primary cell	neonatal_keratinocytes	NCBI GEO/SRA	GSE67382	GSM1645725	GSM1645710
sample_02_106	Other	NHEK_M	NCBI GEO/SRA	GSE68075	GSM1662338	GSM1662336
sample_02_107	Cell line	EEC16	NCBI GEO/SRA	GSE68104	GSM1663010	GSM1663014
sample_02_108	Cell line	FT246	NCBI GEO/SRA	GSE68104	GSM1663018	GSM1663022
sample_02_110	Cell line	IOE11	NCBI GEO/SRA	GSE68104	GSM1663035	GSM1663039
sample_02_111	Cell line	IOE4	NCBI GEO/SRA	GSE68104	GSM1663045	GSM1663049
sample_02_112	Cell line	HT1080_untreated	NCBI GEO/SRA	GSE68109	GSM1663107	GSM1663105
sample_02_113	Cell line	HT1080_DOX5d	NCBI GEO/SRA	GSE68109	GSM1663108	GSM1663106
sample_02_114	Cell line	CAL51	NCBI GEO/SRA	GSE69112	GSM1693015	GSM1693027
sample_02_115	Cell line	MCF-7	NCBI GEO/SRA	GSE69112	GSM1693017	GSM1693029
sample_02_116	Cell line	MDA-MB-231_untreat	NCBI GEO/SRA	GSE69112	GSM1693018	GSM1693030
sample_02_117	Cell line	KARPAS-422	NCBI GEO/SRA	GSE69558	GSM1703909	GSM1703910
sample_02_118	Cell line	MINO	NCBI GEO/SRA	GSE69558	GSM1703912	GSM1703913
sample_02_119	Cell line	PFEIFFER	NCBI GEO/SRA	GSE69558	GSM1703923	GSM1703924
sample_02_120	Cell line	REC-1	NCBI GEO/SRA	GSE69558	GSM1703925	GSM1703926
sample_02_121	Cell line	SUDHL-4	NCBI GEO/SRA	GSE69558	GSM1703927	GSM1703928
sample_02_122	Cell line	TOLEDO	NCBI GEO/SRA	GSE69558	GSM1703931	GSM1703932
sample_02_123	Cell line	GRANTA-519	NCBI GEO/SRA	GSE69558	GSM1703901	GSM1703902
sample_02_124	Stem cell	Embryonic-stem-cells_Naive	NCBI GEO/SRA	GSE69646	GSM1705251	GSM1705255
sample_02_125	Stem cell	Embryonic-stem-cells_Primed	NCBI GEO/SRA	GSE69646	GSM1705260	GSM1705264
sample_02_126	Primary cell	Induced-regulatory-T-cells_DMSO	NCBI GEO/SRA	GSE70708	GSM1816682	GSM1816686
sample_02_127	Primary cell	Induced-regulatory-T-cells_CPI-703	NCBI GEO/SRA	GSE70708	GSM1816683	GSM1816687
sample_02_128	Cell line	ALL-SIL	NCBI GEO/SRA	GSE70734	GSM1816978	GSM1816979
sample_02_131	Cell line	1015_PT	NCBI GEO/SRA	GSE70870	GSM1820954	GSM1820945
sample_02_132	Cell line	1015_CL	NCBI GEO/SRA	GSE70870	GSM1820955	GSM1820946
sample_02_133	Cell line	TC-797_JQ1_4h	NCBI GEO/SRA	GSE70870	GSM1820958	GSM1820956
sample_02_134	Cell line	293Trex_B4Nflag_No	NCBI GEO/SRA	GSE70870	GSM1820962	GSM1820960
sample_02_135	Cell line	293Trex_B4Nflag_2h	NCBI GEO/SRA	GSE70870	GSM1820966	GSM1820964
sample_02_136	Cell line	293Trex_B4Nflag_7h	NCBI GEO/SRA	GSE70870	GSM1820970	GSM1820968
sample_02_138	Tissue	RT172	NCBI GEO/SRA	GSE71502	GSM1835835	GSM1835862
sample_02_139	Tissue	RT236	NCBI GEO/SRA	GSE71502	GSM1835841	GSM1835864
sample_02_140	Tissue	RT242	NCBI GEO/SRA	GSE71502	GSM1835844	GSM1835865
sample_02_141	Cell line	HCT116_Heterozygous_ARID1A-KO	NCBI GEO/SRA	GSE71510	GSM1835983	GSM1835994
sample_02_142	Cell line	HCT116_Homozygous_ARID1A-KO	NCBI GEO/SRA	GSE71510	GSM1835984	GSM1835995
sample_02_143	Cell line	HCT116_Parental	NCBI GEO/SRA	GSE71510	GSM1835982	GSM1835993
sample_02_144	Cell line	MV411_DMSO	NCBI GEO/SRA	GSE71776	GSM1845134	GSM1845146
sample_02_146	Cell line	LP-1_SGC-CBP30	NCBI GEO/SRA	GSE71909	GSM1847318	GSM1847315
sample_02_147	Primary cell	CD4_T_cells	NCBI GEO/SRA	GSE71952	GSM1847867	GSM1847921
sample_02_148	Primary cell	CD8_T_cells	NCBI GEO/SRA	GSE71952	GSM1847878	GSM1847920
sample_02_150	Cell line	MDA-MB-231_GATA3	NCBI GEO/SRA	GSE72141	GSM1855993	GSM1855999
sample_02_151	Cell line	MDA-MB-231_TA1del	NCBI GEO/SRA	GSE72141	GSM1855995	GSM1856001
sample_02_152	Cell line	U87_EGFRvIII_shFOXG1_FBS	NCBI GEO/SRA	GSE72468	GSM1866074	GSM1866075
sample_02_154	Cell line	U87_EGFRvIII_shSCR_FBS	NCBI GEO/SRA	GSE72468	GSM1866078	GSM1866079
sample_02_155	Cell line	U87_EGFRvIII_shSOX9_FBS	NCBI GEO/SRA	GSE72468	GSM1866080	GSM1866081
sample_02_157	Cell line	U87_EGFRvIII_FBS	NCBI GEO/SRA	GSE72468	GSM1866084	GSM1866087
sample_02_158	Cell line	U87_EGFRvIII_erlotinib	NCBI GEO/SRA	GSE72468	GSM1866088	GSM1866089
sample_02_160	Cell line	U87_FBS	NCBI GEO/SRA	GSE72468	GSM1866094	GSM1866097
sample_02_161	Cell line	U87	NCBI GEO/SRA	GSE72468	GSM1866098	GSM1866101
sample_02_162	Cell line	C4-2B_vehicle_24h	NCBI GEO/SRA	GSE72714	GSM1868872	GSM1868876
sample_02_163	Cell line	C4-2B_SR2211_24h	NCBI GEO/SRA	GSE72714	GSM1868873	GSM1868877
sample_02_164	Cell line	H2087_Parental	NCBI GEO/SRA	GSE72956	GSM2066433	GSM2066429
sample_02_165	Cell line	H2087_LCC2	NCBI GEO/SRA	GSE72956	GSM2066434	GSM2066430
sample_02_166	Cell line	HCC1954_Parental	NCBI GEO/SRA	GSE72956	GSM2066435	GSM2066431
sample_02_167	Cell line	HCC1954_LCC2	NCBI GEO/SRA	GSE72956	GSM2066436	GSM2066432
sample_02_168	Cell line	LNCaP	NCBI GEO/SRA	GSE73783	GSM1902615	GSM1902617
sample_02_169	Cell line	LNCaP_R1881	NCBI GEO/SRA	GSE73994	GSM1907213	GSM1907217
sample_02_170	Cell line	LNCaP_R1881_DOX	NCBI GEO/SRA	GSE73994	GSM1907214	GSM1907218
sample_02_171	Cell line	IMR-90_proliferating	NCBI GEO/SRA	GSE74238	GSM1915113	GSM1915119
sample_02_172	Cell line	IMR-90_quiescent	NCBI GEO/SRA	GSE74238	GSM1915114	GSM1915120
sample_02_173	Cell line	IMR-90_senescent	NCBI GEO/SRA	GSE74238	GSM1915115	GSM1915121
sample_02_174	Cell line	IMR-90_DMSO_2	NCBI GEO/SRA	GSE74238	GSM2098185	GSM2098187
sample_02_175	Cell line	IMR-90_Etoposide	NCBI GEO/SRA	GSE74238	GSM2098186	GSM2098188
sample_02_176	Cell line	LOUCY	NCBI GEO/SRA	GSE74311	GSM1916974	GSM1916975
sample_02_177	Cell line	J82	NCBI GEO/SRA	GSE75286	GSM1948902	GSM1948901
sample_02_179	Cell line	T24	NCBI GEO/SRA	GSE75286	GSM1948906	GSM1948905
sample_02_180	Cell line	CJM	NCBI GEO/SRA	GSE75352	GSM1953837	GSM1953843
sample_02_181	Cell line	COLO679	NCBI GEO/SRA	GSE75352	GSM1953838	GSM1953844
sample_02_182	Cell line	LOX-IMVI	NCBI GEO/SRA	GSE75352	GSM1953839	GSM1953845
sample_02_183	Cell line	SKMEL2	NCBI GEO/SRA	GSE75352	GSM1953840	GSM1953846
sample_02_184	Cell line	SKMEL30	NCBI GEO/SRA	GSE75352	GSM1953841	GSM1953847
sample_02_185	Cell line	UACC257	NCBI GEO/SRA	GSE75352	GSM1953842	GSM1953848
sample_02_186	Cell line	AGS	NCBI GEO/SRA	GSE75595	GSM1960223	GSM1960224
sample_02_187	Cell line	KATOIII	NCBI GEO/SRA	GSE75595	GSM1960225	GSM1960226
sample_02_188	Cell line	MKN1	NCBI GEO/SRA	GSE75595	GSM1960227	GSM1960228
sample_02_189	Cell line	SNU016	NCBI GEO/SRA	GSE75595	GSM1960231	GSM1960232
sample_02_190	Cell line	SNU638	NCBI GEO/SRA	GSE75595	GSM1960233	GSM1960234
sample_02_191	Cell line	SNU719	NCBI GEO/SRA	GSE75595	GSM1960235	GSM1960236
sample_02_192	Cell line	MKN45	NCBI GEO/SRA	GSE75595	GSM2076193	GSM2076194
sample_02_193	Tissue	Patient_x750N	NCBI GEO/SRA	GSE75597	GSM1960253	GSM1960257
sample_02_194	Tissue	Patient_x750T	NCBI GEO/SRA	GSE75597	GSM1960254	GSM1960258
sample_02_195	Cell line	OCUM1	NCBI GEO/SRA	GSE75898	GSM1969538	GSM1969536
sample_02_196	Cell line	NCC59	NCBI GEO/SRA	GSE75898	GSM1969541	GSM1969539
sample_02_197	Cell line	SNU1750	NCBI GEO/SRA	GSE75898	GSM1969544	GSM1969542
sample_02_198	Cell line	SNU16	NCBI GEO/SRA	GSE75898	GSM1969547	GSM1969545
sample_02_199	Cell line	KATO3	NCBI GEO/SRA	GSE75898	GSM1969549	GSM1969548
sample_02_200	Cell line	RERF-GC-1B	NCBI GEO/SRA	GSE75898	GSM1969558	GSM1969559
sample_02_201	Cell line	MKN7	NCBI GEO/SRA	GSE75898	GSM1969561	GSM1969562
sample_02_202	Cell line	YCC7	NCBI GEO/SRA	GSE75898	GSM1969565	GSM1969566
sample_02_203	Cell line	YCC21	NCBI GEO/SRA	GSE75898	GSM1969569	GSM1969570
sample_02_204	Cell line	IM95	NCBI GEO/SRA	GSE75898	GSM1969572	GSM1969573
sample_02_205	Tissue	Gastric_Primary_Sample_T	NCBI GEO/SRA	GSE75898	GSM1969575	GSM1969576
sample_02_206	Tissue	Gastric_Primary_Sample_N	NCBI GEO/SRA	GSE75898	GSM1969578	GSM1969579
sample_02_207	Cell line	FU97	NCBI GEO/SRA	GSE75898	GSM1969627	GSM1969628
sample_02_208	Cell line	YCC3	NCBI GEO/SRA	GSE75898	GSM1969631	GSM1969632
sample_02_209	Cell line	MRC-5_MRC5_1DPT	NCBI GEO/SRA	GSE75910	GSM1970132	GSM1970129
sample_02_210	Cell line	MRC-5_N_1DPT	NCBI GEO/SRA	GSE75910	GSM1970134	GSM1970130
sample_02_211	Cell line	MRC-5_NFD_1DPT	NCBI GEO/SRA	GSE75910	GSM1970136	GSM1970131
sample_02_212	Cell line	Raji_DMSO	NCBI GEO/SRA	GSE76191	GSM1976293	GSM1976298
sample_02_213	Cell line	Raji_JQ1	NCBI GEO/SRA	GSE76191	GSM1976303	GSM1976309
sample_02_214	Stem cell	H9_WT	NCBI GEO/SRA	GSE76626	GSM2029351	GSM2029353
sample_02_215	Other	NHEK_siGRHL3	NCBI GEO/SRA	GSE76691	GSM2035809	GSM2035808
sample_02_216	Other	NHEK_scramble	NCBI GEO/SRA	GSE76691	GSM2035816	GSM2035815
sample_02_217	Cell line	MCF-7_NS	NCBI GEO/SRA	GSE76732	GSM2036927	GSM2036933
sample_02_218	Cell line	MCF-7_PMA	NCBI GEO/SRA	GSE76732	GSM2036928	GSM2036934
sample_02_219	Cell line	MDA-MB-231	NCBI GEO/SRA	GSE76732	GSM2036929	GSM2036935
sample_02_220	Cell line	BE2C_1	NCBI GEO/SRA	GSE76783	GSM2037779	GSM2311765
sample_02_221	Cell line	CCRF-CEM	NCBI GEO/SRA	GSE76783	GSM2037781	GSM2311757
sample_02_222	Cell line	DU-528	NCBI GEO/SRA	GSE76783	GSM2037785	GSM2311758
sample_02_223	Cell line	MOLT4_1	NCBI GEO/SRA	GSE76783	GSM2037790	GSM2311761
sample_02_224	Cell line	P12-ICHIKAWA	NCBI GEO/SRA	GSE76783	GSM2037794	GSM2311762
sample_02_225	Cell line	PF-382	NCBI GEO/SRA	GSE76783	GSM2037796	GSM2311763
sample_02_226	Cell line	KOPTK1	NCBI GEO/SRA	GSE76783	GSM2318734	GSM2311759
sample_02_227	Cell line	TE7	NCBI GEO/SRA	GSE76859	GSM2039110	GSM2039111
sample_02_228	Cell line	KYSE510	NCBI GEO/SRA	GSE76859	GSM2039112	GSM2039113
sample_02_229	Stem cell	ID01	NCBI GEO/SRA	GSE77260	GSM2046837	GSM2046867
sample_02_230	Stem cell	ID60	NCBI GEO/SRA	GSE77260	GSM2046842	GSM2046872
sample_02_231	Primary cell	ILC1	NCBI GEO/SRA	GSE77299	GSM2048291	GSM2048294
sample_02_232	Primary cell	ILC3	NCBI GEO/SRA	GSE77299	GSM2048298	GSM2048301
sample_02_233	Primary cell	Th1	NCBI GEO/SRA	GSE77299	GSM2048304	GSM2048306
sample_02_234	Primary cell	Th17	NCBI GEO/SRA	GSE77299	GSM2048309	GSM2048311
sample_02_235	Primary cell	NK	NCBI GEO/SRA	GSE77299	GSM2048314	GSM2048316
sample_02_236	Cell line	V206	NCBI GEO/SRA	GSE77737	GSM2058034	GSM2058107
sample_02_237	Cell line	V389	NCBI GEO/SRA	GSE77737	GSM2058035	GSM2058108
sample_02_240	Cell line	V429_2	NCBI GEO/SRA	GSE77737	GSM2058038	GSM2058111
sample_02_241	Cell line	V456	NCBI GEO/SRA	GSE77737	GSM2058040	GSM2058112
sample_02_242	Cell line	V481	NCBI GEO/SRA	GSE77737	GSM2058042	GSM2058113
sample_02_243	Other	foreskin_HFFs	NCBI GEO/SRA	GSE78096	GSM2066623	GSM2066626
sample_02_244	Other	foreskin_D11	NCBI GEO/SRA	GSE78096	GSM2066625	GSM2066630
sample_02_246	Cell line	MCF-7_estradiol	NCBI GEO/SRA	GSE78913	GSM2175784	GSM2175786
sample_02_247	Cell line	MOLT4_2	NCBI GEO/SRA	GSE79288	GSM2090931	GSM2090932
sample_02_248	Cell line	MD901_shCREBBP	NCBI GEO/SRA	GSE79639	GSM2100286	GSM2100287
sample_02_249	Cell line	MD901_WD	NCBI GEO/SRA	GSE79639	GSM2100297	GSM2100298
sample_02_250	Tissue	tumormodel3691	NCBI GEO/SRA	GSE79734	GSM2101766	GSM2101769
sample_02_251	Cell line	SH-SY5Y-MYCN-OFF	NCBI GEO/SRA	GSE80197	GSM2120706	GSM2120708
sample_02_252	Cell line	IMR5-75-shMYCN-MYCN_high	NCBI GEO/SRA	GSE80197	GSM2120713	GSM2120715
sample_02_253	Cell line	BE2C_DMSO	NCBI GEO/SRA	GSE80445	GSM2127461	GSM2127463
sample_02_254	Cell line	IMR5-75	NCBI GEO/SRA	GSE80445	GSM2127467	GSM2127469
sample_02_255	Cell line	MOLM13	NCBI GEO/SRA	GSE80779	GSM2136938	GSM2136942
sample_02_256	Cell line	MV411	NCBI GEO/SRA	GSE80779	GSM2136946	GSM2136948
sample_02_257	Tissue	endometrioid_adenocarcinoma_TumorA	NCBI GEO/SRA	GSE81213	GSM2144749	GSM2144768
sample_02_258	Other	NCI-H1299_EGFP-NEO_reporter_cells_DMSO	NCBI GEO/SRA	GSE81322	GSM2150362	GSM2150369
sample_02_259	Other	NCI-H1299_EGFP-NEO_reporter_cells_SAHA	NCBI GEO/SRA	GSE81322	GSM2150370	GSM2150377
sample_02_260	Other	NCI-H1299_EGFP-NEO_reporter_cells_SB939	NCBI GEO/SRA	GSE81322	GSM2150378	GSM2150385
sample_02_261	Cell line	hFOB_differentiated	NCBI GEO/SRA	GSE82295	GSM2188465	GSM2188457
sample_02_262	Cell line	hFOB_JQ1_differentiated	NCBI GEO/SRA	GSE82295	GSM2188467	GSM2188460
sample_02_263	Cell line	hFOB_undifferentiated	NCBI GEO/SRA	GSE82295	GSM2188470	GSM2188462
sample_02_264	Cell line	7250-empty	NCBI GEO/SRA	GSE83725	GSM2214081	GSM2214079
sample_02_265	Cell line	7250-PAX3-FOXO1	NCBI GEO/SRA	GSE83725	GSM2214082	GSM2214080
sample_02_266	Other	HBE(Primary human bronchial epithelial cells)	NCBI GEO/SRA	GSE85401	GSM2266289	GSM2266284
sample_02_267	Cell line	786-O	NCBI GEO/SRA	GSE86087	GSM2293336	GSM2293333
sample_02_268	Cell line	A-498	NCBI GEO/SRA	GSE86087	GSM2293338	GSM2293340
sample_02_269	Cell line	HK-2	NCBI GEO/SRA	GSE86087	GSM2293342	GSM2293344
sample_02_270	Primary cell	PCS-400	NCBI GEO/SRA	GSE86087	GSM2293347	GSM2293348
sample_02_271	Cell line	20431713N	NCBI GEO/SRA	GSE86091	GSM2293405	GSM2293404
sample_02_272	Cell line	20431713T	NCBI GEO/SRA	GSE86091	GSM2293409	GSM2293408
sample_02_273	Cell line	hTERT_SCR	NCBI GEO/SRA	GSE86810	GSM2308934	GSM2308939
sample_02_274	Cell line	hTERT_KD	NCBI GEO/SRA	GSE86810	GSM2308943	GSM2308948
sample_02_275	Tissue	FW14	NCBI GEO/SRA	GSE86981	GSM2316309	GSM2316360
sample_02_276	Tissue	FW15	NCBI GEO/SRA	GSE86981	GSM2316310	GSM2316361
sample_02_277	Tissue	FW18	NCBI GEO/SRA	GSE86981	GSM2316311	GSM2316363
sample_02_278	Tissue	FW24	NCBI GEO/SRA	GSE86981	GSM2316312	GSM2316366
sample_02_279	Tissue	RB	NCBI GEO/SRA	GSE86981	GSM2316313	GSM2316368
sample_02_280	Cell line	SUM159_DMSO_24h	NCBI GEO/SRA	GSE87418	GSM2330561	GSM2330573
sample_02_281	Cell line	U2OS	NCBI GEO/SRA	GSE87831	GSM2341636	GSM2341640
sample_02_282	Cell line	IMR-90	NCBI GEO/SRA	GSE87831	GSM2341643	GSM2341645
sample_02_283	Primary cell	p7-CLL-patient_CD74	NCBI GEO/SRA	GSE88955	GSM2356348	GSM2356349
sample_02_284	Tissue	patient 119	NCBI GEO/SRA	GSE89026	GSM2357597	GSM2357604
sample_02_285	Cell line	HuH7_untreat	NCBI GEO/SRA	GSE89212	GSM2360939	GSM2360954
sample_02_286	Cell line	HuH7_IL-1alpha_1h	NCBI GEO/SRA	GSE89212	GSM2360941	GSM2360955
sample_02_288	Other	CB5_H3K27Ac	NCBI GEO/SRA	GSE89688	GSM2386722	GSM2386725
sample_02_293	Cell line	L3-6_4SC-202	NCBI GEO/SRA	GSE90110	GSM2398386	GSM2398383
sample_02_294	Cell line	L3-6_DMSO	NCBI GEO/SRA	GSE90110	GSM2398388	GSM2398380
sample_02_295	Cell line	A549_TGFbeta_72h	NCBI GEO/SRA	GSE90565	GSM2406904	GSM2406898
sample_02_296	Cell line	CLB-BER-Lud	NCBI GEO/SRA	GSE90683	GSM2664313	GSM2664314
sample_02_297	Cell line	CLB-CAR	NCBI GEO/SRA	GSE90683	GSM2664315	GSM2664316
sample_02_298	Cell line	CLB-GA	NCBI GEO/SRA	GSE90683	GSM2664317	GSM2664318
sample_02_299	Cell line	CLB-MA	NCBI GEO/SRA	GSE90683	GSM2664321	GSM2664322
sample_02_300	Cell line	CLB-PE	NCBI GEO/SRA	GSE90683	GSM2664323	GSM2664324
sample_02_301	Cell line	GIMEN	NCBI GEO/SRA	GSE90683	GSM2664325	GSM2664326
sample_02_302	Cell line	IMR32	NCBI GEO/SRA	GSE90683	GSM2664327	GSM2664328
sample_02_303	Cell line	LAN1	NCBI GEO/SRA	GSE90683	GSM2664329	GSM2664330
sample_02_304	Cell line	N206	NCBI GEO/SRA	GSE90683	GSM2664331	GSM2664332
sample_02_305	Cell line	SH-EP	NCBI GEO/SRA	GSE90683	GSM2664333	GSM2664334
sample_02_306	Cell line	SH-SY5Y	NCBI GEO/SRA	GSE90683	GSM2664335	GSM2664336
sample_02_307	Cell line	SJNB12	NCBI GEO/SRA	GSE90683	GSM2664337	GSM2664338
sample_02_308	Cell line	SJNB1	NCBI GEO/SRA	GSE90683	GSM2664339	GSM2664340
sample_02_309	Cell line	SJNB6	NCBI GEO/SRA	GSE90683	GSM2664341	GSM2664342
sample_02_310	Cell line	SJNB8	NCBI GEO/SRA	GSE90683	GSM2664343	GSM2664344
sample_02_311	Cell line	SK-N-AS	NCBI GEO/SRA	GSE90683	GSM2664345	GSM2664346
sample_02_312	Cell line	SK-N-BE_2-C	NCBI GEO/SRA	GSE90683	GSM2664347	GSM2664348
sample_02_313	Cell line	SK-N-DZ	NCBI GEO/SRA	GSE90683	GSM2664349	GSM2664350
sample_02_314	Cell line	SK-N-FI	NCBI GEO/SRA	GSE90683	GSM2664351	GSM2664352
sample_02_315	Cell line	TR14	NCBI GEO/SRA	GSE90683	GSM2664353	GSM2664354
sample_02_316	Cell line	CHP212	NCBI GEO/SRA	GSE90683	GSM2664355	GSM2664356
sample_02_317	Cell line	GICAN	NCBI GEO/SRA	GSE90683	GSM2664357	GSM2664358
sample_02_318	Cell line	NB69	NCBI GEO/SRA	GSE90683	GSM2664359	GSM2664360
sample_02_319	Cell line	NB-EBc1	NCBI GEO/SRA	GSE90683	GSM2664363	GSM2664364
sample_02_320	Cell line	MO1043_ICN1_HA_H3K27Ac_a	NCBI GEO/SRA	GSE92701	GSM2435527	GSM2435534
sample_02_321	Cell line	MO1043_ICN1_HA_H3K27Ac_b	NCBI GEO/SRA	GSE92701	GSM2435531	GSM2435534
sample_02_322	Cell line	Caco-2	NCBI GEO/SRA	GSE96069	GSM2532773	GSM2532774
sample_02_323	Cell line	RKO	NCBI GEO/SRA	GSE96069	GSM2532775	GSM2532776
sample_02_324	Cell line	SW48	NCBI GEO/SRA	GSE96069	GSM2532777	GSM2532778
sample_02_325	Primary cell	hepatocytes_d1	NCBI GEO/SRA	GSE99301	GSM2644050	GSM2644057
sample_02_326	Primary cell	hepatocytes_d3	NCBI GEO/SRA	GSE99301	GSM2644053	GSM2644058
sample_02_327	Primary cell	hepatocytes_d6	NCBI GEO/SRA	GSE99301	GSM2644056	GSM2644059
sample_02_328	Stem cell	H9_naive	NCBI GEO/SRA	GSE99627	GSM2648925	GSM2648929
sample_02_329	Stem cell	H9_primed	NCBI GEO/SRA	GSE99627	GSM2648926	GSM2648930
sample_02_330	Stem cell	MHG	NCBI GEO/SRA	GSE52657	GSM1273670	GSM1273667
sample_02_331	Cell line	MOLM14_untreated	NCBI GEO/SRA	GSE65138	GSM1587893	GSM1587891
sample_02_332	Cell line	MOLM14_DMSO_9	NCBI GEO/SRA	GSE65138	GSM1587909	GSM1587908
sample_02_333	Cell line	MOLM14_DMSO_10	NCBI GEO/SRA	GSE65138	GSM1587911	GSM1587910
sample_02_334	Cell line	MOLM14_CA25_11	NCBI GEO/SRA	GSE65138	GSM1587913	GSM1587912
sample_02_335	Cell line	MOLM14_CA25_12	NCBI GEO/SRA	GSE65138	GSM1587915	GSM1587914
sample_02_336	Cell line	SET2	NCBI GEO/SRA	GSE65138	GSM1587921	GSM1587920
sample_02_337	Cell line	MV411_untreat	NCBI GEO/SRA	GSE65138	GSM1587925	GSM1587924
sample_02_338	Cell line	BE2	NCBI GEO/SRA	GSE65664	GSM1680101	GSM1680103
sample_02_339	Cell line	NGP	NCBI GEO/SRA	GSE65664	GSM1680104	GSM1680106
sample_02_340	Cell line	BE2C_2	NCBI GEO/SRA	GSE65664	GSM1680107	GSM1680108
sample_02_341	Cell line	SH-SY5Y_untreat	NCBI GEO/SRA	GSE65664	GSM1602665	GSM1602669
sample_02_342	Primary cell	HSPCs_F0	NCBI GEO/SRA	GSE70660	GSM1816073	GSM1816094
sample_02_343	Primary cell	HSPC_A0	NCBI GEO/SRA	GSE70660	GSM1816075	GSM1816095
sample_02_344	Primary cell	CD34	NCBI GEO/SRA	GSE71809	GSM2152595	GSM2152598
sample_02_345	Primary cell	AML8	NCBI GEO/SRA	GSE71809	GSM2152602	GSM1846177
sample_02_346	Primary cell	AML10	NCBI GEO/SRA	GSE71809	GSM2152605	GSM1846207
sample_02_347	Primary cell	AML11	NCBI GEO/SRA	GSE71809	GSM2152609	GSM1846188
sample_02_348	Cell line	CUTLL1_wild-type	NCBI GEO/SRA	GSE72175	GSM1857031	GSM1857030
sample_02_349	Cell line	CUTLL1_dimer-mutant	NCBI GEO/SRA	GSE72175	GSM1857033	GSM1857032
sample_02_350	Tissue	dorsolateral-prefrontal-cortex	NCBI GEO/SRA	GSE72468	GSM1866052	GSM1866054
sample_02_351	Tissue	hippocampus	NCBI GEO/SRA	GSE72468	GSM1866055	GSM1866057
sample_02_352	Cell line	HCT116	NCBI GEO/SRA	GSE73319	GSM1890730	GSM1890731
sample_02_353	Cell line	HT29	NCBI GEO/SRA	GSE73319	GSM1890734	GSM1890735
sample_02_354	Cell line	Colo205	NCBI GEO/SRA	GSE73319	GSM1890738	GSM1890739
sample_02_355	Cell line	HCT15	NCBI GEO/SRA	GSE73319	GSM1890742	GSM1890743
sample_02_356	Cell line	Sw480	NCBI GEO/SRA	GSE73319	GSM1890746	GSM1890747
sample_02_357	Cell line	Colo320	NCBI GEO/SRA	GSE73319	GSM1890750	GSM1890751
sample_02_358	Cell line	LS180	NCBI GEO/SRA	GSE73319	GSM1890754	GSM1890756
sample_02_359	Cell line	Colo741	NCBI GEO/SRA	GSE73319	GSM1890757	GSM1890759
sample_02_360	Cell line	SEM	NCBI GEO/SRA	GSE74812	GSM1934089	GSM1934094
sample_02_361	Cell line	HT29_DMSO	NCBI GEO/SRA	GSE77039	GSM2042874	GSM2042894
sample_02_362	Cell line	REH	NCBI GEO/SRA	GSE79870	GSM2107710	GSM2107711
sample_02_363	Cell line	697	NCBI GEO/SRA	GSE79870	GSM2107712	GSM2107713
sample_02_364	Cell line	CTR	NCBI GEO/SRA	GSE83726	GSM2214085	GSM2214086
sample_02_365	Tissue	NCI0075	NCBI GEO/SRA	GSE83726	GSM2214087	GSM2214088
sample_02_366	Tissue	NCI0082	NCBI GEO/SRA	GSE83726	GSM2214089	GSM2214090
sample_02_367	Tissue	NS129	NCBI GEO/SRA	GSE83726	GSM2214091	GSM2214092
sample_02_368	Tissue	NS134	NCBI GEO/SRA	GSE83726	GSM2214093	GSM2214094
sample_02_369	Cell line	RD	NCBI GEO/SRA	GSE83726	GSM2214095	GSM2214096
sample_02_370	Cell line	RH4	NCBI GEO/SRA	GSE83726	GSM2214104	GSM2214110
sample_02_371	Cell line	RH5	NCBI GEO/SRA	GSE83726	GSM2214121	GSM2214122
sample_02_372	Tissue	RMS008	NCBI GEO/SRA	GSE83726	GSM2214123	GSM2214124
sample_02_373	Tissue	RMS206	NCBI GEO/SRA	GSE83726	GSM2214125	GSM2214126
sample_02_374	Tissue	RMS209	NCBI GEO/SRA	GSE83726	GSM2214127	GSM2214128
sample_02_375	Tissue	RMS216	NCBI GEO/SRA	GSE83726	GSM2214129	GSM2214130
sample_02_376	Tissue	RMS237	NCBI GEO/SRA	GSE83726	GSM2214131	GSM2214132
sample_02_377	Tissue	RMS238	NCBI GEO/SRA	GSE83726	GSM2214133	GSM2214134
sample_02_378	Cell line	SCMC	NCBI GEO/SRA	GSE83726	GSM2214135	GSM2214136
sample_02_379	Cell line	RD-Fusion-Negative-Rhabdomyosarcoma	NCBI GEO/SRA	GSE84628	GSM2243113	GSM2243114
sample_02_380	Cell line	RH18	NCBI GEO/SRA	GSE84628	GSM2243115	GSM2243117
sample_02_381	Primary cell	purified cardiomyocyte WT	NCBI GEO/SRA	GSE85628	GSM2280005	GSM2280009
sample_02_382	Primary cell	purified cardiomyocyte G296S mutants	NCBI GEO/SRA	GSE85628	GSM2280036	GSM2280040
sample_02_383	Other	Ik6pre-BALL+TET-emptyvector	NCBI GEO/SRA	GSE90656	GSM2410100	GSM2410108
sample_02_384	Other	Ik6pre-BALL+TET-Ik1	NCBI GEO/SRA	GSE90656	GSM2410102	GSM2410109
sample_02_385	Primary cell	CD19+_B_cells_FL3A	NCBI GEO/SRA	GSE62245	GSM1523532	GSM1523533
sample_02_386	Primary cell	CD19+_B_cells_FL1-2	NCBI GEO/SRA	GSE62245	GSM1523535	GSM1523537
sample_02_387	Primary cell	CD19+_B_cells_nhl_FL1-2	NCBI GEO/SRA	GSE62245	GSM1523544	GSM1523546
sample_02_388	Primary cell	CD19+_CD10+_CD44low_CXCR4+_B_cells	NCBI GEO/SRA	GSE62245	GSM1523578	GSM1523580
sample_02_389	Primary cell	CD19+_B_cells_nhl	NCBI GEO/SRA	GSE62245	GSM1523620	GSM1523621
sample_02_390	Primary cell	CD19+_B_cells	NCBI GEO/SRA	GSE62245	GSM1523622	GSM1523623
sample_02_391	Primary cell	CD19+_B_cells_Activated_M	NCBI GEO/SRA	GSE62245	GSM1523610	GSM1523612
sample_02_393	Primary cell	CD19+_B_cells_Activated_F	NCBI GEO/SRA	GSE62245	GSM1523618	GSM1523619
sample_02_394	Cell line	T-47D_2	NCBI GEO/SRA	GSE65201	GSM1589474	GSM1589473
sample_02_395	Cell line	BT-549	NCBI GEO/SRA	GSE65201	GSM1589476	GSM1589475
sample_02_396	Other	NHEK-D	NCBI GEO/SRA	GSE68257	GSM1666386	GSM1666385
sample_02_397	Cell line	CAL51-MCF-7	NCBI GEO/SRA	GSE69112	GSM1693016	GSM1693028
sample_02_398	Cell line	MDA-MB-231-MCF-7	NCBI GEO/SRA	GSE69112	GSM1693019	GSM1693031
sample_02_399	Cell line	SUM159PT-BT-474	NCBI GEO/SRA	GSE69112	GSM1693020	GSM1693032
sample_02_400	Cell line	SUM159PT-MCF-7	NCBI GEO/SRA	GSE69112	GSM1693022	GSM1693033
sample_02_401	Cell line	SUM159PT-T47D	NCBI GEO/SRA	GSE69112	GSM1693023	GSM1693034
sample_02_402	Cell line	SUM159PT-ZR-75-1	NCBI GEO/SRA	GSE69112	GSM1693024	GSM1693035
sample_02_403	Cell line	T-47D_untreat	NCBI GEO/SRA	GSE69112	GSM1693025	GSM1693036
sample_02_404	Cell line	ZR-75-1_2	NCBI GEO/SRA	GSE69112	GSM1693026	GSM1693037
sample_02_405	Cell line	ZR-75-30_KO	NCBI GEO/SRA	GSE71323	GSM1832647	GSM1832651
sample_02_406	Cell line	ZR-75-30_parental	NCBI GEO/SRA	GSE71323	GSM1832646	GSM1832650
sample_02_407	Cell line	BT16	NCBI GEO/SRA	GSE71504	GSM1835890	GSM1835906
sample_02_408	Cell line	G401_Dox	NCBI GEO/SRA	GSE71504	GSM1835873	GSM1835901
sample_02_409	Cell line	G401_NoDox	NCBI GEO/SRA	GSE71504	GSM1835878	GSM1835902
sample_02_410	Cell line	BT16_NoDox	NCBI GEO/SRA	GSE71504	GSM1835887	GSM1835905
sample_02_411	Cell line	TTC549_untreated	NCBI GEO/SRA	GSE71504	GSM1835895	GSM1835907
sample_02_412	Cell line	TTC549_Doxycycline	NCBI GEO/SRA	GSE71504	GSM1835900	GSM1835908
sample_02_413	Tissue	GBM_2493	NCBI GEO/SRA	GSE72468	GSM1866060	GSM1866061
sample_02_414	Cell line	BJEL	NCBI GEO/SRA	GSE72532	GSM1869142	GSM1869145
sample_02_415	Cell line	YCC22	NCBI GEO/SRA	GSE75898	GSM1969634	GSM1969635
sample_02_416	Stem cell	H9_Het	NCBI GEO/SRA	GSE76626	GSM2029356	GSM2029358
sample_02_417	Stem cell	H9_Null	NCBI GEO/SRA	GSE76626	GSM2029361	GSM2029363
sample_02_418	Stem cell	H9_Null+EZH2	NCBI GEO/SRA	GSE76626	GSM2029366	GSM2029368
sample_02_419	Cell line	LHCN-M2_nodox	NCBI GEO/SRA	GSE78158	GSM2068356	GSM2068355
sample_02_420	Cell line	LHCN-M2_dox_6h	NCBI GEO/SRA	GSE78158	GSM2068364	GSM2068362
sample_02_421	Cell line	BE2C_3	NCBI GEO/SRA	GSE80197	GSM2120701	GSM2120703
sample_02_422	Other	NCI-H1299_EGFP-NEO_reporter_cells_DACSB	NCBI GEO/SRA	GSE81322	GSM2150354	GSM2150361
sample_02_423	Cell line	A375	NCBI GEO/SRA	GSE82332	GSM2190579	GSM2190580
sample_02_424	Cell line	SW620	NCBI GEO/SRA	GSE96069	GSM2532779	GSM2532780
sample_02_425	Cell line	ZNF532-NUT_24335	NCBI GEO/SRA	GSE96775	GSM2543130	GSM2543126
sample_02_426	Cell line	HCT116_NONT	NCBI GEO/SRA	GSE97527	GSM2667958	GSM2571023
sample_02_427	Cell line	HCT116_shPAF1	NCBI GEO/SRA	GSE97527	GSM2667960	GSM2571026
sample_02_428	Cell line	12364284_VHL-	NCBI GEO/SRA	GSE102095	GSM2723842	GSM2723845
sample_02_429	Cell line	12364284_VHL+	NCBI GEO/SRA	GSE102095	GSM2723846	GSM2723849
sample_02_430	Cell line	12364284	NCBI GEO/SRA	GSE86087	GSM2293322	GSM2293323
sample_02_431	Primary cell	CD34+HSPC-derived-erythroid-precursors	NCBI GEO/SRA	GSE93372	GSM2452104	GSM2452105
sample_02_433	Other	NCI-H1299_EGFP-NEO_reporter_cells_DAC	NCBI GEO/SRA	GSE81322	GSM2150346	GSM2150353
sample_02_434	Cell line	HEK293	NCBI GEO/SRA	GSE81696	GSM2171416	GSM2171418
sample_02_435	Cell line	HEK293A_WT-MEF2B_DMSO_6h	NCBI GEO/SRA	GSE67455	GSM1647364	GSM1647372
sample_02_436	Cell line	HEK293A_empty-vector_DMSO_6h	NCBI GEO/SRA	GSE67455	GSM1647366	GSM1647374
sample_03_001	Primary cell	foreskin-keratinocyte	GGR	-	ENCSR736ZEG	ENCSR982AYN
sample_03_002	Primary cell	foreskin-keratinocyte-calcium2.5day	GGR	-	ENCSR709ABP	ENCSR113CMI
sample_03_003	Primary cell	foreskin-keratinocyte-calcium5.5day	GGR	-	ENCSR637ISS	ENCSR528SMB
sample_03_004	Cell line	A549_dexamethasone_4h	GGR	GSE91282|GSE91347	ENCSR543ZVZ	ENCSR872BBM
sample_03_005	Cell line	A549_dexamethasone_0.5h	GGR	GSE91201|GSE91274	ENCSR102XUM	ENCSR491TAD
sample_03_007	Cell line	A549_dexamethasone_12h	GGR	GSE91263|GSE91286	ENCSR435JKM	ENCSR549SVK
sample_03_008	Cell line	A549_dexamethasone_7h	GGR	GSE91292|GSE91241	ENCSR569IBY	ENCSR317VER
sample_03_009	Cell line	A549_dexamethasone_3h	GGR	GSE91248|GSE91242	ENCSR350EFV	ENCSR325PXS
sample_03_010	Cell line	A549_dexamethasone_1h	GGR	GSE91225|GSE91285	ENCSR242TBH	ENCSR548SPY
sample_03_011	Cell line	A549_dexamethasone_5h	GGR	GSE91326|GSE91304	ENCSR716XDB	ENCSR627RBH
sample_03_013	Cell line	A549	GGR	GSE91337|GSE91343	ENCSR783SNV	ENCSR838ZAU
sample_03_014	Cell line	A549_dexamethasone_2h	GGR	GSE91301|GSE91246	ENCSR614NPG	ENCSR344ERJ
sample_03_015	Cell line	A549_dexamethasone_8h	GGR	GSE91226|GSE91232	ENCSR250EHC	ENCSR274VPI
sample_03_016	Cell line	A549_dexamethasone_6h	GGR	GSE91245|GSE91349	ENCSR340NAL	ENCSR887SZF

## Sheet: TF chipseq
Biosample_Name	TF	Biosample.Type	Source	GSM ID	GSE ID
293	EP300	Cell Line	ChIP-Atlas	GSM1239071	GSE51117
293	EP300	Cell Line	ChIP-Atlas	GSM1239072	GSE51117
293	CREBBP	Cell Line	ChIP-Atlas	GSM1239075	GSE51117
293	CREBBP	Cell Line	ChIP-Atlas	GSM1239076	GSE51117
293	FOXK1	Cell Line	ChIP-Atlas	GSM1250375	GSE51673
Glioblastoma	ZFHX4	Tissue	ChIP-Atlas	GSM1265799	GSE52419
Glioblastoma	ZFHX4	Tissue	ChIP-Atlas	GSM1265800	GSE52419
Glioblastoma	CHD4	Tissue	ChIP-Atlas	GSM1265801	GSE52419
Glioblastoma	CHD4	Tissue	ChIP-Atlas	GSM1265802	GSE52419
VCaP	ERG	Cell Line	ChIP-Atlas	GSM1328978	GSE55062
VCaP	ERG	Cell Line	ChIP-Atlas	GSM1328979	GSE55062
VCaP	ERG	Cell Line	ChIP-Atlas	GSM1328980	GSE55062
VCaP	ERG	Cell Line	ChIP-Atlas	GSM1328981	GSE55062
22Rv1	AR	Cell Line	ChIP-Atlas	GSM1412318	GSE58478
pre-B_ALL	IKZF1	Other	ChIP-Atlas	GSM1420193	GSE58825
pre-B_ALL	IKZF1	Other	ChIP-Atlas	GSM1420194	GSE58825
pre-B_ALL	IKZF1	Other	ChIP-Atlas	GSM1420196	GSE58825
pre-B_ALL	IKZF1	Other	ChIP-Atlas	GSM1420197	GSE58825
pre-B_ALL	IKZF1	Other	ChIP-Atlas	GSM1420198	GSE58825
pre-B_ALL	IKZF1	Other	ChIP-Atlas	GSM1420199	GSE58825
VCaP	ERG	Cell Line	ChIP-Atlas	GSM1422482	GSE58939
VCaP	ERG	Cell Line	ChIP-Atlas	GSM1422483	GSE58939
hMADS-3	PPARG	Cell Line	ChIP-Atlas	GSM1443811	GSE59703
NCI-H69	TEAD1	Cell Line	ChIP-Atlas	GSM1524339	GSE62274
293	HOXA9	Cell Line	ChIP-Atlas	GSM1529674	GSE62586
293	WIZ	Cell Line	ChIP-Atlas	GSM1530053	GSE62616
MM1S	NR3C1	Cell Line	ChIP-Atlas	GSM1543894	GSE63209
T-47D	BPTF	Cell Line	ChIP-Atlas	GSM1571861	GSE64467
T-47D	BPTF	Cell Line	ChIP-Atlas	GSM1571862	GSE64467
HCT116	EZH2	Cell Line	ChIP-Atlas	GSM1575431	GSE39467
Jurkat	KDM6A	Cell Line	ChIP-Atlas	GSM1581344	GSE72300
MCF-7	RUNX1	Cell Line	ChIP-Atlas	GSM1592326	GSE65313
MCF-7	RUNX1	Cell Line	ChIP-Atlas	GSM1592327	GSE65313
Epidermal_stem_cells	DNMT3A	Stem Cell	ChIP-Atlas	GSM1607383	GSE65838
Epidermal_stem_cells	DNMT3B	Stem Cell	ChIP-Atlas	GSM1607384	GSE65838
keratinocyte	DNMT3A	Primary Cell	ChIP-Atlas	GSM1607392	GSE65838
keratinocyte	DNMT3B	Primary Cell	ChIP-Atlas	GSM1607393	GSE65838
macrophage	CEBPB	Primary Cell	ChIP-Atlas	GSM1616709	GSE66192
macrophage	CEBPB	Primary Cell	ChIP-Atlas	GSM1616710	GSE66192
macrophage	CEBPB	Primary Cell	ChIP-Atlas	GSM1616711	GSE66192
macrophage	CEBPB	Primary Cell	ChIP-Atlas	GSM1616712	GSE66192
macrophage	CEBPB	Primary Cell	ChIP-Atlas	GSM1616713	GSE66192
macrophage	CEBPB	Primary Cell	ChIP-Atlas	GSM1616714	GSE66192
macrophage	CEBPB	Primary Cell	ChIP-Atlas	GSM1616715	GSE66192
Th17	STAT3	Primary Cell	ChIP-Atlas	GSM1641317	GSE67183
keratinocyte	SMARCA4	primary cell	ChIP-Atlas	GSM1645711	GSE67382
keratinocyte	SMARCA4	primary cell	ChIP-Atlas	GSM1645712	GSE67382
keratinocyte	SMARCA4	primary cell	ChIP-Atlas	GSM1645713	GSE67382
Caco-2	HNF1A	Cell Line	ChIP-Atlas	GSM1655058	GSE67740
erythroblasts	CTCF	Primary Cell	ChIP-Atlas	GSM1655739	GSE67783
BJ	SMAD3	Cell Line	ChIP-Atlas	GSM1668448	GSE68325
macrophage	SPI1	Primary Cell	ChIP-Atlas	GSM1681423	GSE66594
macrophage	SPI1	Primary Cell	ChIP-Atlas	GSM1681424	GSE66594
macrophage	SPI1	Primary Cell	ChIP-Atlas	GSM1681425	GSE66594
macrophage	SPI1	Primary Cell	ChIP-Atlas	GSM1681426	GSE66594
U2OS	HIF1A	Cell Line	ChIP-Atlas	GSM1692869	GSE69100
U2OS	E2F1	Cell Line	ChIP-Atlas	GSM1693906	GSE69147
U2OS	NCOA2	Cell Line	ChIP-Atlas	GSM1693909	GSE69147
U2OS	HINFP	Cell Line	ChIP-Atlas	GSM1693910	GSE69147
U2OS	NCOA2	Cell Line	ChIP-Atlas	GSM1693911	GSE69147
erythroblasts	BPTF	Primary Cell	ChIP-Atlas	GSM1698350	GSE69347
erythroblasts	USF1	Primary Cell	ChIP-Atlas	GSM1698353	GSE69347
erythroblasts	USF2	Primary Cell	ChIP-Atlas	GSM1698354	GSE69347
NCI-H82	NEUROD1	Cell Line	ChIP-Atlas	GSM1700641	GSE69394
HSPCs__F0	GATA1	Primary Cell	ChIP-Atlas	GSM1816080	GSE70660
HSPCs__A0	GATA1	Primary Cell	ChIP-Atlas	GSM1816081	GSE70660
HSPCs__F0	TAL1	Primary Cell	ChIP-Atlas	GSM1816082	GSE70660
HSPCs__A0	TAL1	Primary Cell	ChIP-Atlas	GSM1816084	GSE70660
HSPCs__F0	NFE2	Primary Cell	ChIP-Atlas	GSM1816085	GSE70660
HSPCs__A0	NFE2	Primary Cell	ChIP-Atlas	GSM1816087	GSE70660
HSPCs__A0	IRF2	Primary Cell	ChIP-Atlas	GSM1816088	GSE70660
HSPCs__F0	SPI1	Primary Cell	ChIP-Atlas	GSM1816089	GSE70660
HSPCs__A0	SPI1	Primary Cell	ChIP-Atlas	GSM1816090	GSE70660
HSPCs__F0	RUNX1	Primary Cell	ChIP-Atlas	GSM1816091	GSE70660
HSPCs__A0	RUNX1	Primary Cell	ChIP-Atlas	GSM1816092	GSE70660
HUVEC	PROX1	Cell Line	ChIP-Atlas	GSM1831048	GSE71230
HUVEC	EP300	Cell Line	ChIP-Atlas	GSM1831049	GSE71230
HUVEC	EP300	Cell Line	ChIP-Atlas	GSM1831050	GSE71230
HUVEC	PROX1	Cell Line	ChIP-Atlas	GSM1831051	GSE71230
ZR-75-30	KDM5C	Cell Line	ChIP-Atlas	GSM1832638	GSE71323
ZR-75-30	KDM5C	Cell Line	ChIP-Atlas	GSM1832639	GSE71323
G401	SMARCC1	Cell Line	ChIP-Atlas	GSM1835871	GSE71504
G401	SMARCA4	Cell Line	ChIP-Atlas	GSM1835872	GSE71504
G401	SMARCC1	Cell Line	ChIP-Atlas	GSM1835876	GSE71504
G401	SMARCA4	Cell Line	ChIP-Atlas	GSM1835877	GSE71504
BT16	SMARCC1	Cell Line	ChIP-Atlas	GSM1835881	GSE71504
BT16	SMARCA4	Cell Line	ChIP-Atlas	GSM1835882	GSE71504
BT16	SMARCC1	Cell Line	ChIP-Atlas	GSM1835883	GSE71504
BT16	SMARCA4	Cell Line	ChIP-Atlas	GSM1835884	GSE71504
TTC549	SMARCC1	Cell Line	ChIP-Atlas	GSM1835891	GSE71504
TTC549	SMARCA4	Cell Line	ChIP-Atlas	GSM1835892	GSE71504
TTC549	SMARCC1	Cell Line	ChIP-Atlas	GSM1835896	GSE71504
TTC549	SMARCA4	Cell Line	ChIP-Atlas	GSM1835897	GSE71504
HCT116	SMARCA4	Cell Line	ChIP-Atlas	GSM1835989	GSE71510
HCT116	SMARCC1	Cell Line	ChIP-Atlas	GSM1835990	GSE71510
HCT116	SMARCA4	Cell Line	ChIP-Atlas	GSM1835991	GSE71510
HCT116	SMARCC1	Cell Line	ChIP-Atlas	GSM1835992	GSE71510
LP-1	EP300	Cell Line	ChIP-Atlas	GSM1847311	GSE71909
LP-1	EP300	Cell Line	ChIP-Atlas	GSM1847312	GSE71909
MDA-MB-231	GATA3	Cell Line	ChIP-Atlas	GSM1855964	GSE72141
MDA-MB-231	GATA3	Cell Line	ChIP-Atlas	GSM1855965	GSE72141
LNCAP	SMARCA5	Cell Line	ChIP-Atlas	GSM1868495	GSE72690
LNCAP	SMARCA4	Cell Line	ChIP-Atlas	GSM1868497	GSE72690
LNCAP	SMARCA1	Cell Line	ChIP-Atlas	GSM1868498	GSE72690
LNCAP	SMARCA2	Cell Line	ChIP-Atlas	GSM1868499	GSE72690
LNCAP	CHD4	Cell Line	ChIP-Atlas	GSM1868502	GSE72690
293	FUS	Cell Line	ChIP-Atlas	GSM1895985	GSE73492
MV411	KMT2A	Cell Line	ChIP-Atlas	GSM1897369	GSE73528
MV411	KMT2A	Cell Line	ChIP-Atlas	GSM1897370	GSE73528
MV411	AFF1	Cell Line	ChIP-Atlas	GSM1897371	GSE73528
MV411	ASH1L	Cell Line	ChIP-Atlas	GSM1897373	GSE73528
VCaP	ERG	Cell Line	ChIP-Atlas	GSM1899558	GSE73616
293	ZNF224	Cell Line	ChIP-Atlas	GSM1906627	GSE73947
LNCAP	MYC	Cell Line	ChIP-Atlas	GSM1907203	GSE73994
LNCAP	MYC	Cell Line	ChIP-Atlas	GSM1907204	GSE73994
LNCAP	MYC	Cell Line	ChIP-Atlas	GSM1907205	GSE73994
LNCAP	MYC	Cell Line	ChIP-Atlas	GSM1907206	GSE73994
T-47D	ESR1	Cell Line	ChIP-Atlas	GSM1908537	GSE74033
LNCAP	NANOG	Cell Line	ChIP-Atlas	GSM1933885	GSE74799
LNCAP	NANOG	Cell Line	ChIP-Atlas	GSM1933886	GSE74799
LNCAP	NANOG	Cell Line	ChIP-Atlas	GSM1933887	GSE74799
LNCAP	NANOG	Cell Line	ChIP-Atlas	GSM1933888	GSE74799
LNCAP	NANOG	Cell Line	ChIP-Atlas	GSM1933889	GSE74799
SEM	AFF1	Cell Line	ChIP-Atlas	GSM1934097	GSE74812
neural-progenitor-cell	POU3F2	In vitro differentiated cells	ChIP-Atlas	GSM1934417	GSE74814
neural-progenitor-cell	POU3F2	In vitro differentiated cells	ChIP-Atlas	GSM1934421	GSE74814
neural-progenitor-cell	POU3F2	In vitro differentiated cells	ChIP-Atlas	GSM1934423	GSE74814
neural-progenitor-cell	POU3F2	In vitro differentiated cells	ChIP-Atlas	GSM1934425	GSE74814
293	TET2	Cell Line	ChIP-Atlas	GSM1937510	GSE74914
293	MBD3L2	Cell Line	ChIP-Atlas	GSM1937511	GSE74914
293	PARP1	Cell Line	ChIP-Atlas	GSM1938987	GSE74954
Embryonic_stem_cells	CTCF	Stem Cell	ChIP-Atlas	GSM1939276	GSE74967
LP-1	EP300	Cell Line	ChIP-Atlas	GSM1961132	GSE71909
Th1	RELA	Primary Cell	ChIP-Atlas	GSM1961561	GSE62482
Th1	RELA	Primary Cell	ChIP-Atlas	GSM1961562	GSE62482
Th1	AFF4	Primary Cell	ChIP-Atlas	GSM1961563	GSE62482
Th1	AFF4	Primary Cell	ChIP-Atlas	GSM1961564	GSE62482
VCaP	RB1	Cell Line	ChIP-Atlas	GSM1974981	GSE76141
LNCAP	RB1	Cell Line	ChIP-Atlas	GSM1974982	GSE76141
K562	ASH1L	Cell Line	ChIP-Atlas	GSM1975005	GSE76145
K562	ASH1L	Cell Line	ChIP-Atlas	GSM1975006	GSE76145
Raji	E2F1	Cell Line	ChIP-Atlas	GSM1976292	GSE76191
Raji	E2F1	Cell Line	ChIP-Atlas	GSM1976302	GSE76191
MCF-7	TRIM28	Cell Line	ChIP-Atlas	GSM1978809	GSE76271
VCaP	SOX9	Cell Line	ChIP-Atlas	GSM2024822	GSE76451
MCF-7	ZNF143	Cell Line	ChIP-Atlas	GSM2024873	GSE76454
MCF-7	ZNF143	Cell Line	ChIP-Atlas	GSM2024874	GSE76454
MCF-7	ZNF143	Cell Line	ChIP-Atlas	GSM2024875	GSE76454
MCF-7	ZNF143	Cell Line	ChIP-Atlas	GSM2024876	GSE76454
ZR-75-30	EP300	Cell Line	ChIP-Atlas	GSM2029580	GSE71323
ZR-75-30	EP300	Cell Line	ChIP-Atlas	GSM2029581	GSE71323
ZR-75-30	KDM5C	Cell Line	ChIP-Atlas	GSM2029587	GSE71323
ZR-75-30	KDM5C	Cell Line	ChIP-Atlas	GSM2029592	GSE71323
NCI-H1299	HIF1A	Cell Line	ChIP-Atlas	GSM2037452	GSE76770
HeLa-S3	YY2	Cell Line	ChIP-Atlas	GSM2039081	GSE96878
HT29	NR1H2	Cell Line	ChIP-Atlas	GSM2042842	GSE77039
HT29	NR1H2	Cell Line	ChIP-Atlas	GSM2042843	GSE77039
HT29	NR1H2	Cell Line	ChIP-Atlas	GSM2042844	GSE77039
HT29	NR1H2	Cell Line	ChIP-Atlas	GSM2042845	GSE77039
HT29	NR1H3	Cell Line	ChIP-Atlas	GSM2042846	GSE77039
HT29	NR1H3	Cell Line	ChIP-Atlas	GSM2042848	GSE77039
HT29	NR1H3	Cell Line	ChIP-Atlas	GSM2042850	GSE77039
HT29	NR1H3	Cell Line	ChIP-Atlas	GSM2042852	GSE77039
HT29	PPARG	Cell Line	ChIP-Atlas	GSM2042854	GSE77039
HT29	PPARG	Cell Line	ChIP-Atlas	GSM2042856	GSE77039
HT29	PPARG	Cell Line	ChIP-Atlas	GSM2042858	GSE77039
HT29	PPARG	Cell Line	ChIP-Atlas	GSM2042860	GSE77039
HT29	JUND	Cell Line	ChIP-Atlas	GSM2042913	GSE77039
HT29	JUND	Cell Line	ChIP-Atlas	GSM2042914	GSE77039
HDF	TP53	Primary Cell	ChIP-Atlas	GSM2046276	GSE77225
HDF	TP53	Primary Cell	ChIP-Atlas	GSM2046278	GSE77225
LNCAP	POU2F1	Cell Line	ChIP-Atlas	GSM2058882	GSE77770
LNCAP	POU2F1	Cell Line	ChIP-Atlas	GSM2058883	GSE77770
LNCAP	POU2F1	Cell Line	ChIP-Atlas	GSM2058884	GSE77770
VCaP	POU2F1	Cell Line	ChIP-Atlas	GSM2058888	GSE77770
VCaP	POU2F1	Cell Line	ChIP-Atlas	GSM2058889	GSE77770
VCaP	POU2F1	Cell Line	ChIP-Atlas	GSM2058890	GSE77770
LNCAP	POU2F1	Cell Line	ChIP-Atlas	GSM2058895	GSE77770
LNCAP	POU2F1	Cell Line	ChIP-Atlas	GSM2058896	GSE77770
LNCAP	POU2F1	Cell Line	ChIP-Atlas	GSM2058897	GSE77770
keratinocyte	TP63	Primary Cell	ChIP-Atlas	GSM2074752	GSE64298
A549	NR3C1	Cell Line	ChIP-Atlas	GSM2095208	GSE79432
A549	NR3C1	Cell Line	ChIP-Atlas	GSM2095209	GSE79432
A549	NR3C1	Cell Line	ChIP-Atlas	GSM2095210	GSE79432
A549	NR3C1	Cell Line	ChIP-Atlas	GSM2095218	GSE79432
A549	NR3C1	Cell Line	ChIP-Atlas	GSM2095219	GSE79432
A549	NR3C1	Cell Line	ChIP-Atlas	GSM2095220	GSE79432
A549	NR3C1	Cell Line	ChIP-Atlas	GSM2095221	GSE79432
H9	TCF7L1	Cell Line	ChIP-Atlas	GSM2124632	GSE80331
H9	TCF7L1	Cell Line	ChIP-Atlas	GSM2124633	GSE80331
H9	TCF7L1	Cell Line	ChIP-Atlas	GSM2124634	GSE80331
T-47D	ESR1	Cell Line	ChIP-Atlas	GSM2125098	GSE80358
T-47D	ESR1	Cell Line	ChIP-Atlas	GSM2125099	GSE80358
T-47D	ESR1	Cell Line	ChIP-Atlas	GSM2125100	GSE80358
T-47D	ESR1	Cell Line	ChIP-Atlas	GSM2125101	GSE80358
T-47D	ESR1	Cell Line	ChIP-Atlas	GSM2125102	GSE80358
T-47D	ESR1	Cell Line	ChIP-Atlas	GSM2125103	GSE80358
T-47D	ESR1	Cell Line	ChIP-Atlas	GSM2125104	GSE80358
T-47D	ESR1	Cell Line	ChIP-Atlas	GSM2125105	GSE80358
T-47D	ESR1	Cell Line	ChIP-Atlas	GSM2125106	GSE80358
T-47D	ESR1	Cell Line	ChIP-Atlas	GSM2125107	GSE80358
T-47D	ESR1	Cell Line	ChIP-Atlas	GSM2125108	GSE80358
T-47D	ESR1	Cell Line	ChIP-Atlas	GSM2125109	GSE80358
T-47D	PGR	Cell Line	ChIP-Atlas	GSM2125116	GSE80358
T-47D	ESR1	Cell Line	ChIP-Atlas	GSM2125117	GSE80358
T-47D	PGR	Cell Line	ChIP-Atlas	GSM2125118	GSE80358
T-47D	ESR1	Cell Line	ChIP-Atlas	GSM2125119	GSE80358
T-47D	PGR	Cell Line	ChIP-Atlas	GSM2125120	GSE80358
T-47D	ESR1	Cell Line	ChIP-Atlas	GSM2125121	GSE80358
T-47D	PGR	Cell Line	ChIP-Atlas	GSM2125122	GSE80358
T-47D	ESR1	Cell Line	ChIP-Atlas	GSM2125123	GSE80358
T-47D	PGR	Cell Line	ChIP-Atlas	GSM2125128	GSE80358
T-47D	ESR1	Cell Line	ChIP-Atlas	GSM2125129	GSE80358
T-47D	PGR	Cell Line	ChIP-Atlas	GSM2125130	GSE80358
T-47D	ESR1	Cell Line	ChIP-Atlas	GSM2125131	GSE80358
T-47D	PGR	Cell Line	ChIP-Atlas	GSM2125132	GSE80358
T-47D	ESR1	Cell Line	ChIP-Atlas	GSM2125133	GSE80358
T-47D	PGR	Cell Line	ChIP-Atlas	GSM2125134	GSE80358
T-47D	ESR1	Cell Line	ChIP-Atlas	GSM2125135	GSE80358
A375	ETV1	Cell Line	ChIP-Atlas	GSM2127445	GSE80443
macrophage	ATF2	Primary Cell	ChIP-Atlas	GSM2135484	GSE80727
22Rv1	FOXA1	Cell Line	ChIP-Atlas	GSM2135708	GSE80742
22Rv1	FOXA1	Cell Line	ChIP-Atlas	GSM2135709	GSE80742
erythroblasts	CTCF	Primary Cell	ChIP-Atlas	GSM2140685	GSE67783
MDA-MB-468	FOXR2	Cell Line	ChIP-Atlas	GSM2151468	GSE81381
MDA-MB-468	FOXR2	Cell Line	ChIP-Atlas	GSM2151469	GSE81381
MDA-MB-468	MAX	Cell Line	ChIP-Atlas	GSM2151470	GSE81381
MDA-MB-468	MAX	Cell Line	ChIP-Atlas	GSM2151471	GSE81381
MDA-MB-468	MYC	Cell Line	ChIP-Atlas	GSM2151472	GSE81381
MDA-MB-468	MYC	Cell Line	ChIP-Atlas	GSM2151473	GSE81381
HDF	ATF3	Primary Cell	ChIP-Atlas	GSM2151902	GSE81403
HDF	ATF3	Primary Cell	ChIP-Atlas	GSM2151904	GSE81403
MCF-7	GRHL2	Cell Line	ChIP-Atlas	GSM2171834	GSE81714
MCF-7	GRHL2	Cell Line	ChIP-Atlas	GSM2171835	GSE81714
MCF-7	GRHL2	Cell Line	ChIP-Atlas	GSM2171836	GSE81714
MCF-7	KMT2C	Cell Line	ChIP-Atlas	GSM2171853	GSE81714
MCF-7	KMT2C	Cell Line	ChIP-Atlas	GSM2171854	GSE81714
MCF-7	KMT2C	Cell Line	ChIP-Atlas	GSM2171855	GSE81714
MCF-7	KMT2C	Cell Line	ChIP-Atlas	GSM2171856	GSE81714
MCF-7	KMT2C	Cell Line	ChIP-Atlas	GSM2171857	GSE81714
MCF-7	KMT2C	Cell Line	ChIP-Atlas	GSM2171858	GSE81714
MCF-7	KMT2C	Cell Line	ChIP-Atlas	GSM2171859	GSE81714
MCF-7	KMT2C	Cell Line	ChIP-Atlas	GSM2171860	GSE81714
MCF-7	KMT2C	Cell Line	ChIP-Atlas	GSM2171861	GSE81714
MCF-7	KMT2C	Cell Line	ChIP-Atlas	GSM2171862	GSE81714
MCF-7	STAT1	Cell Line	ChIP-Atlas	GSM2176791	GSE81859
MRC5	POU5F1	Cell Line	ChIP-Atlas	GSM2183767	GSE81899
MRC5	POU5F1	Cell Line	ChIP-Atlas	GSM2183768	GSE81899
MRC5	POU5F1	Cell Line	ChIP-Atlas	GSM2183769	GSE81899
MRC5	POU5F1	Cell Line	ChIP-Atlas	GSM2183770	GSE81899
MRC5	POU5F1	Cell Line	ChIP-Atlas	GSM2183771	GSE81899
MRC5	POU5F1	Cell Line	ChIP-Atlas	GSM2183772	GSE81899
MRC5	SOX2	Cell Line	ChIP-Atlas	GSM2183775	GSE81899
MRC5	SOX2	Cell Line	ChIP-Atlas	GSM2183776	GSE81899
MRC5	SOX2	Cell Line	ChIP-Atlas	GSM2183777	GSE81899
MRC5	SOX2	Cell Line	ChIP-Atlas	GSM2183778	GSE81899
MRC5	SOX2	Cell Line	ChIP-Atlas	GSM2183779	GSE81899
MRC5	SOX2	Cell Line	ChIP-Atlas	GSM2183780	GSE81899
MRC5	KLF4	Cell Line	ChIP-Atlas	GSM2183783	GSE81899
MRC5	KLF4	Cell Line	ChIP-Atlas	GSM2183784	GSE81899
MRC5	KLF4	Cell Line	ChIP-Atlas	GSM2183785	GSE81899
MRC5	KLF4	Cell Line	ChIP-Atlas	GSM2183786	GSE81899
MRC5	KLF4	Cell Line	ChIP-Atlas	GSM2183787	GSE81899
MRC5	KLF4	Cell Line	ChIP-Atlas	GSM2183788	GSE81899
MRC5	MYC	Cell Line	ChIP-Atlas	GSM2183791	GSE81899
MRC5	MYC	Cell Line	ChIP-Atlas	GSM2183792	GSE81899
MRC5	MYC	Cell Line	ChIP-Atlas	GSM2183793	GSE81899
MRC5	MYC	Cell Line	ChIP-Atlas	GSM2183794	GSE81899
MRC5	MYC	Cell Line	ChIP-Atlas	GSM2183795	GSE81899
MRC5	MYC	Cell Line	ChIP-Atlas	GSM2183796	GSE81899
hFOB	CEBPB	Cell Line	ChIP-Atlas	GSM2188502	GSE82295
hFOB	CEBPB	Cell Line	ChIP-Atlas	GSM2188503	GSE82295
hFOB	FOSL2	Cell Line	ChIP-Atlas	GSM2188504	GSE82295
hFOB	FOSL2	Cell Line	ChIP-Atlas	GSM2188505	GSE82295
hFOB	JUND	Cell Line	ChIP-Atlas	GSM2188506	GSE82295
hFOB	JUND	Cell Line	ChIP-Atlas	GSM2188507	GSE82295
hFOB	TEAD1	Cell Line	ChIP-Atlas	GSM2188508	GSE82295
hFOB	TEAD1	Cell Line	ChIP-Atlas	GSM2188509	GSE82295
hFOB	STAT3	Cell Line	ChIP-Atlas	GSM2188510	GSE82295
hFOB	STAT3	Cell Line	ChIP-Atlas	GSM2188511	GSE82295
A375	SMAD1	Cell Line	ChIP-Atlas	GSM2199947	GSE83347
A375	SMAD1	Cell Line	ChIP-Atlas	GSM2199948	GSE83347
A375	SMAD1	Cell Line	ChIP-Atlas	GSM2199949	GSE83347
A375	SMAD1	Cell Line	ChIP-Atlas	GSM2199950	GSE83347
SNU1750	TFAP4	Cell Line	ChIP-Atlas	GSM2224583	GSE83968
Colo320	TFAP4	Cell Line	ChIP-Atlas	GSM2224584	GSE83968
SNU1750	ELF1	Cell Line	ChIP-Atlas	GSM2224585	GSE83968
Colo320	ELF1	Cell Line	ChIP-Atlas	GSM2224586	GSE83968
Epidermal_stem_cells	DNMT3A	Stem Cell	ChIP-Atlas	GSM2228911	GSE65838
Epidermal_stem_cells	DNMT3B	Stem Cell	ChIP-Atlas	GSM2228912	GSE65838
Epidermal_stem_cells	DNMT3A	Stem Cell	ChIP-Atlas	GSM2228913	GSE65838
Epidermal_stem_cells	DNMT3B	Stem Cell	ChIP-Atlas	GSM2228914	GSE65838
Epidermal_stem_cells	DNMT3A	Stem Cell	ChIP-Atlas	GSM2228915	GSE65838
Epidermal_stem_cells	DNMT3B	Stem Cell	ChIP-Atlas	GSM2228916	GSE65838
SK-N-BE_2-C	TEAD4	Cell Line	ChIP-Atlas	GSM2232927	GSE84389
T-47D	ESR1	Cell Line	ChIP-Atlas	GSM2242426	GSE84593
T-47D	ESR1	Cell Line	ChIP-Atlas	GSM2242427	GSE84593
T-47D	FOXA1	Cell Line	ChIP-Atlas	GSM2242428	GSE84593
T-47D	FOXA1	Cell Line	ChIP-Atlas	GSM2242429	GSE84593
T-47D	ESR1	Cell Line	ChIP-Atlas	GSM2242431	GSE84593
T-47D	ESR1	Cell Line	ChIP-Atlas	GSM2242432	GSE84593
T-47D	FOXA1	Cell Line	ChIP-Atlas	GSM2242433	GSE84593
T-47D	FOXA1	Cell Line	ChIP-Atlas	GSM2242434	GSE84593
keratinocyte	CTCF	Primary Cell	ChIP-Atlas	GSM2247247	GSE84657
keratinocyte	CTCF	Primary Cell	ChIP-Atlas	GSM2247248	GSE84657
keratinocyte	CTCF	Primary Cell	ChIP-Atlas	GSM2247249	GSE84657
A549	GATA4	Cell Line	ChIP-Atlas	GSM2255735	GSE85002
293	ZSCAN5B	Cell Line	ChIP-Atlas	GSM2255819	GSE85009
293	ZSCAN5B	Cell Line	ChIP-Atlas	GSM2255820	GSE85009
U2OS	HIF1A	Cell Line	ChIP-Atlas	GSM2257670	GSE85096
U2OS	HIF1A	Cell Line	ChIP-Atlas	GSM2257671	GSE85096
U2OS	HIF1A	Cell Line	ChIP-Atlas	GSM2257672	GSE85096
U2OS	HIF1A	Cell Line	ChIP-Atlas	GSM2257673	GSE85096
HBE	EHF	Other	ChIP-Atlas	GSM2266285	GSE85401
HBE	EHF	Other	ChIP-Atlas	GSM2266286	GSE85401
Calu-3	JUN	Cell Line	ChIP-Atlas	GSM2266291	GSE85401
Calu-3	JUN	Cell Line	ChIP-Atlas	GSM2266292	GSE85401
Calu-3	JUND	Cell Line	ChIP-Atlas	GSM2266293	GSE85401
Calu-3	JUND	Cell Line	ChIP-Atlas	GSM2266294	GSE85401
kelly	EZH2	Cell Line	ChIP-Atlas	GSM2266810	GSE85430
LAN1	EZH2	Cell Line	ChIP-Atlas	GSM2266814	GSE85430
HSPCs	MYCN	Primary Cell	ChIP-Atlas	GSM2267690	GSE85488
HSPCs	MYCN	Primary Cell	ChIP-Atlas	GSM2267691	GSE85488
HSPCs	MYCN	Primary Cell	ChIP-Atlas	GSM2267692	GSE85488
HSPCs	MYCN	Primary Cell	ChIP-Atlas	GSM2267693	GSE85488
Jurkat	TET2	Cell Line	ChIP-Atlas	GSM2274677	GSE85524
LNCAP	HNF4G	Cell Line	ChIP-Atlas	GSM2277156	GSE85558
LNCAP	HNF4G	Cell Line	ChIP-Atlas	GSM2277157	GSE85558
22Rv1	AR	Cell Line	ChIP-Atlas	GSM2277158	GSE85558
22Rv1	AR	Cell Line	ChIP-Atlas	GSM2277159	GSE85558
22Rv1	FOXA1	Cell Line	ChIP-Atlas	GSM2277160	GSE85558
22Rv1	FOXA1	Cell Line	ChIP-Atlas	GSM2277161	GSE85558
22Rv1	HNF4G	Cell Line	ChIP-Atlas	GSM2277166	GSE85558
22Rv1	HNF4G	Cell Line	ChIP-Atlas	GSM2277167	GSE85558
MDA-MB-231	STAT3	Cell Line	ChIP-Atlas	GSM2278002	GSE85579
MDA-MB-231	STAT3	Cell Line	ChIP-Atlas	GSM2278003	GSE85579
MDA-MB-468	STAT3	Cell Line	ChIP-Atlas	GSM2278008	GSE85579
MDA-MB-468	STAT3	Cell Line	ChIP-Atlas	GSM2278009	GSE85579
SEM	TCF3	Cell Line	ChIP-Atlas	GSM2290167	GSE85988
SEM	EP300	Cell Line	ChIP-Atlas	GSM2290169	GSE85988
786-O	ETS1	Cell Line	ChIP-Atlas	GSM2293476	GSE86092
786-O	RELA	Cell Line	ChIP-Atlas	GSM2293477	GSE86092
786-O	EP300	Cell Line	ChIP-Atlas	GSM2293478	GSE86092
786-O	JUN	Cell Line	ChIP-Atlas	GSM2293479	GSE86092
HCT116	TP53	Cell Line	ChIP-Atlas	GSM2296271	GSE86222
HCT116	TP53	Cell Line	ChIP-Atlas	GSM2296272	GSE86222
293	SETBP1	Cell Line	ChIP-Atlas	GSM2300423	GSE86334
293	SETBP1	Cell Line	ChIP-Atlas	GSM2300424	GSE86334
293	SETBP1	Cell Line	ChIP-Atlas	GSM2300425	GSE86334
Mammary_epithelial_cells	MYC	Primary Cell	ChIP-Atlas	GSM2301911	GSE86416
Mammary_epithelial_cells	MYC	Primary Cell	ChIP-Atlas	GSM2301916	GSE86416
Mammary_epithelial_cells	MYC	Primary Cell	ChIP-Atlas	GSM2301921	GSE86416
Neural_Stem_Cells	AR	In vitro differentiated cells	ChIP-Atlas	GSM2302950	GSE86454
Neural_Stem_Cells	AR	In vitro differentiated cells	ChIP-Atlas	GSM2302952	GSE86454
Neural_Stem_Cells	AR	In vitro differentiated cells	ChIP-Atlas	GSM2302953	GSE86454
Neural_Stem_Cells	AR	In vitro differentiated cells	ChIP-Atlas	GSM2302955	GSE86454
Neural_Stem_Cells	AR	In vitro differentiated cells	ChIP-Atlas	GSM2302957	GSE86454
Neural_Stem_Cells	AR	In vitro differentiated cells	ChIP-Atlas	GSM2302958	GSE86454
HT1080	MYC	Cell Line	ChIP-Atlas	GSM2304699	GSE86504
A549	NKX2-1	Cell Line	ChIP-Atlas	GSM2310996	GSE86957
A549	NKX2-1	Cell Line	ChIP-Atlas	GSM2310998	GSE86957
A549	SPDEF	Cell Line	ChIP-Atlas	GSM2311000	GSE86957
A549	SPDEF	Cell Line	ChIP-Atlas	GSM2311002	GSE86957
FW14	CTCF	Tissue	ChIP-Atlas	GSM2316303	GSE86981
FW16	CTCF	Tissue	ChIP-Atlas	GSM2316304	GSE86981
FW18	CTCF	Tissue	ChIP-Atlas	GSM2316305	GSE86981
FW23	CTCF	Tissue	ChIP-Atlas	GSM2316306	GSE86981
IMR-90	BRCA1	Cell Line	ChIP-Atlas	GSM2327783	GSE87324
IMR-90	BRCA1	Cell Line	ChIP-Atlas	GSM2327784	GSE87324
U2OS	BRCA1	Cell Line	ChIP-Atlas	GSM2327789	GSE87324
U2OS	BRCA1	Cell Line	ChIP-Atlas	GSM2327790	GSE87324
U2OS	CTCF	Cell Line	ChIP-Atlas	GSM2341639	GSE87831
MV411	CEBPA	Cell Line	ChIP-Atlas	GSM2345026	GSE88746
MV411	CEBPB	Cell Line	ChIP-Atlas	GSM2345027	GSE88746
PANC-1	SMAD2	Cell Line	ChIP-Atlas	GSM2345130	GSE88758
PANC-1	SMAD2	Cell Line	ChIP-Atlas	GSM2345131	GSE88758
osteoblast	CHD1	Primary Cell	ChIP-Atlas	GSM2359991	GSE89179
Huh7	RELA	Cell Line	ChIP-Atlas	GSM2360959	GSE89212
Huh7	RELA	Cell Line	ChIP-Atlas	GSM2360960	GSE89212
Huh7	RELA	Cell Line	ChIP-Atlas	GSM2360961	GSE89212
Embryonic_stem_cells	NKX2-5	Stem Cell	ChIP-Atlas	GSM2372592	GSE89457
Embryonic_stem_cells	NKX2-5	Stem Cell	ChIP-Atlas	GSM2372593	GSE89457
Embryonic_stem_cells	NKX2-5	Stem Cell	ChIP-Atlas	GSM2372594	GSE89457
GCB	CREBBP	Primary Cell	ChIP-Atlas	GSM2386721	GSE89688
GCB	CREBBP	Primary Cell	ChIP-Atlas	GSM2386723	GSE89688
HUVEC	EPAS1	Cell Line	ChIP-Atlas	GSM2390642	GSE89836
HUVEC	ARNT	Cell Line	ChIP-Atlas	GSM2390643	GSE89836
macrophage	SP140	Primary Cell	ChIP-Atlas	GSM2398965	GSE90126
macrophage	SP140	Primary Cell	ChIP-Atlas	GSM2398967	GSE90126
BJ	FOXA2	Cell Line	ChIP-Atlas	GSM2401446	GSE90454
BJ	FOXA2	Cell Line	ChIP-Atlas	GSM2401447	GSE90454
BJ	GATA4	Cell Line	ChIP-Atlas	GSM2401452	GSE90454
BJ	GATA4	Cell Line	ChIP-Atlas	GSM2401453	GSE90454
HepG2	FOXA2	Cell Line	ChIP-Atlas	GSM2401454	GSE90454
A549	FOXA2	Cell Line	ChIP-Atlas	GSM2401464	GSE90454
A549	FOXA2	Cell Line	ChIP-Atlas	GSM2401465	GSE90454
BJ	FOXA2	Cell Line	ChIP-Atlas	GSM2401466	GSE90454
BJ	FOXA2	Cell Line	ChIP-Atlas	GSM2401467	GSE90454
BJ	FOXA2	Cell Line	ChIP-Atlas	GSM2401468	GSE90454
BJ	FOXA2	Cell Line	ChIP-Atlas	GSM2401469	GSE90454
MCF-7	AHRR	Cell Line	ChIP-Atlas	GSM2406724	GSE90550
MCF-7	AHRR	Cell Line	ChIP-Atlas	GSM2406725	GSE90550
CUTLL1	MYC	Cell Line	ChIP-Atlas	GSM2411138	GSE90716
CUTLL1	MYC	Cell Line	ChIP-Atlas	GSM2411139	GSE90716
U2OS	RAD51	Cell Line	ChIP-Atlas	GSM2418487	GSE90967
U2OS	RAD51	Cell Line	ChIP-Atlas	GSM2418488	GSE90967
U2OS	RAD51	Cell Line	ChIP-Atlas	GSM2418489	GSE90967
U2OS	RAD51	Cell Line	ChIP-Atlas	GSM2418490	GSE90967
U2OS	RAD51	Cell Line	ChIP-Atlas	GSM2418491	GSE90967
MDA-MB-231	SMAD3	Cell Line	ChIP-Atlas	GSM2429817	GSE92443
MDA-MB-231	SMAD1	Cell Line	ChIP-Atlas	GSM2429818	GSE92443
MDA-MB-231	SMAD3	Cell Line	ChIP-Atlas	GSM2429819	GSE92443
MDA-MB-231	SMAD1	Cell Line	ChIP-Atlas	GSM2429820	GSE92443
BJ	FOXA2	Cell Line	ChIP-Atlas	GSM2430674	GSE92491
BJ	FOXA2	Cell Line	ChIP-Atlas	GSM2430675	GSE92491
BJ	GATA4	Cell Line	ChIP-Atlas	GSM2430676	GSE92491
BJ	GATA4	Cell Line	ChIP-Atlas	GSM2430677	GSE92491
BJ	FOXA2	Cell Line	ChIP-Atlas	GSM2430678	GSE92491
BJ	FOXA2	Cell Line	ChIP-Atlas	GSM2430679	GSE92491
BJ	FOXA2	Cell Line	ChIP-Atlas	GSM2430680	GSE92491
BJ	FOXA2	Cell Line	ChIP-Atlas	GSM2430681	GSE92491
K562	CTCF	Cell Line	ChIP-Atlas	GSM2439223	GSE92879
K562	CTCF	Cell Line	ChIP-Atlas	GSM2439225	GSE92879
HCT116	CTCF	Cell Line	ChIP-Atlas	GSM2439226	GSE92879
K562	CUX1	Cell Line	ChIP-Atlas	GSM2439234	GSE92882
K562	CUX1	Cell Line	ChIP-Atlas	GSM2439235	GSE92882
K562	CUX1	Cell Line	ChIP-Atlas	GSM2439236	GSE92882
K562	CUX1	Cell Line	ChIP-Atlas	GSM2439238	GSE92882
K562	CUX1	Cell Line	ChIP-Atlas	GSM2439239	GSE92882
K562	CUX1	Cell Line	ChIP-Atlas	GSM2439240	GSE92882
HUVEC	MYC	Cell Line	ChIP-Atlas	GSM2442794	GSE93030
A549	FOXD3	Cell Line	ChIP-Atlas	GSM2451236	GSE93323
PANC-1	SREBF2	Cell Line	ChIP-Atlas	GSM2466038	GSE93982
PANC-1	SREBF2	Cell Line	ChIP-Atlas	GSM2466039	GSE93982
Jurkat	TET2	Cell Line	ChIP-Atlas	GSM2467007	GSE85524
Jurkat	TET2	Cell Line	ChIP-Atlas	GSM2467009	GSE85524
293	RUNX1	Cell Line	ChIP-Atlas	GSM2467011	GSE85524
Endometrioid_adenocarcinoma	ESR1	Tissue	ChIP-Atlas	GSM2467294	GSE94031
Endometrioid_adenocarcinoma	ESR1	Tissue	ChIP-Atlas	GSM2467295	GSE94031
Endometrioid_adenocarcinoma	ESR1	Tissue	ChIP-Atlas	GSM2467296	GSE94031
Endometrioid_adenocarcinoma	ESR1	Tissue	ChIP-Atlas	GSM2467297	GSE94031
Endometrioid_adenocarcinoma	ESR1	Tissue	ChIP-Atlas	GSM2467298	GSE94031
Endometrioid_adenocarcinoma	ESR1	Tissue	ChIP-Atlas	GSM2467299	GSE94031
Endometrioid_adenocarcinoma	ESR1	Tissue	ChIP-Atlas	GSM2467300	GSE94031
Endometrioid_adenocarcinoma	ESR1	Tissue	ChIP-Atlas	GSM2467301	GSE94031
Endometrioid_adenocarcinoma	ESR1	Tissue	ChIP-Atlas	GSM2467302	GSE94031
Endometrioid_adenocarcinoma	ESR1	Tissue	ChIP-Atlas	GSM2467303	GSE94031
Endometrioid_adenocarcinoma	ESR1	Tissue	ChIP-Atlas	GSM2467304	GSE94031
Endometrioid_adenocarcinoma	ESR1	Tissue	ChIP-Atlas	GSM2467305	GSE94031
MV411	MYB	Cell Line	ChIP-Atlas	GSM2471412	GSE94240
MV411	MYB	Cell Line	ChIP-Atlas	GSM2471413	GSE94240
MV411	MYB	Cell Line	ChIP-Atlas	GSM2471414	GSE94240
MV411	MYB	Cell Line	ChIP-Atlas	GSM2471415	GSE94240
MV411	MYB	Cell Line	ChIP-Atlas	GSM2471416	GSE94240
MV411	MYB	Cell Line	ChIP-Atlas	GSM2471417	GSE94240
MV411	MYB	Cell Line	ChIP-Atlas	GSM2471418	GSE94240
MV411	MYB	Cell Line	ChIP-Atlas	GSM2471419	GSE94240
MV411	MYB	Cell Line	ChIP-Atlas	GSM2471420	GSE94240
LNCAP	ARID1A	Cell Line	ChIP-Atlas	GSM2480804	GSE94682
LNCAP	ARID1A	Cell Line	ChIP-Atlas	GSM2480805	GSE94682
LNCAP	ARID1A	Cell Line	ChIP-Atlas	GSM2480806	GSE94682
LNCAP	ARID1A	Cell Line	ChIP-Atlas	GSM2480807	GSE94682
LNCAP	SMARCA4	Cell Line	ChIP-Atlas	GSM2480808	GSE94682
LNCAP	SMARCA4	Cell Line	ChIP-Atlas	GSM2480809	GSE94682
LNCAP	SMARCA4	Cell Line	ChIP-Atlas	GSM2480810	GSE94682
LNCAP	SMARCA4	Cell Line	ChIP-Atlas	GSM2480811	GSE94682
LNCAP	TRIM28	Cell Line	ChIP-Atlas	GSM2480826	GSE94682
LNCAP	TRIM28	Cell Line	ChIP-Atlas	GSM2480827	GSE94682
LNCAP	TRIM28	Cell Line	ChIP-Atlas	GSM2480828	GSE94682
LNCAP	TRIM28	Cell Line	ChIP-Atlas	GSM2480829	GSE94682
LNCAP	WDHD1	Cell Line	ChIP-Atlas	GSM2480830	GSE94682
LNCAP	WDHD1	Cell Line	ChIP-Atlas	GSM2480831	GSE94682
LNCAP	WDHD1	Cell Line	ChIP-Atlas	GSM2480832	GSE94682
LNCAP	WDHD1	Cell Line	ChIP-Atlas	GSM2480833	GSE94682
MDA-MB-231	FOSL1	Cell Line	ChIP-Atlas	GSM2501565	GSE95303
MDA-MB-231	MYC	Cell Line	ChIP-Atlas	GSM2501566	GSE95303
MDA-MB-231	E2F1	Cell Line	ChIP-Atlas	GSM2501567	GSE95303
MDA-MB-231	TP53	Cell Line	ChIP-Atlas	GSM2501568	GSE95303
MDA-MB-231	EZH2	Cell Line	ChIP-Atlas	GSM2501569	GSE95303
T-47D	KMT2D	Cell Line	ChIP-Atlas	GSM2508062	GSE95366
T-47D	KMT2D	Cell Line	ChIP-Atlas	GSM2508064	GSE95366
22Rv1	AR	Cell Line	ChIP-Atlas	GSM2537212	GSE96652
22Rv1	AR	Cell Line	ChIP-Atlas	GSM2537213	GSE96652
22Rv1	HOXB13	Cell Line	ChIP-Atlas	GSM2537214	GSE96652
22Rv1	HOXB13	Cell Line	ChIP-Atlas	GSM2537215	GSE96652
22Rv1	FOXA1	Cell Line	ChIP-Atlas	GSM2537216	GSE96652
22Rv1	FOXA1	Cell Line	ChIP-Atlas	GSM2537217	GSE96652
VCaP	HOXB13	Cell Line	ChIP-Atlas	GSM2537231	GSE96652
VCaP	HOXB13	Cell Line	ChIP-Atlas	GSM2537232	GSE96652
VCaP	HOXB13	Cell Line	ChIP-Atlas	GSM2537233	GSE96652
VCaP	HOXB13	Cell Line	ChIP-Atlas	GSM2537234	GSE96652
VCaP	HOXB13	Cell Line	ChIP-Atlas	GSM2537235	GSE96652
VCaP	HOXB13	Cell Line	ChIP-Atlas	GSM2537236	GSE96652
ZNF532-NUT_24335	EP300	Cell Line	ChIP-Atlas	GSM2543138	GSE96775
ZNF532-NUT_24335	EP300	Cell Line	ChIP-Atlas	GSM2543139	GSE96775
ZNF532-NUT_24335	ZNF532	Cell Line	ChIP-Atlas	GSM2543140	GSE96775
ZNF532-NUT_24335	ZNF532	Cell Line	ChIP-Atlas	GSM2543141	GSE96775
HeLa-S3	ZBTB48	Cell Line	ChIP-Atlas	GSM2543146	GSE96776
HeLa-S3	ZBTB48	Cell Line	ChIP-Atlas	GSM2543147	GSE96776
HeLa-S3	ZBTB48	Cell Line	ChIP-Atlas	GSM2543148	GSE96776
HeLa-S3	ZBTB48	Cell Line	ChIP-Atlas	GSM2543149	GSE96776
HeLa-S3	ZBTB48	Cell Line	ChIP-Atlas	GSM2543150	GSE96776
HeLa-S3	ZBTB48	Cell Line	ChIP-Atlas	GSM2543151	GSE96776
HeLa-S3	ZBTB48	Cell Line	ChIP-Atlas	GSM2543152	GSE96776
HeLa-S3	ZBTB48	Cell Line	ChIP-Atlas	GSM2543153	GSE96776
U2OS	ZBTB48	Cell Line	ChIP-Atlas	GSM2543154	GSE96776
U2OS	ZBTB48	Cell Line	ChIP-Atlas	GSM2543155	GSE96776
U2OS	ZBTB48	Cell Line	ChIP-Atlas	GSM2543156	GSE96776
U2OS	ZBTB48	Cell Line	ChIP-Atlas	GSM2543157	GSE96776
U2OS	ZBTB48	Cell Line	ChIP-Atlas	GSM2543158	GSE96776
U2OS	ZBTB48	Cell Line	ChIP-Atlas	GSM2543159	GSE96776
U2OS	ZBTB48	Cell Line	ChIP-Atlas	GSM2543160	GSE96776
U2OS	ZBTB48	Cell Line	ChIP-Atlas	GSM2543161	GSE96776
Th17	STAT3	Primary Cell	ChIP-Atlas	GSM2545819	GSE96912
Th17	STAT3	Primary Cell	ChIP-Atlas	GSM2545821	GSE96912
Th17	STAT3	Primary Cell	ChIP-Atlas	GSM2545823	GSE96912
293	KLF5	Cell Line	ChIP-Atlas	GSM2549693	GSE88976
293	KLF5	Cell Line	ChIP-Atlas	GSM2549694	GSE88976
293	KLF5	Cell Line	ChIP-Atlas	GSM2549695	GSE88976
293	KLF5	Cell Line	ChIP-Atlas	GSM2549696	GSE88976
293	KLF5	Cell Line	ChIP-Atlas	GSM2549697	GSE88976
293	KLF5	Cell Line	ChIP-Atlas	GSM2549698	GSE88976
293	KLF5	Cell Line	ChIP-Atlas	GSM2549699	GSE88976
293	KLF5	Cell Line	ChIP-Atlas	GSM2549700	GSE88976
Jurkat	ARID5B	Cell Line	ChIP-Atlas	GSM2570506	GSE97512
PC-3	HOXC5	Cell Line	ChIP-Atlas	GSM2572272	GSE97570
PC-3	HOXC5	Cell Line	ChIP-Atlas	GSM2572275	GSE97570
PC-3	HOXC5	Cell Line	ChIP-Atlas	GSM2572276	GSE97570
PC-3	PBX4	Cell Line	ChIP-Atlas	GSM2572277	GSE97570
MRC5	POU5F1	Cell Line	ChIP-Atlas	GSM2573033	GSE81899
MRC5	POU5F1	Cell Line	ChIP-Atlas	GSM2573034	GSE81899
MRC5	SOX2	Cell Line	ChIP-Atlas	GSM2573035	GSE81899
MRC5	SOX2	Cell Line	ChIP-Atlas	GSM2573036	GSE81899
MRC5	KLF4	Cell Line	ChIP-Atlas	GSM2573037	GSE81899
MRC5	KLF4	Cell Line	ChIP-Atlas	GSM2573038	GSE81899
MCF-7	ZNF516	Cell Line	ChIP-Atlas	GSM2583862	GSE97962
macrophage	CEBPB	Primary Cell	ChIP-Atlas	GSM2592797	GSE98367
macrophage	CEBPB	Primary Cell	ChIP-Atlas	GSM2592798	GSE98367
macrophage	CEBPB	Primary Cell	ChIP-Atlas	GSM2592799	GSE98367
macrophage	CEBPB	Primary Cell	ChIP-Atlas	GSM2592800	GSE98367
macrophage	MAF	Primary Cell	ChIP-Atlas	GSM2592803	GSE98367
macrophage	MAF	Primary Cell	ChIP-Atlas	GSM2592804	GSE98367
macrophage	SPI1	Primary Cell	ChIP-Atlas	GSM2592807	GSE98367
macrophage	SPI1	Primary Cell	ChIP-Atlas	GSM2592808	GSE98367
macrophage	SPI1	Primary Cell	ChIP-Atlas	GSM2592809	GSE98367
macrophage	SPI1	Primary Cell	ChIP-Atlas	GSM2592810	GSE98367
GM12878	RELB	Cell Line	ChIP-Atlas	GSM2628090	GSE55105
GM12878	RELB	Cell Line	ChIP-Atlas	GSM2628091	GSE55105
GM12878	REL	Cell Line	ChIP-Atlas	GSM2628092	GSE55105
GM12878	REL	Cell Line	ChIP-Atlas	GSM2628093	GSE55105
GM12878	NFKB1	Cell Line	ChIP-Atlas	GSM2628094	GSE55105
GM12878	NFKB1	Cell Line	ChIP-Atlas	GSM2628095	GSE55105
GM12878	NFKB2	Cell Line	ChIP-Atlas	GSM2628096	GSE55105
GM12878	NFKB2	Cell Line	ChIP-Atlas	GSM2628097	GSE55105
H9	PAX7	Cell Line	ChIP-Atlas	GSM2629527	GSE98976
H1	SMAD2	Cell Line	ChIP-Atlas	GSM2635691	GSE99202
H1	SMAD2	Cell Line	ChIP-Atlas	GSM2635692	GSE99202
H1	TEAD4	Cell Line	ChIP-Atlas	GSM2635693	GSE99202
H9	NANOG	Cell Line	ChIP-Atlas	GSM2648931	GSE99627
H9	NANOG	Cell Line	ChIP-Atlas	GSM2648932	GSE99627
H9	POU5F1	Cell Line	ChIP-Atlas	GSM2648933	GSE99627
H9	POU5F1	Cell Line	ChIP-Atlas	GSM2648934	GSE99627
A673	FLI1	Cell Line	ChIP-Atlas	GSM2666474	GSE99959
A673	FLI1	Cell Line	ChIP-Atlas	GSM2666475	GSE99959
A673	FLI1	Cell Line	ChIP-Atlas	GSM2666476	GSE99959
A673	FLI1	Cell Line	ChIP-Atlas	GSM2666477	GSE99959
MDA-MB-231	RBPJ	Cell Line	ChIP-Atlas	GSM2679734	GSE100375
MDA-MB-231	L3MBTL3	Cell Line	ChIP-Atlas	GSM2679735	GSE100375
SET-2	STAT1	Cell Line	ChIP-Atlas	GSM2686880	GSE100566
SET-2	STAT1	Cell Line	ChIP-Atlas	GSM2686881	GSE100566
SET-2	STAT1	Cell Line	ChIP-Atlas	GSM2686882	GSE100566
SET-2	STAT1	Cell Line	ChIP-Atlas	GSM2686883	GSE100566
SET-2	STAT1	Cell Line	ChIP-Atlas	GSM2686884	GSE100566
SET-2	STAT1	Cell Line	ChIP-Atlas	GSM2686885	GSE100566
786-O	HIF1A	Cell Line	ChIP-Atlas	GSM2723878	GSE86092
786-O	EPAS1	Cell Line	ChIP-Atlas	GSM2723879	GSE86092
22Rv1	AR	Cell Line	ChIP-Atlas	GSM2734938	GSE80742
22Rv1	AR	Cell Line	ChIP-Atlas	GSM2734939	GSE80742
22Rv1	AR	Cell Line	ChIP-Atlas	GSM2734942	GSE80742
22Rv1	AR	Cell Line	ChIP-Atlas	GSM2734943	GSE80742
MCF-7	DNMT3A	Cell Line	ChIP-Atlas	GSM2735973	GSE102395
HepG2	SMARCA4	Cell Line	ChIP-Atlas	GSM2740926	GSE102559
HepG2	SMARCA4	Cell Line	ChIP-Atlas	GSM2740927	GSE102559
HepG2	SMARCA4	Cell Line	ChIP-Atlas	GSM2740928	GSE102559
HepG2	SMARCA4	Cell Line	ChIP-Atlas	GSM2740929	GSE102559
HepG2	SMARCA2	Cell Line	ChIP-Atlas	GSM2740930	GSE102559
HepG2	SMARCA2	Cell Line	ChIP-Atlas	GSM2740931	GSE102559
HepG2	SMARCA2	Cell Line	ChIP-Atlas	GSM2740932	GSE102559
HepG2	SMARCA2	Cell Line	ChIP-Atlas	GSM2740933	GSE102559
erythroblasts	NCOA4	Primary Cell	ChIP-Atlas	GSM2741446	GSE102584
erythroblasts	NCOA4	Primary Cell	ChIP-Atlas	GSM2741447	GSE102584
MCF-7	ZFX	Cell Line	ChIP-Atlas	GSM2741762	GSE102616
MCF-7	ZFX	Cell Line	ChIP-Atlas	GSM2741763	GSE102616
MCF-7	ZNF711	Cell Line	ChIP-Atlas	GSM2741764	GSE102616
MCF-7	ZNF711	Cell Line	ChIP-Atlas	GSM2741765	GSE102616
HCT116	ZFX	Cell Line	ChIP-Atlas	GSM2741772	GSE102616
HCT116	ZFX	Cell Line	ChIP-Atlas	GSM2741773	GSE102616
293	ZFX	Cell Line	ChIP-Atlas	GSM2741776	GSE102616
293	ZFX	Cell Line	ChIP-Atlas	GSM2741777	GSE102616
REH	ETV6	Cell Line	ChIP-Atlas	GSM2746365	GSE102785
SW480	TP53	Cell Line	ChIP-Atlas	GSM2746539	GSE102796
SW480	TP53	Cell Line	ChIP-Atlas	GSM2746540	GSE102796
SW480	RELA	Cell Line	ChIP-Atlas	GSM2746541	GSE102796
SW480	RELA	Cell Line	ChIP-Atlas	GSM2746542	GSE102796
HeLa-S3	SMC3	Cell Line	ChIP-Atlas	GSM2747756	GSE102884
HeLa-S3	SMC3	Cell Line	ChIP-Atlas	GSM2747757	GSE102884
HeLa-S3	SMC3	Cell Line	ChIP-Atlas	GSM2747758	GSE102884
HeLa-S3	SMC3	Cell Line	ChIP-Atlas	GSM2747759	GSE102884
HeLa-S3	SMC3	Cell Line	ChIP-Atlas	GSM2747760	GSE102884
HeLa-S3	SMC3	Cell Line	ChIP-Atlas	GSM2747761	GSE102884
HeLa-S3	SMC3	Cell Line	ChIP-Atlas	GSM2747762	GSE102884
HeLa-S3	SMC3	Cell Line	ChIP-Atlas	GSM2747763	GSE102884
HeLa-S3	CTCF	Cell Line	ChIP-Atlas	GSM2747764	GSE102884
HeLa-S3	CTCF	Cell Line	ChIP-Atlas	GSM2747765	GSE102884
HeLa-S3	CTCF	Cell Line	ChIP-Atlas	GSM2747766	GSE102884
HeLa-S3	CTCF	Cell Line	ChIP-Atlas	GSM2747767	GSE102884
AGS	STAT1	Cell Line	ChIP-Atlas	GSM2752899	GSE79707
AGS	STAT3	Cell Line	ChIP-Atlas	GSM2752900	GSE79707
OCI-LY1	BCL6	Cell Line	ChIP-Atlas	GSM2754202	GSE103125
OCI-LY1	BCL6	Cell Line	ChIP-Atlas	GSM2754203	GSE103125
OCI-LY1	BCL6	Cell Line	ChIP-Atlas	GSM2754206	GSE103125
OCI-LY1	BCL6	Cell Line	ChIP-Atlas	GSM2754207	GSE103125
K562	ILF3	Cell Line	ChIP-Atlas	GSM2757508	GSE103215
K562	ZBTB7A	Cell Line	ChIP-Atlas	GSM2771533	GSE103445
K562	ZBTB7A	Cell Line	ChIP-Atlas	GSM2771534	GSE103445
K562	ZBTB7A	Cell Line	ChIP-Atlas	GSM2771535	GSE103445
K562	ZBTB7A	Cell Line	ChIP-Atlas	GSM2771536	GSE103445
Jurkat	YY1	Cell Line	ChIP-Atlas	GSM2773998	GSE99518
293	CTCF	Cell Line	ChIP-Atlas	GSM2777335	GSE103651
293	CTCF	Cell Line	ChIP-Atlas	GSM2777336	GSE103651
HCT116	APC	Cell Line	ChIP-Atlas	GSM2785713	GSE103894
MCF-7	AR	Cell Line	ChIP-Atlas	GSM2797088	GSE104399
MCF-7	NR3C1	Cell Line	ChIP-Atlas	GSM2797089	GSE104399
macrophage	SPI1	Primary Cell	ChIP-Atlas	GSM2804465	GSE104638
macrophage	CEBPB	Primary Cell	ChIP-Atlas	GSM2804466	GSE104638
macrophage	CEBPB	Primary Cell	ChIP-Atlas	GSM2804467	GSE104638
HeLa-S3	SMC3	Cell Line	ChIP-Atlas	GSM2813837	GSE105004
HeLa-S3	SMC3	Cell Line	ChIP-Atlas	GSM2813838	GSE105004
HeLa-S3	SMC3	Cell Line	ChIP-Atlas	GSM2813840	GSE105004
HeLa-S3	SMC3	Cell Line	ChIP-Atlas	GSM2813841	GSE105004
HeLa-S3	SMC3	Cell Line	ChIP-Atlas	GSM2813843	GSE105004
HeLa-S3	SMC3	Cell Line	ChIP-Atlas	GSM2813844	GSE105004
HeLa-S3	SMC3	Cell Line	ChIP-Atlas	GSM2813846	GSE105004
HeLa-S3	SMC3	Cell Line	ChIP-Atlas	GSM2813847	GSE105004
HBTEC	IRF3	Other	ChIP-Atlas	GSM2816737	GSE105037
HBTEC	IRF3	Other	ChIP-Atlas	GSM2816738	GSE105037
HBTEC	IRF3	Other	ChIP-Atlas	GSM2816739	GSE105037
HBTEC	IRF3	Other	ChIP-Atlas	GSM2816740	GSE105037
HBTEC	IRF3	Other	ChIP-Atlas	GSM2816741	GSE105037
HT1080	SSRP1	Cell Line	ChIP-Atlas	GSM2871861	GSE107595
HT1080	SSRP1	Cell Line	ChIP-Atlas	GSM2871862	GSE107595
HT1080	SSRP1	Cell Line	ChIP-Atlas	GSM2871863	GSE107595
HT1080	SSRP1	Cell Line	ChIP-Atlas	GSM2871864	GSE107595
HT1080	SSRP1	Cell Line	ChIP-Atlas	GSM2871865	GSE107595
HT1080	SSRP1	Cell Line	ChIP-Atlas	GSM2871866	GSE107595
HT1080	SSRP1	Cell Line	ChIP-Atlas	GSM2871867	GSE107595
HepG2	SMARCC1	Cell Line	ChIP-Atlas	GSM2902640	GSE108514
HepG2	SATB1	Cell Line	ChIP-Atlas	GSM2902641	GSE108514
HepG2	NFIC	Cell Line	ChIP-Atlas	GSM2902642	GSE108514
HUVEC	ERG	Cell Line	ChIP-Atlas	GSM2947441	GSE109625
HUVEC	ERG	Cell Line	ChIP-Atlas	GSM2947442	GSE109625
HUVEC	ERG	Cell Line	ChIP-Atlas	GSM2947443	GSE109625
HUVEC	ERG	Cell Line	ChIP-Atlas	GSM2947444	GSE109625
HUVEC	FLI1	Cell Line	ChIP-Atlas	GSM2947445	GSE109625
HUVEC	FLI1	Cell Line	ChIP-Atlas	GSM2947446	GSE109625
HUVEC	FLI1	Cell Line	ChIP-Atlas	GSM2947447	GSE109625
HUVEC	FLI1	Cell Line	ChIP-Atlas	GSM2947448	GSE109625
HUVEC	JUN	Cell Line	ChIP-Atlas	GSM2947449	GSE109625
HUVEC	JUN	Cell Line	ChIP-Atlas	GSM2947450	GSE109625
HUVEC	JUN	Cell Line	ChIP-Atlas	GSM2947451	GSE109625
HUVEC	JUN	Cell Line	ChIP-Atlas	GSM2947452	GSE109625
HUVEC	RBPJ	Cell Line	ChIP-Atlas	GSM2947453	GSE109625
HUVEC	RBPJ	Cell Line	ChIP-Atlas	GSM2947454	GSE109625
HUVEC	RBPJ	Cell Line	ChIP-Atlas	GSM2947455	GSE109625
HUVEC	RBPJ	Cell Line	ChIP-Atlas	GSM2947456	GSE109625
HUVEC	GATA2	Cell Line	ChIP-Atlas	GSM2947457	GSE109625
HUVEC	GATA2	Cell Line	ChIP-Atlas	GSM2947458	GSE109625
HUVEC	GATA2	Cell Line	ChIP-Atlas	GSM2947459	GSE109625
HUVEC	GATA2	Cell Line	ChIP-Atlas	GSM2947460	GSE109625
HUVEC	EP300	Cell Line	ChIP-Atlas	GSM2947461	GSE109625
HUVEC	EP300	Cell Line	ChIP-Atlas	GSM2947462	GSE109625
HUVEC	EP300	Cell Line	ChIP-Atlas	GSM2947463	GSE109625
HUVEC	EP300	Cell Line	ChIP-Atlas	GSM2947464	GSE109625
HUVEC	EZH2	Cell Line	ChIP-Atlas	GSM2947465	GSE109625
HUVEC	EZH2	Cell Line	ChIP-Atlas	GSM2947466	GSE109625
HUVEC	EZH2	Cell Line	ChIP-Atlas	GSM2947467	GSE109625
HUVEC	EZH2	Cell Line	ChIP-Atlas	GSM2947468	GSE109625
BJ	FOXA2	Cell Line	ChIP-Atlas	GSM2977490	GSE90454
BJ	FOXA2	Cell Line	ChIP-Atlas	GSM2977497	GSE90454
BJ	FOXA2	Cell Line	ChIP-Atlas	GSM2977499	GSE90454
BJ	FOXA2	Cell Line	ChIP-Atlas	GSM2977502	GSE90454
BJ	FOXA2	Cell Line	ChIP-Atlas	GSM2977503	GSE90454
BJ	FOXA2	Cell Line	ChIP-Atlas	GSM2977504	GSE90454
BJ	FOXA2	Cell Line	ChIP-Atlas	GSM2977506	GSE90454
HepG2	CTCF	Cell Line	ChIP-Atlas	GSM3019935	GSE111000
HepG2	EP300	Cell Line	ChIP-Atlas	GSM3019936	GSE111000
HepG2	CTCF	Cell Line	ChIP-Atlas	GSM3019944	GSE111000
HepG2	EP300	Cell Line	ChIP-Atlas	GSM3019945	GSE111000
HepG2	CTCF	Cell Line	ChIP-Atlas	GSM3019949	GSE111000
HepG2	CTCF	Cell Line	ChIP-Atlas	GSM3019953	GSE111000
HepG2	CTCF	Cell Line	ChIP-Atlas	GSM3019957	GSE111000
K562	PLAG1	Cell Line	ChIP-Atlas	GSM3031744	GSE111469
K562	PLAG1	Cell Line	ChIP-Atlas	GSM3031745	GSE111469
K562	USF2	Cell Line	ChIP-Atlas	GSM3031746	GSE111469
K562	USF2	Cell Line	ChIP-Atlas	GSM3031747	GSE111469
VCaP	ERG	Cell Line	ChIP-Atlas	GSM353637	GSE14092
VCaP	ERG	Cell Line	ChIP-Atlas	GSM353639	GSE14092
VCaP	ERG	Cell Line	ChIP-Atlas	GSM353647	GSE14092
LNCAP	ERG	Cell Line	ChIP-Atlas	GSM353648	GSE14092
RWPE1	ERG	Cell Line	ChIP-Atlas	GSM353649	GSE14092
RWPE1	ERG	Cell Line	ChIP-Atlas	GSM353650	GSE14092
U2OS	NCOA1	Cell Line	ChIP-Atlas	GSM641428	GSE26110
U2OS	NCOA1	Cell Line	ChIP-Atlas	GSM641429	GSE26110
U2OS	NCOA1	Cell Line	ChIP-Atlas	GSM641431	GSE26110
U2OS	NCOA1	Cell Line	ChIP-Atlas	GSM641432	GSE26110
VCaP	ERG	Cell Line	ChIP-Atlas	GSM717395	GSE28950
VCaP	ERG	Cell Line	ChIP-Atlas	GSM717396	GSE28950
VCaP	ERG	Cell Line	ChIP-Atlas	GSM717397	GSE28950
AML_blast	RUNX1T1	Primary Cell	ChIP-Atlas	GSM850825	GSE34540
AML_blast	RUNX1T1	Primary Cell	ChIP-Atlas	GSM850826	GSE34540
HCT116	MTA2	Cell Line	ChIP-Atlas	GSM969795	GSE39467
HCT116	EZH2	Cell Line	ChIP-Atlas	GSM969796	GSE39467
BJ	POU5F1	Cell Line	Cistrome	GSM1000575	GSE36570
GCB	BCL6	Primary Cell	Cistrome	GSM1000979	GSE29282
MCF-7	FOXM1	Cell Line	Cistrome	GSM1000995	GSE40762
MCF-7	FOXM1	Cell Line	Cistrome	GSM1000996	GSE40762
MCF-7	FOXM1	Cell Line	Cistrome	GSM1000997	GSE40762
MCF-7	FOXM1	Cell Line	Cistrome	GSM1000998	GSE40762
MDA-MB-231	FOXM1	Cell Line	Cistrome	GSM1000999	GSE40762
MDA-MB-231	FOXM1	Cell Line	Cistrome	GSM1001000	GSE40762
MDA-MB-231	FOXM1	Cell Line	Cistrome	GSM1001001	GSE40762
MDA-MB-231	FOXM1	Cell Line	Cistrome	GSM1001002	GSE40762
MCF-7	FOXM1	Cell Line	Cistrome	GSM1001003	GSE40762
MCF-7	FOXM1	Cell Line	Cistrome	GSM1001004	GSE40762
MCF-7	FOXM1	Cell Line	Cistrome	GSM1001005	GSE40762
MCF-7	FOXM1	Cell Line	Cistrome	GSM1001006	GSE40762
HeLa-S3	RELA	Cell line	Cistrome	GSM1008530	GSE41100
HeLa-S3	RELA	Cell line	Cistrome	GSM1008531	GSE41100
HeLa-S3	RELA	Cell line	Cistrome	GSM1008532	GSE41100
H1	POLR2A	Cell Line	Cistrome	GSM1008649	GSE41111
HUVEC	EP300	Cell Line	Cistrome	GSM1009627	GSE41166
HUVEC	EP300	Cell Line	Cistrome	GSM1009628	GSE41166
HUVEC	EP300	Cell Line	Cistrome	GSM1009629	GSE41166
HUVEC	EP300	Cell Line	Cistrome	GSM1009630	GSE41166
HUVEC	EP300	Cell Line	Cistrome	GSM1009631	GSE41166
HUVEC	EP300	Cell Line	Cistrome	GSM1009632	GSE41166
HUVEC	EP300	Cell Line	Cistrome	GSM1009633	GSE41166
HUVEC	EP300	Cell Line	Cistrome	GSM1009634	GSE41166
HUVEC	ETS1	Cell Line	Cistrome	GSM1009647	GSE41166
HUVEC	ETS1	Cell Line	Cistrome	GSM1009648	GSE41166
HUVEC	ETS1	Cell Line	Cistrome	GSM1009649	GSE41166
HUVEC	ETS1	Cell Line	Cistrome	GSM1009650	GSE41166
MCF-7	E2F4	Cell Line	Cistrome	GSM1019122	GSE41561
MCF-7	E2F4	Cell Line	Cistrome	GSM1019123	GSE41561
MCF-7	ESR1	Cell Line	Cistrome	GSM1019125	GSE41561
MCF-7	ESR1	Cell Line	Cistrome	GSM1019128	GSE41561
MCF-7	ESR1	Cell Line	Cistrome	GSM1019131	GSE41561
MCF-7	NR2F2	Cell Line	Cistrome	GSM1019133	GSE41561
MCF-7	KLF4	Cell Line	Cistrome	GSM1019134	GSE41561
MCF-7	RXRA	Cell Line	Cistrome	GSM1019136	GSE41561
SEM	RUNX1	Cell Line	Cistrome	GSM1032075	GSE42075
MM1S	MYC	Cell Line	Cistrome	GSM1033754	GSE42161
MM1S	MAX	Cell Line	Cistrome	GSM1033759	GSE42161
MM1S	POLR2A	Cell Line	Cistrome	GSM1033764	GSE42161
NHEK	GRHL3	Cell Line	Cistrome	GSM1034504	GSE42180
MM1S	POLR2A	Cell Line	Cistrome	GSM1038277	GSE42355
MM1S	POLR2A	Cell Line	Cistrome	GSM1038278	GSE42355
erythroblasts	TAL1	Primary Cell	Cistrome	GSM1038696	GSE42390
erythroblasts	TAL1	Primary Cell	Cistrome	GSM1038697	GSE42390
erythroblasts	TAL1	Primary Cell	Cistrome	GSM1038698	GSE42390
erythroblasts	TAL1	Primary Cell	Cistrome	GSM1038699	GSE42390
IMR-90	EP300	Cell Line	Cistrome	GSM1055812	GSE43070
IMR-90	EP300	Cell Line	Cistrome	GSM1055813	GSE43070
IMR-90	POLR2A	Cell Line	Cistrome	GSM1055822	GSE43070
IMR-90	POLR2A	Cell Line	Cistrome	GSM1055823	GSE43070
IMR-90	POLR2A	Cell Line	Cistrome	GSM1055824	GSE43070
CD14-positive-monocyte	CTCF	primary cell	Cistrome	GSM1056576	GSE43098
macrophage	CTCF	Primary Cell	Cistrome	GSM1056577	GSE43098
macrophage	HIF1A	Primary Cell	Cistrome	GSM1056829	GSE43109
macrophage	HIF1A	Primary Cell	Cistrome	GSM1056830	GSE43109
macrophage	HIF1A	Primary Cell	Cistrome	GSM1056831	GSE43109
macrophage	HIF1A	Primary Cell	Cistrome	GSM1056832	GSE43109
macrophage	EPAS1	Primary Cell	Cistrome	GSM1056833	GSE43109
macrophage	EPAS1	Primary Cell	Cistrome	GSM1056834	GSE43109
macrophage	EPAS1	Primary Cell	Cistrome	GSM1056835	GSE43109
macrophage	EPAS1	Primary Cell	Cistrome	GSM1056836	GSE43109
macrophage	HIF1A	Primary Cell	Cistrome	GSM1056837	GSE43109
macrophage	HIF1A	Primary Cell	Cistrome	GSM1056838	GSE43109
macrophage	HIF1A	Primary Cell	Cistrome	GSM1056839	GSE43109
macrophage	HIF1A	Primary Cell	Cistrome	GSM1056840	GSE43109
macrophage	EPAS1	Primary Cell	Cistrome	GSM1056841	GSE43109
macrophage	EPAS1	Primary Cell	Cistrome	GSM1056842	GSE43109
macrophage	EPAS1	Primary Cell	Cistrome	GSM1056843	GSE43109
macrophage	EPAS1	Primary Cell	Cistrome	GSM1056844	GSE43109
CD14-positive-monocyte	STAT1	primary cell	Cistrome	GSM1057010	GSE43036
CD14-positive-monocyte	STAT1	primary cell	Cistrome	GSM1057011	GSE43036
CD14-positive-monocyte	STAT1	primary cell	Cistrome	GSM1057012	GSE43036
CD14-positive-monocyte	STAT1	primary cell	Cistrome	GSM1057013	GSE43036
CD14-positive-monocyte	STAT1	primary cell	Cistrome	GSM1057014	GSE43036
CD14-positive-monocyte	STAT1	primary cell	Cistrome	GSM1057015	GSE43036
CD14-positive-monocyte	IRF1	primary cell	Cistrome	GSM1057024	GSE43036
CD14-positive-monocyte	IRF1	primary cell	Cistrome	GSM1057025	GSE43036
CD14-positive-monocyte	IRF1	primary cell	Cistrome	GSM1057026	GSE43036
CD14-positive-monocyte	IRF1	primary cell	Cistrome	GSM1057027	GSE43036
HeLa-S3	MYC	Cell Line	Cistrome	GSM1058989	GSE43227
HeLa-S3	MAX	Cell Line	Cistrome	GSM1058990	GSE43227
MCF-7	EP300	Cell Line	Cistrome	GSM1059392	GSE35954
LNCAP	POLR2A	Cell Line	Cistrome	GSM1059393	GSE43253
LNCAP	POLR2A	Cell Line	Cistrome	GSM1059394	GSE43253
LNCAP	POLR2A	Cell Line	Cistrome	GSM1059395	GSE43253
LNCAP	POLR2A	Cell Line	Cistrome	GSM1059396	GSE43253
LNCAP	POLR2A	Cell Line	Cistrome	GSM1059397	GSE43253
LNCAP	POLR2A	Cell Line	Cistrome	GSM1059398	GSE43253
HCT116	POLR2A	Cell Line	Cistrome	GSM1065010	GSE43539
K562	HSF1	Cell Line	Cistrome	GSM1065711	GSE43579
K562	HSF2	Cell Line	Cistrome	GSM1065712	GSE43579
K562	HSF1	Cell Line	Cistrome	GSM1065714	GSE43579
K562	HSF2	Cell Line	Cistrome	GSM1065715	GSE43579
K562	HSF1	Cell Line	Cistrome	GSM1065718	GSE43579
K562	HSF2	Cell Line	Cistrome	GSM1065719	GSE43579
K562	HSF1	Cell Line	Cistrome	GSM1065721	GSE43579
K562	HSF2	Cell Line	Cistrome	GSM1065722	GSE43579
R3_R4_Erythroid_cells	EP300	Primary Cell	Cistrome	GSM1067278	GSE43625
LNCAP	FOXA1	Cell Line	Cistrome	GSM1068136	GSE43678
LNCAP	FOXA1	Cell Line	Cistrome	GSM1068137	GSE43678
LNCAP	AR	Cell Line	Cistrome	GSM1069669	GSE43720
LNCAP	AR	Cell Line	Cistrome	GSM1069670	GSE43720
LNCAP	AR	Cell Line	Cistrome	GSM1069681	GSE43720
LNCAP	AR	Cell Line	Cistrome	GSM1069682	GSE43720
MM1S	CTCF	Cell Line	Cistrome	GSM1070125	GSE43743
MM1S	POLR2A	Cell Line	Cistrome	GSM1070127	GSE43743
MM1S	POLR2A	Cell Line	Cistrome	GSM1070129	GSE43743
LNCAP	AR	Cell Line	Cistrome	GSM1071276	GSE43785
LNCAP	AR	Cell Line	Cistrome	GSM1071280	GSE43785
LNCAP	AR	Cell Line	Cistrome	GSM1071281	GSE43785
HUVEC	PGR	Cell Line	Cistrome	GSM1071296	GSE43786
HUVEC	PGR	Cell Line	Cistrome	GSM1071297	GSE43786
HUVEC	PGR	Cell Line	Cistrome	GSM1071298	GSE43786
HUVEC	PGR	Cell Line	Cistrome	GSM1071299	GSE43786
VCaP	ESR1	Cell Line	Cistrome	GSM1076109	GSE43985
VCaP	ESR1	Cell Line	Cistrome	GSM1076110	GSE43985
VCaP	ESR1	Cell Line	Cistrome	GSM1076111	GSE43985
MCF-7	TFAP2A	Cell Line	Cistrome	GSM1081381	GSE44257
HeLa-S3	POLR2A	Cell Line	Cistrome	GSM1082937	GSE44309
endothelial_cell	TAL1	Primary Cell	Cistrome	GSM1085400	GSE44442
Raji	PAX5	Cell Line	Cistrome	GSM1086293	GSE44551
Raji	PAX5	Cell Line	Cistrome	GSM1086294	GSE44551
HeLa-S3	ZBTB17	Cell Line	Cistrome	GSM1088664	GSE44672
HeLa-S3	POLR2A	Cell Line	Cistrome	GSM1088665	GSE44672
MCF-7	POLR2A	Cell Line	Cistrome	GSM1091914	GSE44800
MCF-7	POLR2A	Cell Line	Cistrome	GSM1091915	GSE44800
MCF-7	POLR2A	Cell Line	Cistrome	GSM1091916	GSE44800
MCF-7	POLR2A	Cell Line	Cistrome	GSM1091917	GSE44800
MCF-7	POLR2A	Cell Line	Cistrome	GSM1091918	GSE44800
MCF-7	POLR2A	Cell Line	Cistrome	GSM1091919	GSE44800
MCF-7	POLR2A	Cell Line	Cistrome	GSM1091920	GSE44800
MCF-7	POLR2A	Cell Line	Cistrome	GSM1091921	GSE44800
HeLa-S3	SPI1	Cell line	Cistrome	GSM1095933	GSE45024
HeLa-S3	RB1	Cell line	Cistrome	GSM1095936	GSE45024
LNCAP	SFPQ	Cell Line	Cistrome	GSM1097496	GSE45124
LNCAP	SFPQ	Cell Line	Cistrome	GSM1097497	GSE45124
HT1080	SSRP1	Cell Line	Cistrome	GSM1103543	GSE45393
HT1080	SSRP1	Cell Line	Cistrome	GSM1103544	GSE45393
HT1080	SSRP1	Cell Line	Cistrome	GSM1103545	GSE45393
HT1080	SSRP1	Cell Line	Cistrome	GSM1103546	GSE45393
HT1080	SSRP1	Cell Line	Cistrome	GSM1103547	GSE45393
HT1080	SSRP1	Cell Line	Cistrome	GSM1103548	GSE45393
HeLa-S3	RCOR1	Cell Line	Cistrome	GSM1104353	GSE45441
HeLa-S3	RCOR1	Cell Line	Cistrome	GSM1104359	GSE45441
HeLa-S3	RCOR1	Cell Line	Cistrome	GSM1104364	GSE45441
MCF-7	ESR1	Cell Line	Cistrome	GSM1115990	GSE45822
MCF-7	ESR1	Cell Line	Cistrome	GSM1115991	GSE45822
MCF-7	HSF1	Cell Line	Cistrome	GSM1116653	GSE45852
MCF-7	HSF1	Cell Line	Cistrome	GSM1116654	GSE45852
MCF-7	POLR2A	Cell Line	Cistrome	GSM1116655	GSE45852
MCF-7	POLR2A	Cell Line	Cistrome	GSM1116656	GSE45852
MCF-7	HSF1	Cell Line	Cistrome	GSM1116658	GSE45852
MCF-7	HSF1	Cell Line	Cistrome	GSM1116659	GSE45852
MCF-7	POLR2A	Cell Line	Cistrome	GSM1116660	GSE45852
MCF-7	POLR2A	Cell Line	Cistrome	GSM1116661	GSE45852
MCF-7	KDM5B	Cell Line	Cistrome	GSM1122651	GSE46055
MCF-7	KDM5B	Cell Line	Cistrome	GSM1122652	GSE46055
MCF-7	KDM5B	Cell Line	Cistrome	GSM1122653	GSE46055
HBE	GRHL2	Other	Cistrome	GSM1125982	GSE46194
HBE	GRHL2	Other	Cistrome	GSM1125983	GSE46194
HBE	GRHL2	Other	Cistrome	GSM1125984	GSE46194
OCI-LY7	EZH2	Cell Line	Cistrome	GSM1129358	GSE45982
OCI-LY1	EZH2	Cell Line	Cistrome	GSM1129361	GSE45982
SUDHL6	EZH2	Cell Line	Cistrome	GSM1129362	GSE45982
PFEIFFER	EZH2	Cell Line	Cistrome	GSM1129364	GSE45982
OCI-LY1	POLR2A	Cell Line	Cistrome	GSM1133652	GSE46663
OCI-LY1	POLR2A	Cell Line	Cistrome	GSM1133653	GSE46663
OCI-LY1	E2F1	Cell Line	Cistrome	GSM1133656	GSE46663
OCI-LY1	BCL6	Cell Line	Cistrome	GSM1133657	GSE46663
GM12878	TP53	Cell Line	Cistrome	GSM1142700	GSE46992
GM12878	TP53	Cell Line	Cistrome	GSM1142702	GSE46993
MCF-7	NR5A2	Cell Line	Cistrome	GSM1143122	GSE47027
MCF-7	POLR2A	Cell Line	Cistrome	GSM1143125	GSE47027
LNCAP	ETV1	Cell Line	Cistrome	GSM1145322	GSE47120
LNCAP	AR	Cell Line	Cistrome	GSM1145324	GSE47120
LNCAP	AR	Cell Line	Cistrome	GSM1145325	GSE47120
293	YBX1	Cell Line	Cistrome	GSM1151769	GSE47539
HCT116	TET2	Cell Line	Cistrome	GSM1152879	GSE47590
HUVEC	RELA	Cell Line	Cistrome	GSM1154044	GSE43070
IMR-90	MECP2	Cell Line	Cistrome	GSM1154504	GSE47677
IMR-90	MECP2	Cell Line	Cistrome	GSM1154505	GSE47677
IMR-90	MECP2	Cell Line	Cistrome	GSM1154506	GSE47677
HCT116	MECP2	Cell Line	Cistrome	GSM1154509	GSE47677
HCT116	MECP2	Cell Line	Cistrome	GSM1154510	GSE47677
HCT116	POLR2A	Cell Line	Cistrome	GSM1154513	GSE47677
HCT116	AFF4	Cell Line	Cistrome	GSM1162745	GSE47938
HCT116	ZC3H8	Cell Line	Cistrome	GSM1162749	GSE47938
HCT116	POLR2A	Cell Line	Cistrome	GSM1162752	GSE47938
HCT116	POLR2A	Cell Line	Cistrome	GSM1162755	GSE47938
HeLa-S3	TFAM	Cell Line	Cistrome	GSM1171656	GSE48176
HeLa-S3	TFAM	Cell Line	Cistrome	GSM1171657	GSE48176
HeLa-S3	TFAM	Cell Line	Cistrome	GSM1171658	GSE48176
HeLa-S3	TFAM	Cell Line	Cistrome	GSM1171659	GSE48176
LNCAP	AR	Cell Line	Cistrome	GSM1174480	GSE48308
LNCAP	AR	Cell Line	Cistrome	GSM1174481	GSE48308
LNCAP	AR	Cell Line	Cistrome	GSM1174482	GSE48308
LNCAP	AR	Cell Line	Cistrome	GSM1174483	GSE48308
LNCAP	AR	Cell Line	Cistrome	GSM1174484	GSE48308
LNCAP	AR	Cell Line	Cistrome	GSM1174485	GSE48308
LNCAP	AR	Cell Line	Cistrome	GSM1174486	GSE48308
LNCAP	AR	Cell Line	Cistrome	GSM1174487	GSE48308
LNCAP	AR	Cell Line	Cistrome	GSM1174488	GSE48308
LNCAP	AR	Cell Line	Cistrome	GSM1174490	GSE48308
LNCAP	AR	Cell Line	Cistrome	GSM1174491	GSE48308
293	NR3C1	Cell Line	Cistrome	GSM1176698	GSE48374
293	NR3C1	Cell Line	Cistrome	GSM1176699	GSE48374
293	NR3C1	Cell Line	Cistrome	GSM1176700	GSE48374
293	NR3C1	Cell Line	Cistrome	GSM1176701	GSE48374
293	NR3C1	Cell Line	Cistrome	GSM1176702	GSE48374
U2OS	POLR2A	Cell Line	Cistrome	GSM1177769	GSE48423
U2OS	POLR2A	Cell Line	Cistrome	GSM1177770	GSE48423
U2OS	POLR2A	Cell Line	Cistrome	GSM1177771	GSE48423
U2OS	POLR2A	Cell Line	Cistrome	GSM1177772	GSE48423
MCF-7	ESR1	Cell Line	Cistrome	GSM1187116	GSE48930
MCF-7	ESR1	Cell Line	Cistrome	GSM1187117	GSE48930
MCF-7	ESR1	Cell Line	Cistrome	GSM1187118	GSE48930
MCF-7	SPDEF	Cell Line	Cistrome	GSM1187119	GSE48930
MCF-7	SPDEF	Cell Line	Cistrome	GSM1187120	GSE48930
MCF-7	SPDEF	Cell Line	Cistrome	GSM1187121	GSE48930
fibroblasts	ASCL1	Other	Cistrome	GSM1187229	GSE43916
NHEK	ASCL1	Cell Line	Cistrome	GSM1187231	GSE43916
293	POLR2A	Cell Line	Cistrome	GSM1192069	GSE49134
293	POLR2A	Cell Line	Cistrome	GSM1192071	GSE49134
293	POLR2A	Cell Line	Cistrome	GSM1192073	GSE49134
293	POLR2A	Cell Line	Cistrome	GSM1192076	GSE49134
293	POLR2A	Cell Line	Cistrome	GSM1192077	GSE49134
U87	POLR2A	Cell Line	Cistrome	GSM1195553	GSE49224
U87	POLR2A	Cell Line	Cistrome	GSM1195554	GSE49224
MM1S	IRF4	Cell Line	Cistrome	GSM1195560	GSE49224
MCF-7	ESR1	Cell Line	Cistrome	GSM1198711	GSE49390
MCF-7	ESR1	Cell Line	Cistrome	GSM1198712	GSE49390
MCF-7	ESR1	Cell Line	Cistrome	GSM1198713	GSE49390
MCF-7	ESR1	Cell Line	Cistrome	GSM1198714	GSE49390
MCF-7	NR5A2	Cell Line	Cistrome	GSM1198716	GSE49390
LNCAP	AR	Cell Line	Cistrome	GSM1207887	GSE49832
LNCAP	AR	Cell Line	Cistrome	GSM1207888	GSE49832
LNCAP	E2F1	Cell Line	Cistrome	GSM1207889	GSE49832
LNCAP	E2F1	Cell Line	Cistrome	GSM1207890	GSE49832
LNCAP	AR	Cell Line	Cistrome	GSM1207891	GSE49832
LNCAP	AR	Cell Line	Cistrome	GSM1207892	GSE49832
LNCAP	E2F1	Cell Line	Cistrome	GSM1207893	GSE49832
LNCAP	E2F1	Cell Line	Cistrome	GSM1207894	GSE49832
LNCAP	AR	Cell Line	Cistrome	GSM1207895	GSE49832
LNCAP	AR	Cell Line	Cistrome	GSM1207896	GSE49832
LNCAP	E2F1	Cell Line	Cistrome	GSM1207897	GSE49832
LNCAP	E2F1	Cell Line	Cistrome	GSM1207898	GSE49832
LNCAP	AR	Cell Line	Cistrome	GSM1207899	GSE49832
LNCAP	AR	Cell Line	Cistrome	GSM1207900	GSE49832
LNCAP	E2F1	Cell Line	Cistrome	GSM1207901	GSE49832
LNCAP	E2F1	Cell Line	Cistrome	GSM1207902	GSE49832
LNCAP	AR	Cell Line	Cistrome	GSM1207903	GSE49832
LNCAP	AR	Cell Line	Cistrome	GSM1207904	GSE49832
LNCAP	E2F1	Cell Line	Cistrome	GSM1207905	GSE49832
LNCAP	E2F1	Cell Line	Cistrome	GSM1207906	GSE49832
LNCAP	AR	Cell Line	Cistrome	GSM1207907	GSE49832
LNCAP	AR	Cell Line	Cistrome	GSM1207908	GSE49832
LNCAP	E2F1	Cell Line	Cistrome	GSM1207909	GSE49832
LNCAP	E2F1	Cell Line	Cistrome	GSM1207910	GSE49832
LNCAP	AR	Cell Line	Cistrome	GSM1207911	GSE49832
LNCAP	AR	Cell Line	Cistrome	GSM1207912	GSE49832
LNCAP	E2F1	Cell Line	Cistrome	GSM1207913	GSE49832
LNCAP	E2F1	Cell Line	Cistrome	GSM1207914	GSE49832
LNCAP	AR	Cell Line	Cistrome	GSM1207915	GSE49832
LNCAP	E2F1	Cell Line	Cistrome	GSM1207916	GSE49832
LNCAP	E2F1	Cell Line	Cistrome	GSM1207917	GSE49832
HUVEC	NFATC1	Cell Line	Cistrome	GSM1208345	GSE49428
HUVEC	NFATC1	Cell Line	Cistrome	GSM1208346	GSE49428
HUVEC	PPARD	Cell Line	Cistrome	GSM1214678	GSE50144
HUVEC	PPARD	Cell Line	Cistrome	GSM1214679	GSE50144
HUVEC	PPARD	Cell Line	Cistrome	GSM1214680	GSE50144
HUVEC	PPARD	Cell Line	Cistrome	GSM1214681	GSE50144
HUVEC	POLR2A	Cell Line	Cistrome	GSM1214682	GSE50144
HUVEC	POLR2A	Cell Line	Cistrome	GSM1214683	GSE50144
HUVEC	POLR2A	Cell Line	Cistrome	GSM1214684	GSE50144
HUVEC	POLR2A	Cell Line	Cistrome	GSM1214685	GSE50144
myoblast	MYOD1	Primary Cell	Cistrome	GSM1218849	GSE50413
Rhabdomyosarcoma	MYOD1	Tissue	Cistrome	GSM1218851	GSE50413
HCT116	CTCF	Cell Line	Cistrome	GSM1224649	GSE50610
HCT116	CTCF	Cell Line	Cistrome	GSM1224650	GSE50610
HCT116	CTCF	Cell Line	Cistrome	GSM1224651	GSE50610
HCT116	CTCF	Cell Line	Cistrome	GSM1224652	GSE50610
HCT116	CTCF	Cell Line	Cistrome	GSM1224653	GSE50610
HCT116	CTCF	Cell Line	Cistrome	GSM1224654	GSE50610
HCT116	CTCF	Cell Line	Cistrome	GSM1224655	GSE50610
Jurkat	POLR2A	Cell Line	Cistrome	GSM1224781	GSE50622
Jurkat	POLR2A	Cell Line	Cistrome	GSM1224784	GSE50622
Jurkat	POLR2A	Cell Line	Cistrome	GSM1224785	GSE50622
Jurkat	POLR2A	Cell Line	Cistrome	GSM1224786	GSE50622
Jurkat	POLR2A	Cell Line	Cistrome	GSM1224787	GSE50622
HUVEC	PPARD	Cell Line	Cistrome	GSM1226372	GSE50144
HUVEC	PPARD	Cell Line	Cistrome	GSM1226373	GSE50144
HUVEC	PPARD	Cell Line	Cistrome	GSM1226374	GSE50144
HUVEC	PPARD	Cell Line	Cistrome	GSM1226375	GSE50144
HUVEC	POLR2A	Cell Line	Cistrome	GSM1226376	GSE50144
HUVEC	POLR2A	Cell Line	Cistrome	GSM1226377	GSE50144
HUVEC	POLR2A	Cell Line	Cistrome	GSM1226378	GSE50144
HUVEC	POLR2A	Cell Line	Cistrome	GSM1226379	GSE50144
U2OS	ZBTB17	Cell Line	Cistrome	GSM1231599	GSE44672
U2OS	ZBTB17	Cell Line	Cistrome	GSM1231600	GSE44672
U2OS	POLR2A	Cell Line	Cistrome	GSM1231601	GSE44672
U2OS	POLR2A	Cell Line	Cistrome	GSM1231602	GSE44672
U2OS	POLR2A	Cell Line	Cistrome	GSM1231603	GSE44672
U2OS	POLR2A	Cell Line	Cistrome	GSM1231604	GSE44672
U2OS	POLR2A	Cell Line	Cistrome	GSM1231605	GSE44672
U2OS	POLR2A	Cell Line	Cistrome	GSM1231606	GSE44672
GM12878	CTCF	Cell Line	Cistrome	GSM1233887	GSE50893
GM12878	CTCF	Cell Line	Cistrome	GSM1233888	GSE50893
LNCAP	AR	Cell Line	Cistrome	GSM1236922	GSE43791
LNCAP	AR	Cell Line	Cistrome	GSM1236926	GSE43791
293	EP300	Cell Line	Cistrome	GSM1239069	GSE51117
293	EP300	Cell Line	Cistrome	GSM1239070	GSE51117
293	CREBBP	Cell Line	Cistrome	GSM1239073	GSE51117
293	CREBBP	Cell Line	Cistrome	GSM1239074	GSE51117
HCT116	KMT2B	Cell Line	Cistrome	GSM1240109	GSE51176
HCT116	EP300	Cell Line	Cistrome	GSM1240110	GSE51176
T-47D	PGR	Cell Line	Cistrome	GSM1245253	GSE51428
A549	SMAD3	Cell Line	Cistrome	GSM1246721	GSE51510
LNCAP	TCF7L2	Cell Line	Cistrome	GSM1249449	GSE51621
CUTLL1	ETS1	Cell Line	Cistrome	GSM1252929	GSE51800
CUTLL1	GABPA	Cell Line	Cistrome	GSM1252930	GSE51800
CUTLL1	RUNX1	Cell Line	Cistrome	GSM1252931	GSE51800
CUTLL1	EP300	Cell Line	Cistrome	GSM1252943	GSE51800
HeLa-S3	FOXM1	Cell Line	Cistrome	GSM1259354	GSE52098
HeLa-S3	FOXM1	Cell Line	Cistrome	GSM1259355	GSE52098
GRANTA-519	SOX11	Cell Line	Cistrome	GSM1260312	GSE52146
GRANTA-519	SOX11	Cell Line	Cistrome	GSM1260313	GSE52146
H1	CTCF	Cell Line	Cistrome	GSM1267206	GSE52457
H1	CTCF	Cell Line	Cistrome	GSM1267207	GSE52457
H1	CTCF	Cell Line	Cistrome	GSM1267208	GSE52457
H1	CTCF	Cell Line	Cistrome	GSM1267209	GSE52457
H1	CTCF	Cell Line	Cistrome	GSM1267210	GSE52457
KB	POLR2A	Cell Line	Cistrome	GSM1267405	GSE52469
KB	RELA	Cell Line	Cistrome	GSM1267411	GSE52469
LNCAP	AR	Cell Line	Cistrome	GSM1274871	GSE52725
LNCAP	AR	Cell Line	Cistrome	GSM1274872	GSE52725
MCF-7	POLR2A	Cell Line	Cistrome	GSM1276019	GSE52789
MCF-7	POLR2A	Cell Line	Cistrome	GSM1276020	GSE52789
MCF-7	POLR2A	Cell Line	Cistrome	GSM1276021	GSE52789
MCF-7	POLR2A	Cell Line	Cistrome	GSM1276022	GSE52789
MCF-7	POLR2A	Cell Line	Cistrome	GSM1276023	GSE52789
MCF-7	POLR2A	Cell Line	Cistrome	GSM1276024	GSE52789
MCF-7	POLR2A	Cell Line	Cistrome	GSM1276025	GSE52789
MDA-MB-231	XBP1	Cell Line	Cistrome	GSM1276189	GSE49952
MDA-MB-231	XBP1	Cell Line	Cistrome	GSM1276190	GSE49952
Raji	POLR2A	Cell Line	Cistrome	GSM1277991	GSE52914
Raji	POLR2A	Cell Line	Cistrome	GSM1277992	GSE52914
Raji	POLR2A	Cell Line	Cistrome	GSM1277993	GSE52914
Raji	POLR2A	Cell Line	Cistrome	GSM1277994	GSE52914
Raji	POLR2A	Cell Line	Cistrome	GSM1277995	GSE52914
Raji	POLR2A	Cell Line	Cistrome	GSM1278000	GSE52914
Raji	POLR2A	Cell Line	Cistrome	GSM1278001	GSE52914
Raji	POLR2A	Cell Line	Cistrome	GSM1278002	GSE52914
MCF-7	SMARCC1	Cell Line	Cistrome	GSM1278641	GSE52964
MCF-7	SMARCC1	Cell Line	Cistrome	GSM1278643	GSE52964
MCF-7	SMARCC1	Cell Line	Cistrome	GSM1278645	GSE52964
MCF-7	SMARCC1	Cell Line	Cistrome	GSM1278647	GSE52964
HeLa-S3	POLR2A	Cell Line	Cistrome	GSM1280297	GSE53008
GM12878	REST	Cell Line	Cistrome	GSM1290146	GSE53366
GM12878	REST	Cell Line	Cistrome	GSM1290147	GSE53366
GM12878	REST	Cell Line	Cistrome	GSM1290148	GSE53366
GM12878	REST	Cell Line	Cistrome	GSM1290149	GSE53366
GM12878	REST	Cell Line	Cistrome	GSM1290150	GSE53366
GM12878	REST	Cell Line	Cistrome	GSM1290151	GSE53366
GM12878	REST	Cell Line	Cistrome	GSM1290152	GSE53366
GM12878	REST	Cell Line	Cistrome	GSM1290153	GSE53366
GM12878	REST	Cell Line	Cistrome	GSM1290154	GSE53366
GM12878	REST	Cell Line	Cistrome	GSM1290155	GSE53366
GM12878	REST	Cell Line	Cistrome	GSM1290156	GSE53366
GM12878	REST	Cell Line	Cistrome	GSM1290157	GSE53366
Jurkat	REST	Cell Line	Cistrome	GSM1290158	GSE53366
Jurkat	REST	Cell Line	Cistrome	GSM1290159	GSE53366
Jurkat	REST	Cell Line	Cistrome	GSM1290160	GSE53366
Jurkat	REST	Cell Line	Cistrome	GSM1290161	GSE53366
Jurkat	REST	Cell Line	Cistrome	GSM1290162	GSE53366
Jurkat	REST	Cell Line	Cistrome	GSM1290163	GSE53366
Jurkat	REST	Cell Line	Cistrome	GSM1290164	GSE53366
Jurkat	REST	Cell Line	Cistrome	GSM1290165	GSE53366
Jurkat	REST	Cell Line	Cistrome	GSM1290166	GSE53366
Jurkat	REST	Cell Line	Cistrome	GSM1290167	GSE53366
Jurkat	REST	Cell Line	Cistrome	GSM1290168	GSE53366
Jurkat	REST	Cell Line	Cistrome	GSM1290169	GSE53366
Jurkat	REST	Cell Line	Cistrome	GSM1290170	GSE53366
Jurkat	REST	Cell Line	Cistrome	GSM1290171	GSE53366
Jurkat	REST	Cell Line	Cistrome	GSM1290172	GSE53366
GM12878	EP300	Cell Line	Cistrome	GSM1290173	GSE53366
GM12878	EP300	Cell Line	Cistrome	GSM1290174	GSE53366
GM12878	EP300	Cell Line	Cistrome	GSM1290175	GSE53366
GM12878	EP300	Cell Line	Cistrome	GSM1290176	GSE53366
GM12878	EP300	Cell Line	Cistrome	GSM1290177	GSE53366
GM12878	EP300	Cell Line	Cistrome	GSM1290178	GSE53366
GM12878	EP300	Cell Line	Cistrome	GSM1290179	GSE53366
GM12878	EP300	Cell Line	Cistrome	GSM1290180	GSE53366
GM12878	EP300	Cell Line	Cistrome	GSM1290181	GSE53366
GM12878	EP300	Cell Line	Cistrome	GSM1290182	GSE53366
GM12878	EP300	Cell Line	Cistrome	GSM1290183	GSE53366
GM12878	EP300	Cell Line	Cistrome	GSM1290184	GSE53366
GM12878	EP300	Cell Line	Cistrome	GSM1290185	GSE53366
GM12878	EP300	Cell Line	Cistrome	GSM1290186	GSE53366
MCF-7	ESR1	Cell Line	Cistrome	GSM1295590	GSE53531
MCF-7	ESR1	Cell Line	Cistrome	GSM1295591	GSE53531
OCI-LY1	POLR2A	Cell Line	Cistrome	GSM1296635	GSE53601
OCI-LY1	POLR2A	Cell Line	Cistrome	GSM1296638	GSE53601
HUVEC	RELA	Cell Line	Cistrome	GSM1305210	GSE53998
HUVEC	RELA	Cell Line	Cistrome	GSM1305211	GSE53998
HUVEC	RELA	Cell Line	Cistrome	GSM1305212	GSE53998
HUVEC	POLR2A	Cell Line	Cistrome	GSM1305213	GSE53998
HUVEC	POLR2A	Cell Line	Cistrome	GSM1305214	GSE53998
HUVEC	POLR2A	Cell Line	Cistrome	GSM1305215	GSE53998
293	AR	Cell Line	Cistrome	GSM1308228	GSE54109
293	AR	Cell Line	Cistrome	GSM1308229	GSE54109
293	AR	Cell Line	Cistrome	GSM1308230	GSE54109
293	AR	Cell Line	Cistrome	GSM1308231	GSE54109
293	AR	Cell Line	Cistrome	GSM1308232	GSE54109
293	AR	Cell Line	Cistrome	GSM1308233	GSE54109
PC-3	AR	Cell Line	Cistrome	GSM1308235	GSE54110
PC-3	AR	Cell Line	Cistrome	GSM1308236	GSE54110
PC-3	AR	Cell Line	Cistrome	GSM1308237	GSE54110
PC-3	AR	Cell Line	Cistrome	GSM1308239	GSE54110
PC-3	AR	Cell Line	Cistrome	GSM1308240	GSE54110
PC-3	AR	Cell Line	Cistrome	GSM1308241	GSE54110
MM1S	POLR2A	Cell Line	Cistrome	GSM1313923	GSE50622
CyT49	PDX1	Cell Line	Cistrome	GSM1316337	GSE54471
K562	CBX2	Cell Line	Cistrome	GSM1319305	GSE54580
MCF-7	MBD2	Cell Line	Cistrome	GSM1322266	GSE54693
MCF-7	MBD2	Cell Line	Cistrome	GSM1322268	GSE54693
MCF-7	MBD2	Cell Line	Cistrome	GSM1322270	GSE54693
erythroblasts	NR2C2	Primary Cell	Cistrome	GSM1323573	GSE54759
erythroblasts	NR2C2	Primary Cell	Cistrome	GSM1323574	GSE54759
erythroblasts	NR2C2	Primary Cell	Cistrome	GSM1323575	GSE54759
MCF-7	ESR1	Cell Line	Cistrome	GSM1325246	GSE54855
MCF-7	ESR1	Cell Line	Cistrome	GSM1325247	GSE54855
MCF-7	ESR1	Cell Line	Cistrome	GSM1325248	GSE54855
MCF-7	ESR1	Cell Line	Cistrome	GSM1325249	GSE54855
MCF-7	ESR1	Cell Line	Cistrome	GSM1325250	GSE54855
MCF-7	ESR1	Cell Line	Cistrome	GSM1325251	GSE54855
LNCAP	AR	Cell Line	Cistrome	GSM1327871	GSE37345
LNCAP	AR	Cell Line	Cistrome	GSM1327872	GSE37346
VCaP	AR	Cell Line	Cistrome	GSM1328945	GSE55062
VCaP	AR	Cell Line	Cistrome	GSM1328947	GSE55062
VCaP	AR	Cell Line	Cistrome	GSM1328950	GSE55062
VCaP	AR	Cell Line	Cistrome	GSM1328952	GSE55062
VCaP	AR	Cell Line	Cistrome	GSM1328953	GSE55062
VCaP	AR	Cell Line	Cistrome	GSM1328954	GSE55062
VCaP	AR	Cell Line	Cistrome	GSM1328955	GSE55062
VCaP	AR	Cell Line	Cistrome	GSM1328956	GSE55062
VCaP	AR	Cell Line	Cistrome	GSM1328957	GSE55062
VCaP	AR	Cell Line	Cistrome	GSM1328958	GSE55062
VCaP	POLR2A	Cell Line	Cistrome	GSM1328964	GSE55062
VCaP	POLR2A	Cell Line	Cistrome	GSM1328965	GSE55062
VCaP	POLR2A	Cell Line	Cistrome	GSM1328966	GSE55062
VCaP	POLR2A	Cell Line	Cistrome	GSM1328967	GSE55062
VCaP	POLR2A	Cell Line	Cistrome	GSM1328968	GSE55062
MRC5	POLR2A	Cell Line	Cistrome	GSM1330727	GSE55171
MRC5	POLR2A	Cell Line	Cistrome	GSM1330728	GSE55171
MRC5	POLR2A	Cell Line	Cistrome	GSM1330729	GSE55171
RD	TEAD1	Cell Line	Cistrome	GSM1331246	GSE55186
GM12878	CEBPA	Cell Line	Cistrome	GSM1333955	GSE53366
GM12878	REST	Cell Line	Cistrome	GSM1333959	GSE53366
GM12878	EP300	Cell Line	Cistrome	GSM1333960	GSE53366
GM12878	EP300	Cell Line	Cistrome	GSM1333961	GSE53366
GM12878	EP300	Cell Line	Cistrome	GSM1333962	GSE53366
GM12878	EP300	Cell Line	Cistrome	GSM1333963	GSE53366
GM12878	EP300	Cell Line	Cistrome	GSM1333964	GSE53366
GM12878	EP300	Cell Line	Cistrome	GSM1333965	GSE53366
GM12878	EP300	Cell Line	Cistrome	GSM1333966	GSE53366
GM12878	SPI1	Cell Line	Cistrome	GSM1333967	GSE53366
GM12878	ZBTB33	Cell Line	Cistrome	GSM1333968	GSE53366
GM12878	CEBPA	Cell Line	Cistrome	GSM1333969	GSE53366
GM12878	CEBPA	Cell Line	Cistrome	GSM1333970	GSE53366
GM12878	CEBPA	Cell Line	Cistrome	GSM1333971	GSE53366
GM12878	CEBPA	Cell Line	Cistrome	GSM1333972	GSE53366
GM12878	REST	Cell Line	Cistrome	GSM1333985	GSE53366
GM12878	REST	Cell Line	Cistrome	GSM1333986	GSE53366
GM12878	REST	Cell Line	Cistrome	GSM1333987	GSE53366
GM12878	REST	Cell Line	Cistrome	GSM1333988	GSE53366
GM12878	REST	Cell Line	Cistrome	GSM1333989	GSE53366
GM12878	REST	Cell Line	Cistrome	GSM1333990	GSE53366
GM12878	REST	Cell Line	Cistrome	GSM1333991	GSE53366
GM12878	REST	Cell Line	Cistrome	GSM1333992	GSE53366
GM12878	REST	Cell Line	Cistrome	GSM1333993	GSE53366
GM12878	REST	Cell Line	Cistrome	GSM1333994	GSE53366
GM12878	REST	Cell Line	Cistrome	GSM1333995	GSE53366
GM12878	REST	Cell Line	Cistrome	GSM1333996	GSE53366
GM12878	REST	Cell Line	Cistrome	GSM1333997	GSE53366
GM12878	REST	Cell Line	Cistrome	GSM1333998	GSE53366
GM12878	REST	Cell Line	Cistrome	GSM1333999	GSE53366
GM12878	REST	Cell Line	Cistrome	GSM1334000	GSE53366
GM12878	EP300	Cell Line	Cistrome	GSM1334001	GSE53366
GM12878	EP300	Cell Line	Cistrome	GSM1334002	GSE53366
GM12878	EP300	Cell Line	Cistrome	GSM1334003	GSE53366
GM12878	EP300	Cell Line	Cistrome	GSM1334004	GSE53366
GM12878	SPI1	Cell Line	Cistrome	GSM1334005	GSE53366
GM12878	SPI1	Cell Line	Cistrome	GSM1334006	GSE53366
GM12878	SPI1	Cell Line	Cistrome	GSM1334007	GSE53366
GM12878	SPI1	Cell Line	Cistrome	GSM1334008	GSE53366
GM12878	ZBTB33	Cell Line	Cistrome	GSM1334009	GSE53366
GM12878	ZBTB33	Cell Line	Cistrome	GSM1334010	GSE53366
GM12878	ZBTB33	Cell Line	Cistrome	GSM1334011	GSE53366
GM12878	ZBTB33	Cell Line	Cistrome	GSM1334012	GSE53366
keratinocyte	SNAI2	primary cell	Cistrome	GSM1336145	GSE55421
keratinocyte	SNAI2	primary cell	Cistrome	GSM1336146	GSE55421
keratinocyte	SNAI2	primary cell	Cistrome	GSM1336147	GSE55421
keratinocyte	SNAI2	primary cell	Cistrome	GSM1336148	GSE55421
keratinocyte	SNAI2	primary cell	Cistrome	GSM1336151	GSE55421
keratinocyte	SNAI2	primary cell	Cistrome	GSM1336152	GSE55421
keratinocyte	SNAI2	primary cell	Cistrome	GSM1336153	GSE55421
keratinocyte	SNAI2	primary cell	Cistrome	GSM1336154	GSE55421
keratinocyte	SNAI2	primary cell	Cistrome	GSM1336155	GSE55421
keratinocyte	SNAI2	primary cell	Cistrome	GSM1336156	GSE55421
keratinocyte	SNAI2	primary cell	Cistrome	GSM1336157	GSE55421
keratinocyte	SNAI2	primary cell	Cistrome	GSM1336158	GSE55421
BJ	TP53	Cell Line	Cistrome	GSM1348339	GSE55912
BJ	TP53	Cell Line	Cistrome	GSM1348340	GSE55912
MCF-7	ESR1	Cell Line	Cistrome	GSM1348521	GSE55921
MCF-7	ESR1	Cell Line	Cistrome	GSM1348522	GSE55921
MCF-7	ESR1	Cell Line	Cistrome	GSM1348523	GSE55921
MCF-7	ESR1	Cell Line	Cistrome	GSM1348524	GSE55921
MCF-7	ESR1	Cell Line	Cistrome	GSM1348525	GSE55921
MCF-7	ESR1	Cell Line	Cistrome	GSM1348526	GSE55921
MDA-MB-231	NR3C1	Cell Line	Cistrome	GSM1350526	GSE56022
MDA-MB-231	NR3C1	Cell Line	Cistrome	GSM1350528	GSE56022
MDA-MB-231	NR3C1	Cell Line	Cistrome	GSM1350529	GSE56022
MDA-MB-231	NR3C1	Cell Line	Cistrome	GSM1350530	GSE56022
MDA-MB-231	NR3C1	Cell Line	Cistrome	GSM1350531	GSE56022
VCaP	AR	Cell Line	Cistrome	GSM1354830	GSE56086
VCaP	AR	Cell Line	Cistrome	GSM1354831	GSE56086
VCaP	FOXA1	Cell Line	Cistrome	GSM1354836	GSE56086
VCaP	FOXA1	Cell Line	Cistrome	GSM1354837	GSE56086
VCaP	FOXA1	Cell Line	Cistrome	GSM1354838	GSE56086
VCaP	FOXA1	Cell Line	Cistrome	GSM1354839	GSE56086
prostate	AR	Tissue	Cistrome	GSM1358395	GSE56288
prostate	AR	Tissue	Cistrome	GSM1358397	GSE56288
prostate	AR	Tissue	Cistrome	GSM1358399	GSE56288
prostate	AR	Tissue	Cistrome	GSM1358401	GSE56288
prostate	AR	Tissue	Cistrome	GSM1358402	GSE56288
prostate	AR	Tissue	Cistrome	GSM1358405	GSE56288
prostate	AR	Tissue	Cistrome	GSM1358409	GSE56288
keratinocyte	TP63	primary cell	Cistrome	GSM1366686	GSE56674
keratinocyte	TP63	primary cell	Cistrome	GSM1366687	GSE56674
keratinocyte	TP63	primary cell	Cistrome	GSM1366688	GSE56674
keratinocyte	TP53	primary cell	Cistrome	GSM1366689	GSE56674
keratinocyte	TP53	primary cell	Cistrome	GSM1366690	GSE56674
keratinocyte	TP53	primary cell	Cistrome	GSM1366691	GSE56674
keratinocyte	TP63	primary cell	Cistrome	GSM1366692	GSE56674
keratinocyte	TP63	primary cell	Cistrome	GSM1366693	GSE56674
keratinocyte	TP63	primary cell	Cistrome	GSM1366694	GSE56674
keratinocyte	TP53	primary cell	Cistrome	GSM1366695	GSE56674
keratinocyte	TP53	primary cell	Cistrome	GSM1366696	GSE56674
keratinocyte	TP53	primary cell	Cistrome	GSM1366697	GSE56674
OCI-Ly3	BATF	Cell Line	Cistrome	GSM1370272	GSE56857
OCI-Ly3	IRF4	Cell Line	Cistrome	GSM1370274	GSE56857
OCI-Ly3	SPI1	Cell Line	Cistrome	GSM1370275	GSE56857
OCI-Ly3	SPIB	Cell Line	Cistrome	GSM1370276	GSE56857
OCI-Ly3	IRF4	Cell Line	Cistrome	GSM1370287	GSE56857
OCI-Ly3	SPI1	Cell Line	Cistrome	GSM1370288	GSE56857
OCI-Ly3	SPIB	Cell Line	Cistrome	GSM1370289	GSE56857
OCI-Ly3	IRF4	Cell Line	Cistrome	GSM1370291	GSE56857
OCI-Ly3	SPI1	Cell Line	Cistrome	GSM1370292	GSE56857
OCI-Ly3	SPIB	Cell Line	Cistrome	GSM1370293	GSE56857
hepatocytes	SPI1	primary cell	Cistrome	GSM1377533	GSE57227
hepatocytes	SPI1	primary cell	Cistrome	GSM1377535	GSE57227
HCT116	HSF1	Cell Line	Cistrome	GSM1382049	GSE57399
HCT116	HSF1	Cell Line	Cistrome	GSM1382050	GSE57399
HCT116	HSF1	Cell Line	Cistrome	GSM1382052	GSE57399
HCT116	HSF1	Cell Line	Cistrome	GSM1382054	GSE57399
HCT116	HSF1	Cell Line	Cistrome	GSM1382055	GSE57399
HCT116	HSF1	Cell Line	Cistrome	GSM1382057	GSE57399
HMEC	POLR2A	Cell Line	Cistrome	GSM1383857	GSE57498
MCF-7	POLR2A	Cell Line	Cistrome	GSM1383863	GSE57498
PC-3	CTCF	Cell Line	Cistrome	GSM1383877	GSE57498
MCF-7	MBD2	Cell Line	Cistrome	GSM1388122	GSE54693
MCF-7	POLR2A	Cell Line	Cistrome	GSM1388123	GSE54693
MCF-7	MBD2	Cell Line	Cistrome	GSM1388124	GSE54693
MCF-7	MBD2	Cell Line	Cistrome	GSM1388125	GSE54693
MCF-7	MBD2	Cell Line	Cistrome	GSM1388126	GSE54693
MCF-7	MBD2	Cell Line	Cistrome	GSM1388127	GSE54693
MCF-7	POLR2A	Cell Line	Cistrome	GSM1388128	GSE54693
MCF-7	POLR2A	Cell Line	Cistrome	GSM1388129	GSE54693
MCF-7	POLR2A	Cell Line	Cistrome	GSM1388130	GSE54693
H1	TRIM28	Cell Line	Cistrome	GSM1399258	GSE57989
H1	TRIM28	Cell Line	Cistrome	GSM1399265	GSE57989
HeLa-S3	AFF4	Cell Line	Cistrome	GSM1405078	GSE58255
HeLa-S3	AFF4	Cell Line	Cistrome	GSM1405079	GSE58255
HeLa-S3	AFF4	Cell Line	Cistrome	GSM1405080	GSE58255
HeLa-S3	AFF4	Cell Line	Cistrome	GSM1405081	GSE58255
HeLa-S3	AFF4	Cell Line	Cistrome	GSM1405082	GSE58255
HeLa-S3	AFF4	Cell Line	Cistrome	GSM1405083	GSE58255
HeLa-S3	AFF4	Cell Line	Cistrome	GSM1405084	GSE58255
HeLa-S3	AFF4	Cell Line	Cistrome	GSM1405085	GSE58255
HeLa-S3	POLR2A	Cell Line	Cistrome	GSM1405110	GSE58255
HeLa-S3	POLR2A	Cell Line	Cistrome	GSM1405111	GSE58255
HeLa-S3	POLR2A	Cell Line	Cistrome	GSM1405112	GSE58255
HeLa-S3	POLR2A	Cell Line	Cistrome	GSM1405113	GSE58255
HeLa-S3	POLR2A	Cell Line	Cistrome	GSM1405114	GSE58255
HeLa-S3	POLR2A	Cell Line	Cistrome	GSM1405115	GSE58255
HeLa-S3	POLR2A	Cell Line	Cistrome	GSM1405116	GSE58255
HeLa-S3	POLR2A	Cell Line	Cistrome	GSM1405117	GSE58255
HeLa-S3	POLR2A	Cell Line	Cistrome	GSM1405120	GSE58255
HeLa-S3	POLR2A	Cell Line	Cistrome	GSM1405121	GSE58255
VCaP	AR	Cell Line	Cistrome	GSM1410768	GSE58428
VCaP	FOXP1	Cell Line	Cistrome	GSM1410770	GSE58428
VCaP	RUNX1	Cell Line	Cistrome	GSM1410771	GSE58428
VCaP	AR	Cell Line	Cistrome	GSM1410772	GSE58428
VCaP	AR	Cell Line	Cistrome	GSM1410773	GSE58428
VCaP	AR	Cell Line	Cistrome	GSM1410774	GSE58428
VCaP	FOXA1	Cell Line	Cistrome	GSM1410775	GSE58428
VCaP	FOXA1	Cell Line	Cistrome	GSM1410776	GSE58428
LNCAP	AR	Cell Line	Cistrome	GSM1410782	GSE58428
VCaP	AR	Cell Line	Cistrome	GSM1410784	GSE58428
VCaP	AR	Cell Line	Cistrome	GSM1410785	GSE58428
LNCAP	AR	Cell Line	Cistrome	GSM1410787	GSE58428
LNCAP	FOXA1	Cell Line	Cistrome	GSM1410788	GSE58428
LNCAP	FOXA1	Cell Line	Cistrome	GSM1410789	GSE58428
LNCAP	AR	Cell Line	Cistrome	GSM1410790	GSE58428
MCF-7	SFPQ	Cell Line	Cistrome	GSM1411215	GSE58444
A549	POU5F1	Cell Line	Cistrome	GSM1412053	GSE58462
A549	POU5F1	Cell Line	Cistrome	GSM1412055	GSE58462
A549	POU5F1	Cell Line	Cistrome	GSM1412056	GSE58462
HCT116	TP53	Cell Line	Cistrome	GSM1412743	GSE58506
HCT116	TP53	Cell Line	Cistrome	GSM1412744	GSE58506
HeLa-S3	EMX1	Cell Line	Cistrome	GSM1414509	GSE58511
LNCAP	POLR2A	Cell Line	Cistrome	GSM1415124	GSE58607
LNCAP	POLR2A	Cell Line	Cistrome	GSM1415125	GSE58607
HCT116	TP53	Cell Line	Cistrome	GSM1417250	GSE58714
IMR-90	POLR2A	Cell Line	Cistrome	GSM1418967	GSE58740
IMR-90	POLR2A	Cell Line	Cistrome	GSM1418968	GSE58740
MCF-7	TP53	Cell Line	Cistrome	GSM1429753	GSE59176
MDA-MB-468	TP53	Cell Line	Cistrome	GSM1429755	GSE59176
LS174T	ZBTB17	Cell Line	Cistrome	GSM1430921	GSE59223
LS174T	ZBTB17	Cell Line	Cistrome	GSM1430924	GSE59223
ICN12	BCL6	Other	Cistrome	GSM1438986	GSE59538
ICN12	TCF7L1	Other	Cistrome	GSM1438987	GSE59538
ICN12	PBX1	Other	Cistrome	GSM1438989	GSE59538
ICN12	EP300	Other	Cistrome	GSM1438990	GSE59538
Jurkat	MYB	Cell Line	Cistrome	GSM1442005	GSE59657
Jurkat	MYB	Cell Line	Cistrome	GSM1442006	GSE59657
IMR-90	EP300	Cell Line	Cistrome	GSM1442789	GSE59693
IMR-90	EP300	Cell Line	Cistrome	GSM1442790	GSE59693
IMR-90	RB1	Cell Line	Cistrome	GSM1442890	GSE59693
IMR-90	RB1	Cell Line	Cistrome	GSM1442891	GSE59693
IMR-90	RB1	Cell Line	Cistrome	GSM1442894	GSE59693
IMR-90	RB1	Cell Line	Cistrome	GSM1442895	GSE59693
IMR-90	RB1	Cell Line	Cistrome	GSM1442896	GSE59693
IMR-90	RB1	Cell Line	Cistrome	GSM1442897	GSE59693
IMR-90	EP300	Cell Line	Cistrome	GSM1442923	GSE59693
IMR-90	POLR2A	Cell Line	Cistrome	GSM1442924	GSE59693
hMADS-3	CREBBP	Cell Line	Cistrome	GSM1443803	GSE59703
hMADS-3	CREBBP	Cell Line	Cistrome	GSM1443804	GSE59703
hMADS-3	PPARG	Cell Line	Cistrome	GSM1443809	GSE59703
hMADS-3	PPARG	Cell Line	Cistrome	GSM1443810	GSE59703
hMADS-3	PPARG	Cell Line	Cistrome	GSM1443812	GSE59703
hMADS-3	KLF11	Cell Line	Cistrome	GSM1443813	GSE59703
hMADS-3	KLF11	Cell Line	Cistrome	GSM1443814	GSE59703
hMADS-3	KLF11	Cell Line	Cistrome	GSM1443815	GSE59703
hMADS-3	KLF11	Cell Line	Cistrome	GSM1443816	GSE59703
HeLa-S3	POLR2A	Cell Line	Cistrome	GSM1448891	GSE59878
HeLa-S3	POLR2A	Cell Line	Cistrome	GSM1448893	GSE59878
VCaP	AR	Cell Line	Cistrome	GSM1463459	GSE56086
VCaP	AR	Cell Line	Cistrome	GSM1463460	GSE56086
VCaP	FOXA1	Cell Line	Cistrome	GSM1463461	GSE56086
VCaP	FOXA1	Cell Line	Cistrome	GSM1463462	GSE56086
VCaP	FOXA1	Cell Line	Cistrome	GSM1463463	GSE56086
VCaP	FOXA1	Cell Line	Cistrome	GSM1463464	GSE56086
VCaP	POLR2A	Cell Line	Cistrome	GSM1463465	GSE56086
VCaP	POLR2A	Cell Line	Cistrome	GSM1463466	GSE56086
Jurkat	POLR2A	Cell Line	Cistrome	GSM1463938	GSE60027
HCT116	POLR2A	Cell Line	Cistrome	GSM1465032	GSE60106
HCT116	POLR2A	Cell Line	Cistrome	GSM1465033	GSE60106
HCT116	POLR2A	Cell Line	Cistrome	GSM1465034	GSE60106
HUVEC	ELK3	Cell Line	Cistrome	GSM1466691	GSE60156
H9	POLR2A	Cell Line	Cistrome	GSM1466841	GSE60171
H9	POLR2A	Cell Line	Cistrome	GSM1466842	GSE60171
Embryonic_stem_cells	TRIM28	Stem Cell	Cistrome	GSM1467734	GSE60210
Embryonic_stem_cells	TRIM28	Stem Cell	Cistrome	GSM1467736	GSE60210
Embryonic_stem_cells	TRIM28	Stem Cell	Cistrome	GSM1467737	GSE60210
HCT116	TP53	Cell Line	Cistrome	GSM1468849	GSE60267
HCT116	TP53	Cell Line	Cistrome	GSM1468850	GSE60267
MCF-7	ESR1	Cell Line	Cistrome	GSM1469979	GSE60270
MCF-7	ESR1	Cell Line	Cistrome	GSM1469980	GSE60270
MCF-7	RARA	Cell Line	Cistrome	GSM1469981	GSE60270
MCF-7	RARA	Cell Line	Cistrome	GSM1469982	GSE60270
MCF-7	RARA	Cell Line	Cistrome	GSM1469983	GSE60270
MCF-7	RARA	Cell Line	Cistrome	GSM1469984	GSE60270
MCF-7	RARG	Cell Line	Cistrome	GSM1469985	GSE60270
MCF-7	RARG	Cell Line	Cistrome	GSM1469986	GSE60270
MCF-7	RARG	Cell Line	Cistrome	GSM1469987	GSE60270
MCF-7	RARA	Cell Line	Cistrome	GSM1469988	GSE60270
MCF-7	RARA	Cell Line	Cistrome	GSM1469989	GSE60270
MCF-7	RARG	Cell Line	Cistrome	GSM1469990	GSE60270
MCF-7	RARG	Cell Line	Cistrome	GSM1469991	GSE60270
MCF-7	GATA3	Cell Line	Cistrome	GSM1469992	GSE60270
MCF-7	GATA3	Cell Line	Cistrome	GSM1469993	GSE60270
MCF-7	GATA3	Cell Line	Cistrome	GSM1469994	GSE60270
MCF-7	GATA3	Cell Line	Cistrome	GSM1469995	GSE60270
MCF-7	GATA3	Cell Line	Cistrome	GSM1469996	GSE60270
MCF-7	TFAP2C	Cell Line	Cistrome	GSM1469997	GSE60270
MCF-7	TFAP2C	Cell Line	Cistrome	GSM1469998	GSE60270
MCF-7	ESR1	Cell Line	Cistrome	GSM1470007	GSE60270
MCF-7	ESR1	Cell Line	Cistrome	GSM1470008	GSE60270
MCF-7	ESR1	Cell Line	Cistrome	GSM1470009	GSE60270
MCF-7	ESR1	Cell Line	Cistrome	GSM1470010	GSE60270
MCF-7	ESR1	Cell Line	Cistrome	GSM1470011	GSE60270
MCF-7	ESR1	Cell Line	Cistrome	GSM1470012	GSE60270
MCF-7	EP300	Cell Line	Cistrome	GSM1470013	GSE60270
MCF-7	EP300	Cell Line	Cistrome	GSM1470014	GSE60270
MCF-7	EP300	Cell Line	Cistrome	GSM1470015	GSE60270
MCF-7	EP300	Cell Line	Cistrome	GSM1470016	GSE60270
MCF-7	ESR1	Cell Line	Cistrome	GSM1470021	GSE60270
MCF-7	ESR1	Cell Line	Cistrome	GSM1470022	GSE60270
MCF-7	ESR1	Cell Line	Cistrome	GSM1470023	GSE60270
MCF-7	ESR1	Cell Line	Cistrome	GSM1470024	GSE60270
MCF-7	FOXA1	Cell Line	Cistrome	GSM1470025	GSE60270
MCF-7	FOXA1	Cell Line	Cistrome	GSM1470026	GSE60270
HeLa-S3	MLLT3	Cell Line	Cistrome	GSM1477294	GSE60366
HeLa-S3	MLLT3	Cell Line	Cistrome	GSM1477295	GSE60366
293Trex	POLR2A	Cell Line	Cistrome	GSM1479213	GSE60409
HeLa-S3	POLR2A	Cell Line	Cistrome	GSM1482885	GSE60584
HeLa-S3	POLR2A	Cell Line	Cistrome	GSM1482889	GSE60584
HeLa-S3	POLR2A	Cell Line	Cistrome	GSM1482891	GSE60584
HeLa-S3	POLR2A	Cell Line	Cistrome	GSM1482893	GSE60584
H9	T	Cell Line	Cistrome	GSM1483192	GSE60606
H9	T	Cell Line	Cistrome	GSM1483193	GSE60606
VCaP	ASH2L	Cell Line	Cistrome	GSM1489926	GSE60841
VCaP	ASH2L	Cell Line	Cistrome	GSM1489927	GSE60841
293	MYC	Cell Line	Cistrome	GSM1493018	GSE60897
293	MYC	Cell Line	Cistrome	GSM1493019	GSE60897
293	MYC	Cell Line	Cistrome	GSM1493021	GSE60897
293	MYC	Cell Line	Cistrome	GSM1493022	GSE60897
293	MYC	Cell Line	Cistrome	GSM1493023	GSE60897
293	MYC	Cell Line	Cistrome	GSM1493024	GSE60897
HeLa-S3	POLR2A	Cell Line	Cistrome	GSM1494444	GSE60953
HeLa-S3	POLR2A	Cell Line	Cistrome	GSM1494445	GSE60953
LNCAP	AR	Cell Line	Cistrome	GSM1501184	GSE61268
LNCAP	AR	Cell Line	Cistrome	GSM1501185	GSE61268
LNCAP	AR	Cell Line	Cistrome	GSM1501186	GSE61268
LNCAP	AR	Cell Line	Cistrome	GSM1501187	GSE61268
C4-2B	AR	Cell Line	Cistrome	GSM1501188	GSE61268
C4-2B	AR	Cell Line	Cistrome	GSM1501189	GSE61268
C4-2B	AR	Cell Line	Cistrome	GSM1501190	GSE61268
C4-2B	AR	Cell Line	Cistrome	GSM1501191	GSE61268
H1	POLR2A	Cell Line	Cistrome	GSM1503827	GSE61393
Neural_Stem_Cells	EZH2	In vitro differentiated cells	Cistrome	GSM1508941	GSE61586
SF268	TEAD1	Cell Line	Cistrome	GSM1515741	GSE61852
SF268	TEAD1	Cell Line	Cistrome	GSM1515742	GSE61852
macrophage	NR3C1	Primary Cell	Cistrome	GSM1516132	GSE61878
HeLa-S3	EP300	Cell Line	Cistrome	GSM1517093	GSE61911
HeLa-S3	EP300	Cell Line	Cistrome	GSM1517094	GSE61911
HeLa-S3	EP300	Cell Line	Cistrome	GSM1517095	GSE61911
HeLa-S3	EP300	Cell Line	Cistrome	GSM1517096	GSE61911
MCF-7	PARP1	Cell Line	Cistrome	GSM1517305	GSE61916
SK-N-MC	FLI1	Cell Line	Cistrome	GSM1517537	GSE61944
SK-N-MC	FLI1	Cell Line	Cistrome	GSM1517544	GSE61944
SK-N-MC	FLI1	Cell Line	Cistrome	GSM1517546	GSE61944
SK-N-MC	GABPA	Cell Line	Cistrome	GSM1517550	GSE61944
SK-N-MC	ELF1	Cell Line	Cistrome	GSM1517551	GSE61944
SK-N-MC	EP300	Cell Line	Cistrome	GSM1517552	GSE61944
SK-N-MC	FLI1	Cell Line	Cistrome	GSM1517553	GSE61944
SK-N-MC	FLI1	Cell Line	Cistrome	GSM1517555	GSE61944
SK-N-MC	GABPA	Cell Line	Cistrome	GSM1517559	GSE61944
SK-N-MC	ELF1	Cell Line	Cistrome	GSM1517560	GSE61944
SK-N-MC	EP300	Cell Line	Cistrome	GSM1517561	GSE61944
A673	FLI1	Cell Line	Cistrome	GSM1517562	GSE61944
A673	FLI1	Cell Line	Cistrome	GSM1517569	GSE61944
A673	FLI1	Cell Line	Cistrome	GSM1517572	GSE61944
CyT49	SOX9	Cell Line	Cistrome	GSM1517602	GSE61948
Jurkat	MYB	Cell Line	Cistrome	GSM1519635	GSE59657
Jurkat	MYB	Cell Line	Cistrome	GSM1519639	GSE59657
Jurkat	MYB	Cell Line	Cistrome	GSM1519641	GSE59657
Neural_Progenitor_Cell	OTX2	primary cell	Cistrome	GSM1521760	GSE62193
Neural_Progenitor_Cell	OTX2	primary cell	Cistrome	GSM1521761	GSE62193
MCF-7	ESR1	Cell Line	Cistrome	GSM1523056	GSE62222
MCF-7	ESR1	Cell Line	Cistrome	GSM1523057	GSE62222
MCF-7	EP300	Cell Line	Cistrome	GSM1523072	GSE62222
MCF-7	EP300	Cell Line	Cistrome	GSM1523073	GSE62222
MCF-7	EP300	Cell Line	Cistrome	GSM1523074	GSE62222
MCF-7	EP300	Cell Line	Cistrome	GSM1523075	GSE62222
MCF-7	EP300	Cell Line	Cistrome	GSM1523076	GSE62222
MCF-7	POLR2A	Cell Line	Cistrome	GSM1523077	GSE62222
MCF-7	POLR2A	Cell Line	Cistrome	GSM1523078	GSE62222
MCF-7	POLR2A	Cell Line	Cistrome	GSM1523079	GSE62222
MCF-7	POLR2A	Cell Line	Cistrome	GSM1523080	GSE62222
MCF-7	ESR1	Cell Line	Cistrome	GSM1523081	GSE62222
MCF-7	ESR1	Cell Line	Cistrome	GSM1523082	GSE62222
MCF-7	ESR1	Cell Line	Cistrome	GSM1523083	GSE62222
MCF-7	ESR1	Cell Line	Cistrome	GSM1523084	GSE62222
ALL-SIL	TLX1	Cell Line	Cistrome	GSM1524254	GSE62264
LNCAP	AR	Cell Line	Cistrome	GSM1527023	GSE62442
LNCAP	AR	Cell Line	Cistrome	GSM1527024	GSE62442
LNCAP	AR	Cell Line	Cistrome	GSM1527025	GSE62442
LNCAP	AR	Cell Line	Cistrome	GSM1527026	GSE62442
LNCAP	AR	Cell Line	Cistrome	GSM1527822	GSE62492
LNCAP	AR	Cell Line	Cistrome	GSM1527823	GSE62492
LNCAP	AR	Cell Line	Cistrome	GSM1527834	GSE62492
LNCAP	AR	Cell Line	Cistrome	GSM1527835	GSE62492
LNCAP	FOXP1	Cell Line	Cistrome	GSM1527836	GSE62492
LNCAP	FOXP1	Cell Line	Cistrome	GSM1527837	GSE62492
LNCAP	RUNX1	Cell Line	Cistrome	GSM1527839	GSE62492
LNCAP	RUNX1	Cell Line	Cistrome	GSM1527840	GSE62492
LNCAP	EZH2	Cell Line	Cistrome	GSM1527841	GSE62492
LNCAP	AR	Cell Line	Cistrome	GSM1527843	GSE62492
LNCAP	AR	Cell Line	Cistrome	GSM1527844	GSE62492
kelly	POLR2A	Cell Line	Cistrome	GSM1532405	GSE62725
kelly	POLR2A	Cell Line	Cistrome	GSM1532407	GSE62725
MCF-7	POLR2A	Cell Line	Cistrome	GSM1533404	GSE62789
MCF-7	POLR2A	Cell Line	Cistrome	GSM1533405	GSE62789
MCF-7	POLR2A	Cell Line	Cistrome	GSM1533406	GSE62789
MCF-7	POLR2A	Cell Line	Cistrome	GSM1533407	GSE62789
MCF-7	POLR2A	Cell Line	Cistrome	GSM1533408	GSE62789
MCF-7	POLR2A	Cell Line	Cistrome	GSM1533409	GSE62789
MCF-7	POLR2A	Cell Line	Cistrome	GSM1533410	GSE62789
MCF-7	POLR2A	Cell Line	Cistrome	GSM1533411	GSE62789
MCF-7	POLR2A	Cell Line	Cistrome	GSM1533412	GSE62789
MCF-7	POLR2A	Cell Line	Cistrome	GSM1533413	GSE62789
MCF-7	ESR1	Cell Line	Cistrome	GSM1534720	GSE59530
MCF-7	ESR1	Cell Line	Cistrome	GSM1534721	GSE59530
MCF-7	ESR1	Cell Line	Cistrome	GSM1534722	GSE59530
MCF-7	ESR1	Cell Line	Cistrome	GSM1534723	GSE59530
MCF-7	ESR1	Cell Line	Cistrome	GSM1534724	GSE59530
MCF-7	ESR1	Cell Line	Cistrome	GSM1534725	GSE59530
MCF-7	ESR1	Cell Line	Cistrome	GSM1534726	GSE59530
MCF-7	ESR1	Cell Line	Cistrome	GSM1534727	GSE59530
MCF-7	RELA	Cell Line	Cistrome	GSM1534728	GSE59530
MCF-7	RELA	Cell Line	Cistrome	GSM1534729	GSE59530
MCF-7	RELA	Cell Line	Cistrome	GSM1534730	GSE59530
MCF-7	RELA	Cell Line	Cistrome	GSM1534731	GSE59530
MCF-7	RELA	Cell Line	Cistrome	GSM1534732	GSE59530
MCF-7	RELA	Cell Line	Cistrome	GSM1534733	GSE59530
MCF-7	RELA	Cell Line	Cistrome	GSM1534734	GSE59530
MCF-7	RELA	Cell Line	Cistrome	GSM1534735	GSE59530
MCF-7	FOXA1	Cell Line	Cistrome	GSM1534736	GSE59530
MCF-7	FOXA1	Cell Line	Cistrome	GSM1534737	GSE59530
MCF-7	FOXA1	Cell Line	Cistrome	GSM1534738	GSE59530
MCF-7	FOXA1	Cell Line	Cistrome	GSM1534739	GSE59530
MCF-7	FOXA1	Cell Line	Cistrome	GSM1534740	GSE59530
MCF-7	FOXA1	Cell Line	Cistrome	GSM1534741	GSE59530
MCF-7	FOXA1	Cell Line	Cistrome	GSM1534742	GSE59530
MCF-7	FOXA1	Cell Line	Cistrome	GSM1534743	GSE59530
MCF-7	ESR1	Cell Line	Cistrome	GSM1534746	GSE59530
MCF-7	ESR1	Cell Line	Cistrome	GSM1534747	GSE59530
MCF-7	ESR1	Cell Line	Cistrome	GSM1534750	GSE59530
MCF-7	ESR1	Cell Line	Cistrome	GSM1534751	GSE59530
HCT116	HNF4A	Cell Line	Cistrome	GSM1535696	GSE62890
HCT116	TCF4	Cell Line	Cistrome	GSM1535697	GSE62890
HCT116	TCF4	Cell Line	Cistrome	GSM1535698	GSE62890
HCT116	TCF4	Cell Line	Cistrome	GSM1535699	GSE62890
HCT116	TCF4	Cell Line	Cistrome	GSM1535700	GSE62890
HCT116	HNF4A	Cell Line	Cistrome	GSM1535701	GSE62890
HCT116	HNF4A	Cell Line	Cistrome	GSM1535702	GSE62890
HCT116	TCF4	Cell Line	Cistrome	GSM1535703	GSE62890
HCT116	TCF4	Cell Line	Cistrome	GSM1535704	GSE62890
HCT116	TCF4	Cell Line	Cistrome	GSM1535705	GSE62890
HCT116	TCF4	Cell Line	Cistrome	GSM1535706	GSE62890
HCT116	HNF4A	Cell Line	Cistrome	GSM1535709	GSE62890
HCT116	HNF4A	Cell Line	Cistrome	GSM1535710	GSE62890
HMEC	POLR2A	Cell Line	Cistrome	GSM1537293	GSE62907
ZR-75-1	POLR2A	Cell Line	Cistrome	GSM1537297	GSE62907
LNCAP	AR	Cell Line	Cistrome	GSM1543774	GSE63202
MM1S	NR3C1	Cell Line	Cistrome	GSM1543893	GSE63209
HMEC	UBTF	Cell Line	Cistrome	GSM1544524	GSE63255
HMEC	SPI1	Cell Line	Cistrome	GSM1544525	GSE63255
HCT116	POLR2A	Cell Line	Cistrome	GSM1545657	GSE63314
HCT116	POLR2A	Cell Line	Cistrome	GSM1545658	GSE63314
HCT116	POLR2A	Cell Line	Cistrome	GSM1545659	GSE63314
HCT116	POLR2A	Cell Line	Cistrome	GSM1545660	GSE63314
HCT116	POLR2A	Cell Line	Cistrome	GSM1545661	GSE63314
HCT116	POLR2A	Cell Line	Cistrome	GSM1545662	GSE63314
HCT116	POLR2A	Cell Line	Cistrome	GSM1545663	GSE63314
HCT116	POLR2A	Cell Line	Cistrome	GSM1545664	GSE63314
HCT116	POLR2A	Cell Line	Cistrome	GSM1545668	GSE63314
HCT116	POLR2A	Cell Line	Cistrome	GSM1545669	GSE63314
HCT116	POLR2A	Cell Line	Cistrome	GSM1545670	GSE63314
HCT116	POLR2A	Cell Line	Cistrome	GSM1545671	GSE63314
HCT116	POLR2A	Cell Line	Cistrome	GSM1545672	GSE63314
HCT116	POLR2A	Cell Line	Cistrome	GSM1545673	GSE63314
Calu-3	EHF	Cell Line	Cistrome	GSM1548071	GSE63398
Calu-3	EHF	Cell Line	Cistrome	GSM1548072	GSE63398
CyT49	FOXA1	Cell Line	Cistrome	GSM1551464	GSE54471
CyT49	FOXA1	Cell Line	Cistrome	GSM1551465	GSE54471
CyT49	FOXA1	Cell Line	Cistrome	GSM1551466	GSE54471
CyT49	FOXA1	Cell Line	Cistrome	GSM1551467	GSE54471
CyT49	FOXA2	Cell Line	Cistrome	GSM1551468	GSE54471
CyT49	FOXA2	Cell Line	Cistrome	GSM1551469	GSE54471
CyT49	FOXA2	Cell Line	Cistrome	GSM1551470	GSE54471
CyT49	FOXA2	Cell Line	Cistrome	GSM1551471	GSE54471
KB	RELA	Cell Line	Cistrome	GSM1566545	GSE64223
KB	RELA	Cell Line	Cistrome	GSM1566546	GSE64223
KB	RELA	Cell Line	Cistrome	GSM1566547	GSE64223
KB	RELA	Cell Line	Cistrome	GSM1566548	GSE64223
KB	SPI1	Cell Line	Cistrome	GSM1566549	GSE64223
KB	SPI1	Cell Line	Cistrome	GSM1566550	GSE64223
KB	SPI1	Cell Line	Cistrome	GSM1566551	GSE64223
KB	SPI1	Cell Line	Cistrome	GSM1566552	GSE64223
KB	RELA	Cell Line	Cistrome	GSM1566565	GSE64223
KB	RELA	Cell Line	Cistrome	GSM1566566	GSE64223
KB	SPI1	Cell Line	Cistrome	GSM1566567	GSE64223
adipose-tissue	PPARG	Tissue	Cistrome	GSM1571726	GSE64458
adipose-tissue	PPARG	Tissue	Cistrome	GSM1571727	GSE64458
adipose-tissue	PPARG	Tissue	Cistrome	GSM1571728	GSE64458
adipose-tissue	PPARG	Tissue	Cistrome	GSM1571729	GSE64458
adipose-tissue	PPARG	Tissue	Cistrome	GSM1571730	GSE64458
adipose-tissue	PPARG	Tissue	Cistrome	GSM1571731	GSE64458
adipose-tissue	PPARG	Tissue	Cistrome	GSM1571732	GSE64458
adipose-tissue	PPARG	Tissue	Cistrome	GSM1571733	GSE64458
adipose-tissue	PPARG	Tissue	Cistrome	GSM1571734	GSE64458
adipose-tissue	PPARG	Tissue	Cistrome	GSM1571735	GSE64458
adipose-tissue	PPARG	Tissue	Cistrome	GSM1571736	GSE64458
adipose-tissue	PPARG	Tissue	Cistrome	GSM1571737	GSE64458
adipose-tissue	PPARG	Tissue	Cistrome	GSM1571738	GSE64458
adipose-tissue	PPARG	Tissue	Cistrome	GSM1571739	GSE64458
adipose-tissue	PPARG	Tissue	Cistrome	GSM1571740	GSE64458
adipose-tissue	PPARG	Tissue	Cistrome	GSM1571741	GSE64458
LNCAP	CHD1	Cell Line	Cistrome	GSM1573653	GSE64528
LNCAP	CHD1	Cell Line	Cistrome	GSM1573654	GSE64528
H9	STAT5B	Cell Line	Cistrome	GSM1577752	GSE64713
H1	LEF1	Cell Line	Cistrome	GSM1579343	GSE64758
H1	LEF1	Cell Line	Cistrome	GSM1579344	GSE64758
H1	POLR2A	Cell Line	Cistrome	GSM1579351	GSE64758
H1	POLR2A	Cell Line	Cistrome	GSM1579352	GSE64758
H1	POLR2A	Cell Line	Cistrome	GSM1579353	GSE64758
H1	POLR2A	Cell Line	Cistrome	GSM1579354	GSE64758
H1	POLR2A	Cell Line	Cistrome	GSM1579355	GSE64758
H1	POLR2A	Cell Line	Cistrome	GSM1579356	GSE64758
H1	POLR2A	Cell Line	Cistrome	GSM1579357	GSE64758
H1	POLR2A	Cell Line	Cistrome	GSM1579358	GSE64758
H1	POLR2A	Cell Line	Cistrome	GSM1579359	GSE64758
H1	POLR2A	Cell Line	Cistrome	GSM1579360	GSE64758
H1	POLR2A	Cell Line	Cistrome	GSM1579361	GSE64758
H1	POLR2A	Cell Line	Cistrome	GSM1579362	GSE64758
AML	RUNX1	Primary Cell	Cistrome	GSM1581788	GSE64862
MOLM14	POLR2A	Cell Line	Cistrome	GSM1587895	GSE65138
MOLM14	POLR2A	Cell Line	Cistrome	GSM1587897	GSE65138
HeLa-S3	POLR2A	Cell Line	Cistrome	GSM1592485	GSE65323
HeLa-S3	POLR2A	Cell Line	Cistrome	GSM1592486	GSE65323
HeLa-S3	POLR2A	Cell Line	Cistrome	GSM1592487	GSE65323
HeLa-S3	POLR2A	Cell Line	Cistrome	GSM1592488	GSE65323
SH-SY5Y	GATA3	Cell Line	Cistrome	GSM1602667	GSE65664
BE2C	GATA3	Cell Line	Cistrome	GSM1602668	GSE65664
Jurkat	POLR2A	Cell Line	Cistrome	GSM1603216	GSE65687
Jurkat	POLR2A	Cell Line	Cistrome	GSM1603217	GSE65687
Jurkat	POLR2A	Cell Line	Cistrome	GSM1603218	GSE65687
Jurkat	POLR2A	Cell Line	Cistrome	GSM1603219	GSE65687
Jurkat	POLR2A	Cell Line	Cistrome	GSM1603220	GSE65687
Jurkat	POLR2A	Cell Line	Cistrome	GSM1603221	GSE65687
Jurkat	POLR2A	Cell Line	Cistrome	GSM1603222	GSE65687
LNCAP	AR	Cell Line	Cistrome	GSM1613310	GSE66037
LNCAP	TET2	Cell Line	Cistrome	GSM1613322	GSE66037
Caco-2	FOXA2	Cell Line	Cistrome	GSM1617408	GSE66218
Caco-2	FOXA2	Cell Line	Cistrome	GSM1617409	GSE66218
VCaP	POLR2A	Cell Line	Cistrome	GSM1622632	GSE66448
VCaP	POLR2A	Cell Line	Cistrome	GSM1622633	GSE66448
VCaP	POLR2A	Cell Line	Cistrome	GSM1622634	GSE66448
VCaP	POLR2A	Cell Line	Cistrome	GSM1622635	GSE66448
VCaP	POLR2A	Cell Line	Cistrome	GSM1622636	GSE66448
VCaP	POLR2A	Cell Line	Cistrome	GSM1622637	GSE66448
HeLa-S3	HIF1A	Cell Line	Cistrome	GSM1634922	GSE66956
HeLa-S3	E2F7	Cell Line	Cistrome	GSM1634923	GSE66956
HeLa-S3	E2F7	Cell Line	Cistrome	GSM1634924	GSE66956
MCF-7	POLR2A	Cell Line	Cistrome	GSM1636933	GSE67041
MCF-7	POLR2A	Cell Line	Cistrome	GSM1636934	GSE67041
MCF-7	GATA3	Cell Line	Cistrome	GSM1642515	GSE67206
MCF-7	MTA3	Cell Line	Cistrome	GSM1642517	GSE67206
786-O	SPI1	Cell Line	Cistrome	GSM1642761	GSE67237
786-O	SPI1	Cell Line	Cistrome	GSM1642762	GSE67237
786-O	SPI1	Cell Line	Cistrome	GSM1642764	GSE67237
786-O	SPI1	Cell Line	Cistrome	GSM1642765	GSE67237
786-O	SPI1	Cell Line	Cistrome	GSM1642766	GSE67237
786-O	SPI1	Cell Line	Cistrome	GSM1642768	GSE67237
786-O	SPI1	Cell Line	Cistrome	GSM1642769	GSE67237
Neural_Progenitor_Cell	SOX2	primary cell	Cistrome	GSM1643795	GSE67282
Neural_Progenitor_Cell	SOX2	primary cell	Cistrome	GSM1643796	GSE67282
iPSC_derived	SOX2	Stem Cell	Cistrome	GSM1643797	GSE67282
iPSC_derived	SOX2	Stem Cell	Cistrome	GSM1643798	GSE67282
OCI-Ly7	KMT2D	Cell Line	Cistrome	GSM1644615	GSE67314
keratinocyte	POLR2A	primary cell	Cistrome	GSM1645716	GSE67382
keratinocyte	POLR2A	primary cell	Cistrome	GSM1645717	GSE67382
keratinocyte	EP300	primary cell	Cistrome	GSM1645718	GSE67382
keratinocyte	EP300	primary cell	Cistrome	GSM1645719	GSE67382
HEK293A	MEF2B	Cell Line	Cistrome	GSM1647184	GSE67450
HEK293A	MEF2B	Cell Line	Cistrome	GSM1647185	GSE67450
HEK293A	MEF2B	Cell Line	Cistrome	GSM1647186	GSE67450
HEK293A	MEF2B	Cell Line	Cistrome	GSM1647187	GSE67450
HEK293A	MEF2B	Cell Line	Cistrome	GSM1647188	GSE67450
HEK293A	MEF2B	Cell Line	Cistrome	GSM1647189	GSE67450
GCB	KMT2D	primary cell	Cistrome	GSM1648035	GSE67494
GCB	KMT2D	primary cell	Cistrome	GSM1648038	GSE67494
GCB	FOXO1	primary cell	Cistrome	GSM1668935	GSE68349
GCB	FOXO1	primary cell	Cistrome	GSM1668936	GSE68349
GCB	BCL6	primary cell	Cistrome	GSM1668937	GSE68349
GCB	BCL6	primary cell	Cistrome	GSM1668938	GSE68349
T-47D	EP300	Cell Line	Cistrome	GSM1669023	GSE68355
T-47D	EP300	Cell Line	Cistrome	GSM1669024	GSE68355
T-47D	EP300	Cell Line	Cistrome	GSM1669025	GSE68355
T-47D	EP300	Cell Line	Cistrome	GSM1669026	GSE68355
T-47D	EP300	Cell Line	Cistrome	GSM1669027	GSE68355
T-47D	EP300	Cell Line	Cistrome	GSM1669028	GSE68355
T-47D	EP300	Cell Line	Cistrome	GSM1669029	GSE68355
T-47D	EP300	Cell Line	Cistrome	GSM1669030	GSE68355
T-47D	EP300	Cell Line	Cistrome	GSM1669031	GSE68355
T-47D	PGR	Cell Line	Cistrome	GSM1669032	GSE68355
T-47D	PGR	Cell Line	Cistrome	GSM1669033	GSE68355
T-47D	PGR	Cell Line	Cistrome	GSM1669034	GSE68355
T-47D	PGR	Cell Line	Cistrome	GSM1669035	GSE68355
T-47D	PGR	Cell Line	Cistrome	GSM1669036	GSE68355
T-47D	PGR	Cell Line	Cistrome	GSM1669037	GSE68355
T-47D	PGR	Cell Line	Cistrome	GSM1669038	GSE68355
T-47D	PGR	Cell Line	Cistrome	GSM1669039	GSE68355
T-47D	PGR	Cell Line	Cistrome	GSM1669040	GSE68355
MCF-7	EP300	Cell Line	Cistrome	GSM1669041	GSE68355
MCF-7	ESR1	Cell Line	Cistrome	GSM1669042	GSE68355
MCF-7	ESR1	Cell Line	Cistrome	GSM1669043	GSE68355
MCF-7	ESR1	Cell Line	Cistrome	GSM1669044	GSE68355
MCF-7	ESR1	Cell Line	Cistrome	GSM1669045	GSE68355
MCF-7	ESR1	Cell Line	Cistrome	GSM1669046	GSE68355
MCF-7	ESR1	Cell Line	Cistrome	GSM1669047	GSE68355
MCF-7	ESR1	Cell Line	Cistrome	GSM1669048	GSE68355
MCF-7	ESR1	Cell Line	Cistrome	GSM1669049	GSE68355
MCF-7	ESR1	Cell Line	Cistrome	GSM1669050	GSE68355
MCF-7	EP300	Cell Line	Cistrome	GSM1669054	GSE68355
MCF-7	EP300	Cell Line	Cistrome	GSM1669055	GSE68355
MCF-7	EP300	Cell Line	Cistrome	GSM1669056	GSE68355
MCF-7	EP300	Cell Line	Cistrome	GSM1669057	GSE68355
MCF-7	EP300	Cell Line	Cistrome	GSM1669058	GSE68355
MCF-7	EP300	Cell Line	Cistrome	GSM1669059	GSE68355
MCF-7	EP300	Cell Line	Cistrome	GSM1669060	GSE68355
MCF-7	EP300	Cell Line	Cistrome	GSM1669061	GSE68355
MCF-7	EP300	Cell Line	Cistrome	GSM1669062	GSE68355
MCF-7	EP300	Cell Line	Cistrome	GSM1669063	GSE68355
MCF-7	EP300	Cell Line	Cistrome	GSM1669064	GSE68355
MCF-7	EP300	Cell Line	Cistrome	GSM1669065	GSE68355
MCF-7	EP300	Cell Line	Cistrome	GSM1669066	GSE68355
MCF-7	PGR	Cell Line	Cistrome	GSM1669067	GSE68355
MCF-7	PGR	Cell Line	Cistrome	GSM1669068	GSE68355
MCF-7	PGR	Cell Line	Cistrome	GSM1669069	GSE68355
MCF-7	PGR	Cell Line	Cistrome	GSM1669070	GSE68355
MCF-7	PGR	Cell Line	Cistrome	GSM1669071	GSE68355
MCF-7	PGR	Cell Line	Cistrome	GSM1669072	GSE68355
MCF-7	PGR	Cell Line	Cistrome	GSM1669073	GSE68355
MCF-7	PGR	Cell Line	Cistrome	GSM1669074	GSE68355
MCF-7	PGR	Cell Line	Cistrome	GSM1669075	GSE68355
MCF-7	PGR	Cell Line	Cistrome	GSM1669076	GSE68355
MCF-7	PGR	Cell Line	Cistrome	GSM1669077	GSE68355
MCF-7	ESR1	Cell Line	Cistrome	GSM1669078	GSE68356
MCF-7	ESR1	Cell Line	Cistrome	GSM1669079	GSE68356
MCF-7	ESR1	Cell Line	Cistrome	GSM1669080	GSE68356
MCF-7	ESR1	Cell Line	Cistrome	GSM1669081	GSE68356
MCF-7	ESR1	Cell Line	Cistrome	GSM1669082	GSE68356
MCF-7	ESR1	Cell Line	Cistrome	GSM1669083	GSE68356
MCF-7	ESR1	Cell Line	Cistrome	GSM1669084	GSE68356
MCF-7	ESR1	Cell Line	Cistrome	GSM1669085	GSE68356
MCF-7	ESR1	Cell Line	Cistrome	GSM1669086	GSE68356
MCF-7	ESR1	Cell Line	Cistrome	GSM1669087	GSE68356
MCF-7	ESR1	Cell Line	Cistrome	GSM1669088	GSE68356
MCF-7	ESR1	Cell Line	Cistrome	GSM1669089	GSE68356
MCF-7	PGR	Cell Line	Cistrome	GSM1669090	GSE68356
MCF-7	PGR	Cell Line	Cistrome	GSM1669091	GSE68356
MCF-7	PGR	Cell Line	Cistrome	GSM1669092	GSE68356
MCF-7	PGR	Cell Line	Cistrome	GSM1669093	GSE68356
MCF-7	PGR	Cell Line	Cistrome	GSM1669094	GSE68356
MCF-7	PGR	Cell Line	Cistrome	GSM1669095	GSE68356
MCF-7	PGR	Cell Line	Cistrome	GSM1669096	GSE68356
MCF-7	PGR	Cell Line	Cistrome	GSM1669097	GSE68356
MCF-7	PGR	Cell Line	Cistrome	GSM1669098	GSE68356
MCF-7	PGR	Cell Line	Cistrome	GSM1669099	GSE68356
MCF-7	PGR	Cell Line	Cistrome	GSM1669100	GSE68356
MCF-7	PGR	Cell Line	Cistrome	GSM1669101	GSE68356
T-47D	PGR	Cell Line	Cistrome	GSM1669114	GSE68356
T-47D	PGR	Cell Line	Cistrome	GSM1669115	GSE68356
T-47D	PGR	Cell Line	Cistrome	GSM1669116	GSE68356
T-47D	PGR	Cell Line	Cistrome	GSM1669117	GSE68356
T-47D	PGR	Cell Line	Cistrome	GSM1669118	GSE68356
T-47D	PGR	Cell Line	Cistrome	GSM1669119	GSE68356
T-47D	PGR	Cell Line	Cistrome	GSM1669120	GSE68356
T-47D	PGR	Cell Line	Cistrome	GSM1669121	GSE68356
T-47D	PGR	Cell Line	Cistrome	GSM1669122	GSE68356
T-47D	PGR	Cell Line	Cistrome	GSM1669123	GSE68356
T-47D	PGR	Cell Line	Cistrome	GSM1669124	GSE68356
T-47D	PGR	Cell Line	Cistrome	GSM1669125	GSE68356
MCF-7	ESR1	Cell Line	Cistrome	GSM1669132	GSE68357
MCF-7	ESR1	Cell Line	Cistrome	GSM1669133	GSE68357
MCF-7	ESR1	Cell Line	Cistrome	GSM1669134	GSE68357
MCF-7	ESR1	Cell Line	Cistrome	GSM1669135	GSE68357
MCF-7	ESR1	Cell Line	Cistrome	GSM1669136	GSE68357
MCF-7	ESR1	Cell Line	Cistrome	GSM1669137	GSE68357
MCF-7	ESR1	Cell Line	Cistrome	GSM1669138	GSE68357
MCF-7	ESR1	Cell Line	Cistrome	GSM1669139	GSE68357
MCF-7	ESR1	Cell Line	Cistrome	GSM1669140	GSE68357
MCF-7	ESR1	Cell Line	Cistrome	GSM1669141	GSE68357
MCF-7	ESR1	Cell Line	Cistrome	GSM1669142	GSE68357
MCF-7	ESR1	Cell Line	Cistrome	GSM1669143	GSE68357
MCF-7	ESR1	Cell Line	Cistrome	GSM1669144	GSE68357
MCF-7	ESR1	Cell Line	Cistrome	GSM1669145	GSE68357
MCF-7	PGR	Cell Line	Cistrome	GSM1669146	GSE68357
MCF-7	PGR	Cell Line	Cistrome	GSM1669147	GSE68357
MCF-7	PGR	Cell Line	Cistrome	GSM1669148	GSE68357
MCF-7	PGR	Cell Line	Cistrome	GSM1669149	GSE68357
MCF-7	PGR	Cell Line	Cistrome	GSM1669150	GSE68357
MCF-7	PGR	Cell Line	Cistrome	GSM1669151	GSE68357
MCF-7	PGR	Cell Line	Cistrome	GSM1669152	GSE68357
MCF-7	PGR	Cell Line	Cistrome	GSM1669153	GSE68357
MCF-7	PGR	Cell Line	Cistrome	GSM1669154	GSE68357
MCF-7	PGR	Cell Line	Cistrome	GSM1669155	GSE68357
MCF-7	PGR	Cell Line	Cistrome	GSM1669156	GSE68357
MCF-7	PGR	Cell Line	Cistrome	GSM1669157	GSE68357
MCF-7	PGR	Cell Line	Cistrome	GSM1669158	GSE68357
MCF-7	PGR	Cell Line	Cistrome	GSM1669159	GSE68357
HepG2	POLR2A	Cell Line	Cistrome	GSM1670896	GSE68402
HepG2	POLR2A	Cell Line	Cistrome	GSM1670905	GSE68402
PC-3	DNMT1	Cell Line	Cistrome	GSM1678031	GSE68647
PC-3	DNMT1	Cell Line	Cistrome	GSM1678032	GSE68647
BE2C	GATA3	Cell Line	Cistrome	GSM1680102	GSE65664
PANC-1	CTCF	Cell Line	Cistrome	GSM1684571	GSE68858
PANC-1	CTCF	Cell Line	Cistrome	GSM1684572	GSE68858
PANC-1	CTCF	Cell Line	Cistrome	GSM1684573	GSE68858
PANC-1	CTCF	Cell Line	Cistrome	GSM1684574	GSE68858
OCI-LY1	FOXP1	Cell Line	Cistrome	GSM1690055	GSE69009
OCI-Ly3	FOXP1	Cell Line	Cistrome	GSM1690056	GSE69009
OCI-Ly7	FOXP1	Cell Line	Cistrome	GSM1690057	GSE69009
MV411	FOS	Cell Line	Cistrome	GSM1690574	GSE64862
MV411	FOS	Cell Line	Cistrome	GSM1690575	GSE64862
MV411	STAT5	Cell Line	Cistrome	GSM1690576	GSE64862
AML	RUNX1	Primary Cell	Cistrome	GSM1693378	GSE64862
MDA-MB-231	JUN	Cell Line	Cistrome	GSM1700784	GSE56022
MDA-MB-231	JUN	Cell Line	Cistrome	GSM1700785	GSE56022
MDA-MB-231	JUN	Cell Line	Cistrome	GSM1700786	GSE56022
MDA-MB-231	RELA	Cell Line	Cistrome	GSM1700787	GSE56022
MDA-MB-231	RELA	Cell Line	Cistrome	GSM1700788	GSE56022
MDA-MB-231	RELA	Cell Line	Cistrome	GSM1700789	GSE56022
KARPAS-422	MEF2B	Cell Line	Cistrome	GSM1703911	GSE69558
OCI-LY7	BACH2	Cell Line	Cistrome	GSM1703916	GSE69558
OCI-LY7	EP300	Cell Line	Cistrome	GSM1703917	GSE69558
OCI-LY7	MEF2B	Cell Line	Cistrome	GSM1703920	GSE69558
OCI-LY7	PAX5	Cell Line	Cistrome	GSM1703921	GSE69558
OCI-LY7	SPI1	Cell Line	Cistrome	GSM1703922	GSE69558
SUDHL-4	MEF2B	Cell Line	Cistrome	GSM1703929	GSE69558
SUDHL-4	MEF2B	Cell Line	Cistrome	GSM1703930	GSE69558
HepG2	ARID1A	Cell Line	Cistrome	GSM1704011	GSE69566
HepG2	ARID1A	Cell Line	Cistrome	GSM1704012	GSE69566
HepG2	ARID1B	Cell Line	Cistrome	GSM1704013	GSE69566
HepG2	ARID1B	Cell Line	Cistrome	GSM1704014	GSE69566
HepG2	ARID2	Cell Line	Cistrome	GSM1704015	GSE69566
HepG2	ARID2	Cell Line	Cistrome	GSM1704016	GSE69566
HepG2	SMARCB1	Cell Line	Cistrome	GSM1704017	GSE69566
HepG2	SMARCB1	Cell Line	Cistrome	GSM1704018	GSE69566
LNCAP	HOXB13	Cell Line	Cistrome	GSM1716764	GSE56288
HCT116	AFF4	Cell Line	Cistrome	GSM1727069	GSE70408
HCT116	AFF4	Cell Line	Cistrome	GSM1727070	GSE70408
HCT116	AFF4	Cell Line	Cistrome	GSM1727071	GSE70408
HCT116	AFF4	Cell Line	Cistrome	GSM1727072	GSE70408
HCT116	NR0B2	Cell Line	Cistrome	GSM1727090	GSE70408
HCT116	POLR2A	Cell Line	Cistrome	GSM1727092	GSE70408
HCT116	POLR2A	Cell Line	Cistrome	GSM1727093	GSE70408
HCT116	POLR2A	Cell Line	Cistrome	GSM1727100	GSE70408
HCT116	POLR2A	Cell Line	Cistrome	GSM1727101	GSE70408
HCT116	POLR2A	Cell Line	Cistrome	GSM1727102	GSE70408
HCT116	POLR2A	Cell Line	Cistrome	GSM1727103	GSE70408
HCT116	POLR2A	Cell Line	Cistrome	GSM1727104	GSE70408
HCT116	POLR2A	Cell Line	Cistrome	GSM1727105	GSE70408
HCT116	POLR2A	Cell Line	Cistrome	GSM1727107	GSE70408
HCT116	POLR2A	Cell Line	Cistrome	GSM1727108	GSE70408
HCT116	POLR2A	Cell Line	Cistrome	GSM1727109	GSE70408
HCT116	POLR2A	Cell Line	Cistrome	GSM1727110	GSE70408
MCF-7	POLR2A	Cell Line	Cistrome	GSM1727113	GSE70408
VCaP	POLR2A	Cell Line	Cistrome	GSM1777588	GSE66448
VCaP	POLR2A	Cell Line	Cistrome	GSM1777589	GSE66448
VCaP	POLR2A	Cell Line	Cistrome	GSM1777590	GSE66448
VCaP	POLR2A	Cell Line	Cistrome	GSM1777591	GSE66448
VCaP	POLR2A	Cell Line	Cistrome	GSM1777593	GSE66448
VCaP	POLR2A	Cell Line	Cistrome	GSM1777594	GSE66448
VCaP	POLR2A	Cell Line	Cistrome	GSM1777595	GSE66448
Neural_crest_cell	EP300	Other	Cistrome	GSM1817181	GSE70751
Neural_crest_cell	EP300	Other	Cistrome	GSM1817182	GSE70751
Neural_crest_cell	EP300	Other	Cistrome	GSM1817183	GSE70751
Neural_crest_cell	NR2F1	Other	Cistrome	GSM1817190	GSE70751
Neural_crest_cell	NR2F1	Other	Cistrome	GSM1817193	GSE70751
Neural_crest_cell	TFAP2A	Other	Cistrome	GSM1817197	GSE70751
Neural_crest_cell	TFAP2A	Other	Cistrome	GSM1817199	GSE70751
Neural_crest_cell	TFAP2A	Other	Cistrome	GSM1817200	GSE70751
MCF-7	CTCF	Cell Line	Cistrome	GSM1817665	GSE70764
MCF-7	CTCF	Cell Line	Cistrome	GSM1817666	GSE70764
MCF-7	CTCF	Cell Line	Cistrome	GSM1817667	GSE70764
MCF-7	CTCFL	Cell Line	Cistrome	GSM1817668	GSE70764
MCF-7	CTCFL	Cell Line	Cistrome	GSM1817669	GSE70764
293	POLR2A	Cell Line	Cistrome	GSM1820477	GSE64332
293	POLR2A	Cell Line	Cistrome	GSM1820478	GSE64332
293	POLR2A	Cell Line	Cistrome	GSM1820479	GSE64332
293	POLR2A	Cell Line	Cistrome	GSM1820483	GSE64332
293	POLR2A	Cell Line	Cistrome	GSM1820484	GSE64332
293	POLR2A	Cell Line	Cistrome	GSM1820485	GSE64332
TC-797	EP300	Cell Line	Cistrome	GSM1820943	GSE70870
LNCAP	CHD1	Cell Line	Cistrome	GSM1824834	GSE64528
MCF-7	ESR1	Cell Line	Cistrome	GSM1831736	GSE71276
MCF-7	ESR1	Cell Line	Cistrome	GSM1831737	GSE71276
MCF-7	ESR1	Cell Line	Cistrome	GSM1831738	GSE71276
MCF-7	ESR1	Cell Line	Cistrome	GSM1831739	GSE71276
HeLa-S3	POLR2A	Cell Line	Cistrome	GSM1846781	GSE71848
HeLa-S3	POLR2A	Cell Line	Cistrome	GSM1846789	GSE71848
HeLa-S3	POLR2A	Cell Line	Cistrome	GSM1846790	GSE71848
HeLa-S3	POLR2A	Cell Line	Cistrome	GSM1846792	GSE71848
HeLa-S3	POLR2A	Cell Line	Cistrome	GSM1846793	GSE71848
HeLa-S3	POLR2A	Cell Line	Cistrome	GSM1846794	GSE71848
HeLa-S3	POLR2A	Cell Line	Cistrome	GSM1846795	GSE71848
HeLa-S3	POLR2A	Cell Line	Cistrome	GSM1846796	GSE71848
HeLa-S3	POLR2A	Cell Line	Cistrome	GSM1846797	GSE71848
HeLa-S3	POLR2A	Cell Line	Cistrome	GSM1846798	GSE71848
HeLa-S3	POLR2A	Cell Line	Cistrome	GSM1846799	GSE71848
HeLa-S3	POLR2A	Cell Line	Cistrome	GSM1846801	GSE71848
HeLa-S3	POLR2A	Cell Line	Cistrome	GSM1846802	GSE71848
HeLa-S3	POLR2A	Cell Line	Cistrome	GSM1846805	GSE71848
HeLa-S3	POLR2A	Cell Line	Cistrome	GSM1846806	GSE71848
Jurkat	POLR2A	Cell Line	Cistrome	GSM1850204	GSE72023
Jurkat	POLR2A	Cell Line	Cistrome	GSM1850205	GSE72023
Jurkat	POLR2A	Cell Line	Cistrome	GSM1850206	GSE72023
HepG2	GABPA	Cell Line	Cistrome	GSM1861924	GSE72082
HepG2	GABPA	Cell Line	Cistrome	GSM1861925	GSE72082
HepG2	GABPA	Cell Line	Cistrome	GSM1861926	GSE72082
HepG2	GABPA	Cell Line	Cistrome	GSM1861927	GSE72082
HepG2	GABPA	Cell Line	Cistrome	GSM1861928	GSE72082
HepG2	CREB1	Cell Line	Cistrome	GSM1861929	GSE72082
HepG2	CREB1	Cell Line	Cistrome	GSM1861930	GSE72082
HepG2	CREB1	Cell Line	Cistrome	GSM1861931	GSE72082
HepG2	CREB1	Cell Line	Cistrome	GSM1861932	GSE72082
HepG2	CREB1	Cell Line	Cistrome	GSM1861933	GSE72082
HepG2	CREB1	Cell Line	Cistrome	GSM1861934	GSE72082
HepG2	ATF1	Cell Line	Cistrome	GSM1861935	GSE72082
HepG2	ATF1	Cell Line	Cistrome	GSM1861936	GSE72082
HCT116	POLR2A	Cell Line	Cistrome	GSM1866693	GSE72622
HCT116	POLR2A	Cell Line	Cistrome	GSM1866694	GSE72622
HCT116	TRIM28	Cell Line	Cistrome	GSM1866695	GSE72622
293	POLR2A	Cell Line	Cistrome	GSM1872288	GSE72800
293	POLR2A	Cell Line	Cistrome	GSM1872289	GSE72800
293	POLR2A	Cell Line	Cistrome	GSM1872290	GSE72800
293	POLR2A	Cell Line	Cistrome	GSM1872291	GSE72800
293	POLR2A	Cell Line	Cistrome	GSM1872292	GSE72800
293	POLR2A	Cell Line	Cistrome	GSM1872293	GSE72800
MCF-7	FOXM1	Cell Line	Cistrome	GSM1876186	GSE72977
MCF-7	FOXM1	Cell Line	Cistrome	GSM1876187	GSE72977
MCF-7	FOXM1	Cell Line	Cistrome	GSM1876188	GSE72977
MCF-7	ESR1	Cell Line	Cistrome	GSM1890761	GSE73320
HMEC	NRF1	Cell Line	Cistrome	GSM1891655	GSE67867
HMEC	NRF1	Cell Line	Cistrome	GSM1891656	GSE67867
Raji	POLR2A	Cell Line	Cistrome	GSM1892289	GSE73379
Raji	POLR2A	Cell Line	Cistrome	GSM1892290	GSE73379
Raji	POLR2A	Cell Line	Cistrome	GSM1892291	GSE73379
Raji	POLR2A	Cell Line	Cistrome	GSM1892292	GSE73379
Raji	POLR2A	Cell Line	Cistrome	GSM1892293	GSE73379
Raji	POLR2A	Cell Line	Cistrome	GSM1892294	GSE73379
293	TAF15	Cell Line	Cistrome	GSM1895987	GSE73492
H9	NANOG	Cell Line	Cistrome	GSM1901445	GSE73725
U2OS	EP400	Cell Line	Cistrome	GSM1901942	GSE73742
U2OS	EP400	Cell Line	Cistrome	GSM1901943	GSE73742
U2OS	EP400	Cell Line	Cistrome	GSM1901944	GSE73742
PC-3	EP300	Cell Line	Cistrome	GSM1917726	GSE74351
PC-3	EP300	Cell Line	Cistrome	GSM1917727	GSE74351
PC-3	EP300	Cell Line	Cistrome	GSM1917728	GSE74351
PC-3	EP300	Cell Line	Cistrome	GSM1917729	GSE74351
PC-3	EP300	Cell Line	Cistrome	GSM1917730	GSE74351
SEM	KMT2A	Cell Line	Cistrome	GSM1934095	GSE74812
SEM	MLLT1	Cell Line	Cistrome	GSM1934098	GSE74812
MCF-7	ESR1	Cell Line	Cistrome	GSM1967545	GSE75779
MCF-7	ESR1	Cell Line	Cistrome	GSM1967546	GSE75779
MCF-7	ESR1	Cell Line	Cistrome	GSM1967547	GSE75779
MDA-MB-231	MBD3	Cell Line	Cistrome	GSM1974448	GSE76116
MDA-MB-231	MBD3	Cell Line	Cistrome	GSM1974449	GSE76116
293	POLR2A	Cell Line	Cistrome	GSM301566	GSE11892
293	POLR2A	Cell Line	Cistrome	GSM301567	GSE11892
HeLa-S3	CTCF	Cell Line	Cistrome	GSM325897	GSE12889
Jurkat	CTCF	Cell Line	Cistrome	GSM325899	GSE12889
K562	POLR2A	Cell Line	Cistrome	GSM325933	GSE13008
HeLa-S3	POLR2A	Cell Line	Cistrome	GSM352183	GSE14022
HeLa-S3	POLR2A	Cell Line	Cistrome	GSM352185	GSE14022
VCaP	POLR2A	Cell Line	Cistrome	GSM353607	GSE14092
VCaP	POLR2A	Cell Line	Cistrome	GSM353608	GSE14092
LNCAP	POLR2A	Cell Line	Cistrome	GSM353617	GSE14092
LNCAP	POLR2A	Cell Line	Cistrome	GSM353618	GSE14092
[truncated: 5,735 more rows]

## Sheet: ATAC seq
Data_Type	Biosample_Type	Biosample_Name	Source	GSM ID
ATAC	Cell Line	501-Mel	Cistrome	GSM2476340
ATAC	Other	6TFs	Cistrome	GSM1662250
ATAC	Cell Line	786-O	NCBI	GSM2746628
ATAC	Cell Line	9_4	Cistrome	GSM2199920
ATAC	Primary Cell	AAEC	Cistrome	GSM2856800
ATAC	Cell Line	ALL-SIL	NCBI	GSM3004532
ATAC	Tissue	Artery	Cistrome	GSM1876032
ATAC	Primary Cell	B_cells	Cistrome	GSM2702719
ATAC	Cell Line	BE2C	Cistrome	GSM2113544
ATAC	Cell Line	BJ	Cistrome	GSM2174882
ATAC	Cell Line	C15	Cistrome	GSM2264805
ATAC	Cell Line	CAL-1	Cistrome	GSM2243033
ATAC	Cell Line	CCRF-CEM	Cistrome	GSM2705233
ATAC	Primary Cell	CCRF-CEM SLFN11-knockout	Cistrome	GSM2705236
ATAC	Primary Cell	CD19+ B cells	Cistrome	GSM1832759
ATAC	Primary Cell	CD34+CD43+	NCBI	GSM1713290
ATAC	Primary Cell	CD4-positive_Tcells	Cistrome	GSM2285680
ATAC	Primary Cell	CD8 T cells	Cistrome	GSM2365849
ATAC	Other	CEC	Cistrome	GSM1662257
ATAC	Cell Line	CEM	Cistrome	GSM2434317
ATAC	Induced pluripotent stem cell line	Cortical NSC	Cistrome	GSM1820082
ATAC	Primary Cell	CTRL	Cistrome	GSM1645709
ATAC	Primary Cell	DC_MTB	Cistrome	GSM1565734
ATAC	Primary Cell	DC_NI	Cistrome	GSM1565735
ATAC	Primary Cell	EB-HSPC	Cistrome	GSM2035705
ATAC	Other	fibroblasts	Cistrome	GSM1662258
ATAC	Cell Line	FL3	NCBI	GSM2011177
ATAC	Primary Cell	foreskin-fibroblast	Cistrome	GSM2218790
ATAC	Primary Cell	GBM	Cistrome	GSM2406695
ATAC	Cell Line	Gen2-2	Cistrome	GSM2243034
ATAC	Cell Line	GM02171	Cistrome	GSM2722106
ATAC	Cell Line	GM12878	Cistrome	GSM2668125
ATAC	Cell Line	H1	NCBI	GSM3094771
ATAC	Cell Line	H7	Cistrome	GSM2257293
ATAC	Cell Line	H9	Cistrome	GSM2425099
ATAC	Cell Line	HaCaT	Cistrome	GSM2035778
ATAC	Cell Line	HAEC	NCBI	GSM3067774
ATAC	Other	HCASMC	Cistrome	GSM1876025
ATAC	Cell Line	HCC1806	Cistrome	GSM2439557
ATAC	Cell Line	HCT116	Cistrome	GSM2719731
ATAC	Cell Line	HEK293T	Cistrome	GSM2643630
ATAC	Stem Cell	hESC	Cistrome	GSM2306492
ATAC	Cell Line	HFF	Cistrome	GSM2098984
ATAC	Cell Line	HL-60	Cistrome	GSM2083756
ATAC	Primary Cell	HSPCs	Cistrome	GSM1888534
ATAC	Cell Line	HT1080	Cistrome	GSM1972148
ATAC	Cell Line	HUDEP-2	Cistrome	GSM1939571
ATAC	Cell Line	HUES64	Cistrome	GSM2977489
ATAC	Primary Cell	ILC1	Cistrome	GSM2048320
ATAC	Stem Cell	iPSC	Cistrome	GSM2898830
ATAC	Stem Cell	ipsc_ADRC40	Cistrome	GSM1817204
ATAC	Stem Cell	ipsc_WT33	Cistrome	GSM1817207
ATAC	Stem Cell	iPSC-CM	Cistrome	GSM2898851
ATAC	Cell Line	JHU-06	Cistrome	GSM2394396
ATAC	Cell Line	J-Lat-A72	Cistrome	GSM2676822
ATAC	Cell Line	Jurkat	Cistrome	GSM2411163
ATAC	Cell Line	K562	Cistrome	GSM2856213
ATAC	Cell Line	kelly	Cistrome	GSM2113545
ATAC	Cell Line	LCL	Cistrome	GSM2898861
ATAC	Cell Line	LNCaP	Cistrome	GSM1708260
ATAC	Primary Cell	macrophage	Cistrome	GSM2083783
ATAC	Cell Line	MCF-10A	Cistrome	GSM2357380
ATAC	Cell Line	MCF-7	Cistrome	GSM2714247
ATAC	Cell Line	MDA-MB-231	Cistrome	GSM1855976
ATAC	Cell Line	MM1S	Cistrome	GSM2113548
ATAC	Cell Line	MOLM14	Cistrome	GSM2243036
ATAC	Primary Cell	monocytes	Cistrome	GSM2325686
ATAC	Cell Line	MUGCHOR	Cistrome	GSM1818000
ATAC	Primary Cell	Naive CD4+ T-cell	Cistrome	GSM2863018
ATAC	Primary Cell	Naive T-cell	Cistrome	GSM2705065
ATAC	Primary Cell	natural-killer-cell	Cistrome	GSM2048323
ATAC	Cell Line	NB4	Cistrome	GSM2464388
ATAC	Cell Line	NB69	Cistrome	GSM2700774
ATAC	Cell Line	NCI-H524	Cistrome	GSM2147623
ATAC	Primary Cell	neutrophil	Cistrome	GSM1972162
ATAC	Primary Cell	Neutrophil_LPS	Cistrome	GSM2083805
ATAC	Cell Line	NGP	Cistrome	GSM2113546
ATAC	Primary Cell	NHBEC	Cistrome	GSM2856811
ATAC	Cell Line	NHEK	Cistrome	GSM2035768
ATAC	Cell Line	NJH29	Cistrome	GSM2147621
ATAC	Cell Line	P3HR-1	Cistrome	GSM2702715
ATAC	Other	PBMCs	Cistrome	GSM1708269
ATAC	Cell Line	PC-9	Cistrome	GSM2692562
ATAC	Cell Line	Raji	Cistrome	GSM1602243
ATAC	Cell Line	Rj2_2_5	Cistrome	GSM1602246
ATAC	Cell Line	RUES2	Cistrome	GSM2845470
ATAC	Cell Line	SH-EP	Cistrome	GSM2113547
ATAC	Cell Line	SH-SY5Y	Cistrome	GSM2700775
ATAC	Cell Line	SKmel147	Cistrome	GSM2476339
ATAC	Cell Line	SK-N-AS	Cistrome	GSM2700773
ATAC	Stem Cell	SSEA4+_SSC	Cistrome	GSM2425094
ATAC	Cell Line	T_T	Cistrome	GSM2710943
ATAC	Cell Line	T-47D	Cistrome	GSM2644562
ATAC	Primary Cell	Th1	Cistrome	GSM2863021
ATAC	Primary Cell	Th17	Cistrome	GSM2705075
ATAC	Primary Cell	Th2	Cistrome	GSM2306496
ATAC	Cell Line	THP-1	Cistrome	GSM2544228
ATAC	Cell Line	TOV-21G	Cistrome	GSM2719874
ATAC	Primary Cell	TREG CD4+ T cell	Cistrome	GSM2863033
ATAC	Primary Cell	Treg cell	Cistrome	GSM2705081
ATAC	Cell Line	UCH2	Cistrome	GSM1818001
ATAC	Cell Line	WM989	Cistrome	GSM2575301
ATAC	Primary Cell	YF-HW	Cistrome	GSM2710927
ATAC	Primary Cell	YF-M15	Cistrome	GSM2710915
ATAC	Primary Cell	YF-X	Cistrome	GSM2710928
ATAC	ACC	Adrenocortical carcinoma	TCGA	/
ATAC	BLCA	Bladder Urothelial Carcinoma	TCGA	/
ATAC	BRCA	Breast invasive carcinoma	TCGA	/
ATAC	CESC	Cervical squamous cell carcinoma and endocervical adenocarcinoma	TCGA	/
ATAC	CHOL	Cholangiocarcinoma	TCGA	/
ATAC	COAD	Colon adenocarcinoma	TCGA	/
ATAC	COADREAD	Colon adenocarcinoma/Rectum adenocarcinoma Esophageal carcinoma	TCGA	/
ATAC	DLBC	Lymphoid Neoplasm Diffuse Large B-cell Lymphoma	TCGA	/
ATAC	ESCA	Esophageal carcinoma	TCGA	/
ATAC	FPPP	FFPE Pilot Phase II	TCGA	/
ATAC	GBM	Glioblastoma multiforme	TCGA	/
ATAC	GBMLGG	Glioma	TCGA	/
ATAC	HNSC	Head and Neck squamous cell carcinoma?	TCGA	/
ATAC	KICH	Kidney Chromophobe	TCGA	/
ATAC	KIPAN	Pan-kidney cohort (KICH+KIRC+KIRP)?	TCGA	/
ATAC	KIRC	Kidney renal clear cell carcinoma	TCGA	/
ATAC	KIRP	Kidney renal papillary cell carcinoma?	TCGA	/
ATAC	LAML	Acute Myeloid Leukemia	TCGA	/
ATAC	LGG	Brain Lower Grade Glioma	TCGA	/
ATAC	LIHC	Liver hepatocellular carcinoma	TCGA	/
ATAC	LUAD	Lung adenocarcinoma	TCGA	/
ATAC	LUSC	Lung squamous cell carcinoma	TCGA	/
ATAC	MESO	Mesothelioma	TCGA	/
ATAC	OV	Ovarian serous cystadenocarcinoma	TCGA	/
ATAC	PAAD	Pancreatic adenocarcinoma	TCGA	/
ATAC	PCPG	Pheochromocytoma and Paraganglioma	TCGA	/
ATAC	PRAD	Prostate adenocarcinoma	TCGA	/
ATAC	READ	Rectum adenocarcinoma	TCGA	/
ATAC	SARC	Sarcoma	TCGA	/
ATAC	SKCM	Skin Cutaneous Melanoma	TCGA	/
ATAC	STAD	Stomach adenocarcinoma	TCGA	/
ATAC	STES	Stomach and Esophageal carcinoma	TCGA	/
ATAC	TGCT	Testicular Germ Cell Tumors	TCGA	/
ATAC	THCA	Thyroid carcinoma	TCGA	/
ATAC	THYM	Thymoma	TCGA	/
ATAC	UCEC	Uterine Corpus Endometrial Carcinoma	TCGA	/
ATAC	UCS	Uterine Carcinosarcoma	TCGA	/
ATAC	UVM	Uveal Melanoma	TCGA	/

## Sheet: DNase seq
Source	Biosample type	Biosample name	Dataset ID
ENCODE	Cell Line	8988T	ENCSR000EID
ENCODE	Cell Line	A172	ENCSR932KWJ
Roadmap	Cell Line	A549	ENCSR136DNA
ENCODE	Cell Line	A673	ENCSR346JWH
ENCODE	Cell Line	ACHN	ENCSR257BGZ
Roadmap	Tissue	adrenal-gland	ENCSR856QJX
ENCODE	Cell Line	AG04449	ENCSR000ELX
ENCODE	Cell Line	AG04450	ENCSR000ELY
ENCODE	Cell Line	AG08395	ENCSR000EIV
ENCODE	Cell Line	AG08396	ENCSR000EIW
ENCODE	Cell Line	AG09309	ENCSR000ELZ
ENCODE	Cell Line	AG09319	ENCSR000EMA
ENCODE	Cell Line	AG10803	ENCSR000EMB
ENCODE	Cell Line	AG20443	ENCSR000EIX
Roadmap	Tissue	aorta	ENCSR968TPO
ENCODE	Tissue	arm-bone	ENCSR584LUZ
ENCODE	Tissue	ascending-aorta	ENCSR422IIZ
ENCODE	Cell Line	BE2C	ENCSR000EMD
ENCODE	Cell Line	BJ	ENCSR000EME
ENCODE	Tissue	body-of-pancreas	ENCSR405YLV
Roadmap	Tissue	Brain	ENCSR026EOM
ENCODE	Cell Line	Caco-2	ENCSR000EMI
ENCODE	Cell Line	caki-2	ENCSR515EWI
ENCODE	Tissue	cardiac	ENCSR000ENH
ENCODE	Tissue	caudate-nucleus	ENCSR015BGH
ENCODE	Tissue	cerebellar-cortex	ENCSR503HIB
ENCODE	Tissue	cerebellum	ENCSR000EIJ
ENCODE	Tissue	chorion	ENCSR000EIL
ENCODE	Cell Line	CMK	ENCSR000EMN
ENCODE	Cell Line	COLO-829	ENCSR000EIN
ENCODE	Tissue	coronary-artery	ENCSR060HPL
ENCODE	Cell Line	CWRU1	ENCSR000EKI
ENCODE	Cell Line	D341Med	ENCSR000ELB
ENCODE	Cell Line	D721Med	ENCSR000ELA
ENCODE	Cell Line	Daoy	ENCSR346IHH
Roadmap	Cell Line	DND-41	ENCSR291UHX
ENCODE	Cell Line	EH	ENCSR548MMD
ENCODE	Cell Line	ELF-1	ENCSR678ILN
ENCODE	Cell Line	ELR	ENCSR240TPI
Roadmap	Cell Line	ES-I3	ENCSR746LPZ
Roadmap	Tissue	Esophagus	ENCSR944JCE
Roadmap	Cell Line	ES-WA7	ENCSR796HSK
ENCODE	Tissue	eye	ENCSR127PWK
ENCODE	Tissue	femur	ENCSR805XIF
ENCODE	Tissue	frontal cortex	ENCSR000EIY
ENCODE	Cell Line	G401	ENCSR269SIA
Roadmap	Tissue	Gastric	ENCSR255LYV
ENCODE	Tissue	germinal-center	ENCSR000EIZ
ENCODE	Cell Line	GM03348	ENCSR000EIR
ENCODE	Cell Line	GM04503	ENCSR000EMO
ENCODE	Cell Line	GM04504	ENCSR000EMP
ENCODE	Cell Line	GM10248	ENCSR000EJB
ENCODE	Cell Line	GM10266	ENCSR000EJC
ENCODE	Cell Line	GM12864	ENCSR000EMR
ENCODE	Cell Line	GM12865	ENCSR000EMS
Roadmap	Cell Line	GM12878	ENCSR000EMT
ENCODE	Cell Line	GM12891	ENCSR000EJE
ENCODE	Cell Line	GM12892	ENCSR000EJF
ENCODE	Cell Line	GM18507	ENCSR000EJI
ENCODE	Cell Line	GM19238	ENCSR000EJJ
ENCODE	Cell Line	GM19239	ENCSR000EJK
ENCODE	Cell Line	GM19240	ENCSR000EJL
ENCODE	Cell Line	GM23248	ENCSR217TAW
ENCODE	Cell Line	GM23338	ENCSR004SUL
ENCODE	Cell Line	H1	ENCSR000EMU
ENCODE	Cell Line	H4	ENCSR809CEA
ENCODE	Cell Line	H54	ENCSR000EJA
ENCODE	Cell Line	H7	ENCSR000EJO
ENCODE	Cell Line	H9	ENCSR275ICP
ENCODE	Cell Line	HCEC-1CT	ENCSR038XTK
ENCODE	Cell Line	HCT116	ENCSR000ENM
Roadmap	Tissue	heart	ENCSR320PGJ
ENCODE	Cell Line	HEK293T	ENCSR000EJR
ENCODE	Cell Line	HeLa-S3	ENCSR959ZXU
ENCODE	Cell Line	HepG2	ENCSR000EJV
ENCODE	Cell Line	HFFc6	ENCSR672EWY
ENCODE	Cell Line	HFF-Myc	ENCSR000ENR
ENCODE	Cell Line	HK-2	ENCSR634YVQ
ENCODE	Cell Line	HL-60	ENCSR000ENU
Roadmap	Cell Line	HMEC	ENCSR662ZZH
ENCODE	Cell Line	HS-5	ENCSR000EMG
Roadmap	Cell Line	HSMM	ENCSR663TPA
ENCODE	Cell Line	HT29	ENCSR814KRX
ENCODE	Cell Line	Htr8	ENCSR000EKC
Roadmap	Cell Line	HUES48	ENCSR642YWO
Roadmap	Cell Line	HUES6	ENCSR827CLX
Roadmap	Cell Line	HUES64	ENCSR980YYQ
ENCODE	Cell Line	HuH7	ENCSR000EKD
ENCODE	Cell Line	HuH7-5	ENCSR000EKE
Roadmap	Cell Line	HUVEC	ENCSR194DQD
Roadmap	Cell Line	IMR-90	ENCSR477RTP
Roadmap	Stem Cell	iPS-15b	ENCSR363CXO
Roadmap	Stem Cell	iPS-18	ENCSR537EQU
Roadmap	Stem Cell	iPS-20b	ENCSR739AQI
ENCODE	Stem Cell	iPS-DF-19.11	ENCSR440QMR
ENCODE	Stem Cell	iPS-DF-4.7	ENCSR014FPY
Roadmap	Stem Cell	iPS-DF-6.9	ENCSR261SMF
ENCODE	Stem Cell	iPS-NIHi11	ENCSR000EKJ
ENCODE	Stem Cell	iPS-NIHi7	ENCSR000EKK
ENCODE	Cell Line	Ishikawa	ENCSR000EIP
ENCODE	Cell Line	Jurkat	ENCSR000EOS
Roadmap	Cell Line	K562	ENCSR000EOT
ENCODE	Cell Line	KARPAS-422	ENCSR019JDO
ENCODE	Cell Line	KBM-7	ENCSR426IEA
Roadmap	Tissue	Kidney	ENCSR106OKX
ENCODE	Cell Line	L1-S8	ENCSR314EZY
ENCODE	Cell Line	L1-S8R	ENCSR746ZPP
Roadmap	Tissue	large-intestine	ENCSR800QGE
ENCODE	Tissue	leg bone	ENCSR431UEM
ENCODE	Cell Line	LHCN-M2	ENCSR000EPE
ENCODE	Tissue	limb	ENCSR532CRI
Roadmap	Tissue	Liver	ENCSR158YXM
ENCODE	Cell Line	LNCaP	ENCSR000EPF
ENCODE	Cell Line	LoVo	ENCSR503BEM
ENCODE	Tissue	Lung	ENCSR141IUS
ENCODE	Cell Line	M059J	ENCSR000EPG
ENCODE	Cell Line	MCF-10A	ENCSR789VGQ
ENCODE	Cell Line	MCF-7	ENCSR000EKW
ENCODE	Cell Line	MG-63	ENCSR083STA
ENCODE	Tissue	midbrain	ENCSR706IDL
ENCODE	Cell Line	MM1S	ENCSR458LIB
Roadmap	Primary Cell	monocytes	ENCSR000ELE
Roadmap	Primary Cell	mononuclear	ENCSR217SSG
ENCODE	Tissue	muscle-of-arm	ENCSR357PMV
ENCODE	Tissue	muscle-of-back	ENCSR476SDZ
Roadmap	Tissue	muscle-of-leg	ENCSR297ORG
Roadmap	Tissue	muscle-of-trunk	ENCSR411MGY
ENCODE	Cell Line	Namalwa	ENCSR662HMO
ENCODE	Cell Line	NB4	ENCSR000EPL
ENCODE	Cell Line	NCI-H460	ENCSR000FJH
Roadmap	Primary Cell	neutrophil	ENCSR796GYC
Roadmap	Cell Line	NH-A	ENCSR362MQF
Roadmap	Cell Line	NHDF-Ad	ENCSR271ULX
Roadmap	Cell Line	NHEK	ENCSR193SZM
Roadmap	Cell Line	NHLF	ENCSR537GED
ENCODE	Cell Line	NT2-D1	ENCSR000EPS
ENCODE	Cell Line	OCI-LY7	ENCSR489NAM
Roadmap	Primary Cell	osteoblast	ENCSR842HZB
Roadmap	Tissue	ovary	ENCSR428XAX
ENCODE	Cell Line	PANC-1	ENCSR000EPT
Roadmap	Tissue	Pancreas	ENCSR178JBL
ENCODE	Cell Line	PC-3	ENCSR052AWE
ENCODE	Cell Line	PC-9	ENCSR940NLN
ENCODE	Tissue	Peyers-patch	ENCSR954AJK
Roadmap	Tissue	placenta	ENCSR802AJE
ENCODE	Tissue	pons	ENCSR829MXU
ENCODE	Tissue	prostate	ENCSR564FZH
ENCODE	Tissue	putamen	ENCSR493VDS
ENCODE	Cell Line	RCC-7860	ENCSR037PGI
ENCODE	Cell Line	RKO	ENCSR429RHR
ENCODE	Cell Line	RPMI-7951	ENCSR000EPV
ENCODE	Cell Line	RPMI-8226	ENCSR594NOE
ENCODE	Cell Line	RWPE1	ENCSR000ELP
Roadmap	Tissue	sigmoid-colon	ENCSR148MFM
ENCODE	Cell Line	SJCRH30	ENCSR000FFJ
Roadmap	Primary Cell	skeletal muscle cell	ENCSR000EQA
ENCODE	Cell Line	SKMEL5	ENCSR000FEK
ENCODE	Cell Line	SK-N-DZ	ENCSR946MVP
ENCODE	Cell Line	SK-N-MC	ENCSR000EPY
ENCODE	Cell Line	SK-N-SH	ENCSR000ELQ
Roadmap	Tissue	small-intestine	ENCSR188JLO
ENCODE	Tissue	spinal-cord	ENCSR910OQF
Roadmap	Tissue	spleen	ENCSR679IFH
Roadmap	Tissue	stomach	ENCSR683YLO
ENCODE	Cell Line	Sw480	ENCSR217SET
ENCODE	Cell Line	T-47D	ENCSR000EQB
Roadmap	Primary Cell	T-cell	ENCSR628IRM
ENCODE	Tissue	testis	ENCSR978QUT
ENCODE	Primary Cell	Th1	ENCSR000EQD
ENCODE	Primary Cell	Th17	ENCSR000EQF
ENCODE	Primary Cell	Th2	ENCSR000EQI
Roadmap	Tissue	thymus	ENCSR962EAP
ENCODE	Tissue	thyroid-gland	ENCSR549NRK
ENCODE	Tissue	tibial-artery	ENCSR080ISA
ENCODE	Tissue	tibial-nerve	ENCSR401ESD
ENCODE	Tissue	tongue	ENCSR559WMK
ENCODE	Tissue	transverse-colon	ENCSR340MRJ
ENCODE	Tissue	umbilical cord	ENCSR512CWR
ENCODE	Tissue	urinary bladder	ENCSR813CKU
ENCODE	Tissue	uterus	ENCSR129BZE
ENCODE	Tissue	vagina	ENCSR437AYW
Roadmap	Cell Line	vHMEC	ENCSR044VTN
ENCODE	Cell Line	WERI-Rb-1	ENCSR000EQL
ENCODE	Cell Line	WI-38	ENCSR000EQN
