# Supplementary material for: LncSEA: a platform for long non-coding RNA related sets and enrichment analysis
Source: Nucleic Acids Res. 2020 Oct 12;49(D1):D969–80. doi: 10.1093/nar/gkaa806 (PMC7778898; doi:10.1093/nar/gkaa806)
Supplement: gkaa806_Supplemental_Files [file gkaa806_supplemental_files.zip › Supplementary Table 4.xlsx]

## Sheet: Disease
Set	Class	Sub_Class	Count	LncRNA	Simpson	P-value	BH	Bonferroni	Jaccard
Non_small_cell_lung_cancer	Disease	Lnc2Cancer2.0	31	RHPN1-AS1;LINC00511;CDKN2B-AS1;AFAP1-AS1;PCAT6;LINC00460;PVT1;MAFA-AS1;MIR4435-2HG;HOTAIR;NKILA;MIAT;PCAT7;BCAR4;GHET1;KCNMB2-AS1;Z82214.3;FEZF1-AS1;FALEC;LINC00524;TRPM2-AS;GACAT3;GACAT2;HOXA11-AS;UCA1;LINC00858;DGCR5;CASC9;CCAT1;HOTTIP;LINC00261	0.211	1.77e-14	2.67e-12	2.67e-12	0.0128
Non_small_cell_lung_cancer	Disease	LncRNADisease2.0	27	LINC00511;CDKN2B-AS1;AFAP1-AS1;PCAT6;LINC00460;PVT1;MAFA-AS1;MIR4435-2HG;HOTAIR;NKILA;MIAT;PCAT7;BCAR4;GHET1;KCNMB2-AS1;LINC01116;Z82214.3;FEZF1-AS1;TRPM2-AS;GACAT2;HOXA11-AS;UCA1;LINC00858;CASC9;CCAT1;HOTTIP;LINC00261	0.189	1.32e-11	5.08e-09	5.08e-09	0.0111
Breast_cancer	Disease	LncRNADisease2.0	30	DSCAM-AS1;LINC00052;WT1-AS;LINC00511;CDKN2B-AS1;PP14571;PVT1;ST8SIA6-AS1;HOTAIR;MNX1-AS1;NKILA;MIAT;BCAR4;LINC01116;LINC00160;LINC00628;DRAIC;HOXA11-AS;UCA1;LINC01234;HMMR-AS1;LINC00520;FOXCUT;LINC01016;MIR2052HG;DPP10-AS1;CCAT1;HOTTIP;ADARB2-AS1;LINC01405	0.162	5.39e-11	1.04e-08	2.08e-08	0.0122
Gastric_cancer	Disease	Lnc2Cancer2.0	34	WT1-AS;CDKN2B-AS1;AFAP1-AS1;DDX11-AS1;HAGLROS;PVT1;MIR4435-2HG;DLEU2;HOTAIR;MIAT;KRTAP5-AS1;BCAR4;GHET1;LINC01105;FEZF1-AS1;ABHD11-AS1;LINC00628;FALEC;GACAT3;GACAT2;DGCR9;INHBA-AS1;HOXA11-AS;UCA1;SLC7A11-AS1;LINC00668;LINC00483;LINC01234;CASC9;CCAT1;HOTTIP;XIAP-AS1;RMRP;LINC00261	0.14	1.83e-10	1.38e-08	2.76e-08	0.0135
Gastric_cancer	Disease	LncRNADisease2.0	32	MUC2;LINC00052;WT1-AS;CDKN2B-AS1;AFAP1-AS1;HAGLROS;PVT1;MIR4435-2HG;HOTAIR;RP11-150O12.3;MIAT;BCAR4;GHET1;FEZF1-AS1;ABHD11-AS1;LINC00628;TDRG1;GACAT3;FRGCA;GACAT2;INHBA-AS1;HOXA11-AS;UCA1;SLC7A11-AS1;LINC00668;LINC01234;CASC9;CTD-2616J11.14;CCAT1;HOTTIP;RMRP;LINC00261	0.143	3.23e-10	4.15e-08	1.24e-07	0.0128
Esophageal_squamous_cancer	Disease	Lnc2Cancer2.0	19	C5orf66-AS1;CDKN2B-AS1;AFAP1-AS1;LINC00460;PVT1;MIR4435-2HG;HOTAIR;NKILA;RP11-150O12.6;TDRG1;RP11-351J23.1;HOXA11-AS;UCA1;LINC01234;FOXCUT;CASC9;CCAT1;HOTTIP;LINC00951	0.216	1.29e-09	6.49e-08	1.95e-07	0.008
Colorectal_carcinoma	Disease	LncRNADisease2.0	26	LEF1-AS1;CDKN2B-AS1;AFAP1-AS1;LINC00460;PVT1;HOTAIR;MNX1-AS1;FBXL19-AS1;BCAR4;GHET1;RP11-650L12.2;HOXB-AS3;FEZF1-AS1;HOXA11-AS;UCA1;LINC00858;RP11-138J23.1;FOXP4-AS1;LINC01507;RP11-167H9.4;MACROD2-AS1;DPP10-AS1;CCAT1;HOTTIP;RP1-170O19.17;LINC01527	0.149	6.79e-09	6.54e-07	2.61e-06	0.0106
Breast_cancer	Disease	MNDR2.0	21	DSCAM-AS1;LINC00052;WT1-AS;LINC00511;CDKN2B-AS1;PVT1;ST8SIA6-AS1;HOTAIR;NKILA;BCAR4;LINC00160;UCA1;LINC01234;LINC00520;FOXCUT;LINC01016;MIR2052HG;DPP10-AS1;CCAT1;ADARB2-AS1;LINC01405	0.167	2.42e-08	8.01e-06	8.01e-06	0.00871
Esophageal_squamous_cancer	Disease	EVLncRNAs	11	C5orf66-AS1;CDKN2B-AS1;AFAP1-AS1;HOTAIR;LINC01426;UCA1;LINC01234;FOXCUT;POU6F2-AS2;CASC9;LINC00951	0.333	3.04e-08	7.96e-06	7.96e-06	0.00473
Prostate_cancer	Disease	EVLncRNAs	13	CDKN2B-AS1;PCAT6;PVT1;HOTAIR;PCAT29;PCAT7;C1QTNF9B-AS1;TRPM2-AS;DRAIC;UCA1;HOTTIP;SCHLAP1;TERC	0.255	6.33e-08	8.29e-06	1.66e-05	0.00555
Lung_adenocarcinoma	Disease	Lnc2Cancer2.0	19	LINC00511;CDKN2B-AS1;AFAP1-AS1;MAFA-AS1;HOTAIR;RP11-473M20.11;RP11-89K21.1;FEZF1-AS1;ABHD11-AS1;CTA-363E6.2;HOXA11-AS;UCA1;DLX6-AS1;DGCR5;CASC9;LINC00319;CCAT1;HOTTIP;RMRP	0.17	8.25e-08	3.11e-06	1.25e-05	0.00792
Nasopharyngeal_carcinoma	Disease	LncRNADisease2.0	11	CDKN2B-AS1;AFAP1-AS1;LINC00460;PVT1;HOTAIR;NKILA;PCAT7;AC144450.1;FOXCUT;CASC9;CCAT1	0.289	1.58e-07	1.22e-05	6.08e-05	0.00471
Gastric_cancer	Disease	MNDR2.0	20	WT1-AS;CDKN2B-AS1;PVT1;HOTAIR;RP11-150O12.3;GHET1;ABHD11-AS1;LINC00628;TDRG1;GACAT3;FRGCA;GACAT2;HOXA11-AS;UCA1;LINC00668;CTD-2616J11.14;CCAT1;HOTTIP;RMRP;LINC00261	0.153	2.29e-07	3.79e-05	7.58e-05	0.00827
Esophageal_squamous_cancer	Disease	LncRNADisease2.0	11	C5orf66-AS1;AFAP1-AS1;LINC00460;PVT1;HOTAIR;NKILA;TDRG1;HOXA11-AS;CASC9;CCAT1;HOTTIP	0.275	2.82e-07	1.63e-05	0.000109	0.00471
Thyroid_cancer	Disease	LncRNADisease2.0	8	CDKN2B-AS1;AFAP1-AS1;PVT1;LA16c-380H5.2;HOTAIR;RP11-203J24.8;FALEC;UCA1	0.421	2.96e-07	1.63e-05	0.000114	0.00345
Lung_cancer	Disease	Lnc2Cancer2.0	16	CDKN2B-AS1;AFAP1-AS1;PCAT6;PVT1;MIR4435-2HG;HOTAIR;MIAT;RP11-8L2.1;RP11-284F21.7;HOXA11-AS;UCA1;DGCR5;LL22NC03-N64E9.1;LINC00319;HOTTIP;RMRP	0.18	3.76e-07	1.14e-05	5.68e-05	0.00673
Prostate_cancer	Disease	LncRNADisease2.0	16	CDKN2B-AS1;PCAT6;PVT1;HOTAIR;PCAT29;MIAT;PCAT7;FALEC;C1QTNF9B-AS1;TRPM2-AS;DRAIC;UCA1;HOTTIP;SCHLAP1;PCAT2;TERC	0.178	4.41e-07	2.12e-05	0.00017	0.00672
Pancreatic_ductal_adenocarcinoma	Disease	Lnc2Cancer2.0	12	LINC00511;AFAP1-AS1;PVT1;HOTAIR;FEZF1-AS1;UCA1;DGCR5;CASC9;LINC00226;CCAT1;LINC00491;F11-AS1	0.231	6.55e-07	1.65e-05	9.89e-05	0.00512
Colorectal_carcinoma	Disease	Lnc2Cancer2.0	25	LEF1-AS1;MAFG-AS1;CDKN2B-AS1;AFAP1-AS1;LINC00460;PVT1;HOTAIR;MNX1-AS1;FBXL19-AS1;MIAT;LINC00659;BCAR4;GHET1;HOXB-AS3;ZNF350-AS1;FEZF1-AS1;GACAT3;HOXA11-AS;UCA1;LINC01507;LL22NC03-N64E9.1;MACROD2-AS1;DPP10-AS1;CCAT1;HOTTIP	0.121	7.75e-07	1.67e-05	0.000117	0.01
Esophageal_cancer	Disease	LncRNADisease2.0	9	CDKN2B-AS1;PVT1;HOTAIR;CTD-2357A8.3;UCA1;LINC00365;GS1-600G8.5;RP11-705O24.1;CASC9	0.321	7.95e-07	3.4e-05	0.000306	0.00387
Squamous_cell_carcinoma	Disease	LncRNADisease2.0	10	C5orf66-AS1;CDKN2B-AS1;HOTAIR;LINC01426;UCA1;LINC01234;FOXCUT;POU6F2-AS2;CASC9;LINC00951	0.27	1.17e-06	4.5e-05	0.00045	0.00429
Breast_cancer	Disease	Lnc2Cancer2.0	24	DSCAM-AS1;LINC00052;CDKN2B-AS1;AFAP1-AS1;PVT1;MIR4435-2HG;HOTAIR;AP000439.3;NKILA;MIAT;BCAR4;GHET1;FEZF1-AS1;LINC00628;FALEC;GACAT3;HOXA11-AS;UCA1;MAPT-AS1;HMMR-AS1;LINC00520;RPPH1;CCAT1;HOTTIP	0.121	1.2e-06	2.26e-05	0.000181	0.00968
Colorectal_carcinoma	Disease	MNDR2.0	17	LEF1-AS1;CDKN2B-AS1;AFAP1-AS1;LINC00460;PVT1;HOTAIR;MNX1-AS1;BCAR4;GHET1;HOXB-AS3;FEZF1-AS1;UCA1;FOXP4-AS1;LINC01507;CCAT1;HOTTIP;LINC01527	0.15	2.22e-06	0.000245	0.000735	0.00708
Colon_cancer	Disease	Lnc2Cancer2.0	12	WT1-AS;CDKN2B-AS1;PVT1;MIR4435-2HG;HOTAIR;HOXB-AS3;MYCNOS;MIR155HG;FALEC;UCA1;CCAT1;LINC00261	0.207	2.27e-06	3.81e-05	0.000343	0.0051
Glioma	Disease	Lnc2Cancer2.0	14	FOXD3-AS1;CDKN2B-AS1;PVT1;HOTAIR;MIR210HG;LINC00461;LINC01116;MIR155HG;HOXA11-AS;UCA1;NFIA-AS1;CCAT1;HOTTIP;RMRP	0.173	3.23e-06	4.88e-05	0.000488	0.0059
Non_small_cell_lung_cancer	Disease	EVLncRNAs	12	CDKN2B-AS1;AFAP1-AS1;PVT1;MAFA-AS1;DLEU2;HOTAIR;KCNMB2-AS1;Z82214.3;GACAT2;UCA1;CCAT1;LINC00261	0.197	3.98e-06	0.000348	0.00104	0.0051
Intraductal_Papillary_Mucinous_Neoplasms_of_the_Pancreas	Disease	Lnc2Cancer2.0	5	CDKN2B-AS1;PVT1;UCA1;GLIS3-AS1;ADARB2-AS1	0.625	4.82e-06	6.62e-05	0.000728	0.00217
Nasopharyngeal_carcinoma	Disease	Lnc2Cancer2.0	14	CDKN2B-AS1;AFAP1-AS1;LINC00460;PVT1;HOTAIR;NKILA;PCAT7;U47924.27;SSTR5-AS1;LINC00494;RP5-884M6.1;CASC9;CCAT1;RP11-44F21.5	0.161	7.69e-06	9.68e-05	0.00116	0.00588
Non_small_cell_lung_cancer	Disease	MNDR2.0	13	CDKN2B-AS1;AFAP1-AS1;PCAT6;PVT1;MAFA-AS1;HOTAIR;KCNMB2-AS1;Z82214.3;GACAT2;UCA1;CCAT1;HOTTIP;LINC00261	0.171	8.1e-06	0.00045	0.00268	0.00549
Prostatic_Neoplasms	Disease	MNDR2.0	13	CDKN2B-AS1;PCAT6;PVT1;HOTAIR;PCAT29;MIAT;PCAT7;TRPM2-AS;DRAIC;UCA1;HOTTIP;SCHLAP1;PCAT2	0.171	8.1e-06	0.00045	0.00268	0.00549
Squamous_cell_carcinoma	Disease	MNDR2.0	9	C5orf66-AS1;CDKN2B-AS1;HOTAIR;UCA1;LINC01234;FOXCUT;POU6F2-AS2;CASC9;LINC00951	0.25	8.15e-06	0.00045	0.0027	0.00386
Lung_adenocarcinoma	Disease	LncRNADisease2.0	14	RP11-196G18.22;LINC00511;AFAP1-AS1;MAFA-AS1;HOTAIR;UNQ6494;PCAT29;RP11-473M20.11;MIAT;DRAIC;DLX6-AS1;DGCR5;LINC00319;CCAT1	0.157	1.01e-05	0.000354	0.00389	0.00588
Pancreatic_cancer	Disease	Lnc2Cancer2.0	11	CDKN2B-AS1;PVT1;HOTAIR;MIAT;GHET1;GACAT2;UCA1;CCAT1;HOTTIP;AP000221.1;LINC00261	0.19	1.44e-05	0.000161	0.00217	0.00467
Oral_squamous_cell_carcinoma	Disease	Lnc2Cancer2.0	7	C5orf66-AS1;CDKN2B-AS1;HOTAIR;UCA1;LINC00668;FOXCUT;CCAT1	0.318	1.49e-05	0.000161	0.00225	0.00302
Acute_myeloid_leukemia	Disease	EVLncRNAs	5	WT1-AS;CDKN2B-AS1;HOTAIR;UCA1;CCAT1	0.5	2.03e-05	0.00108	0.00532	0.00216
Ovarian_cancer	Disease	EVLncRNAs	7	PVT1;HOTAIR;MNX1-AS1;FALEC;HOXA11-AS;UCA1;CCAT1	0.304	2.07e-05	0.00108	0.00542	0.00301
Prostate_cancer	Disease	Lnc2Cancer2.0	14	CDKN2B-AS1;PCAT6;PVT1;HOTAIR;PCAT29;PCAT7;LINC01116;FALEC;TRPM2-AS;DRAIC;UCA1;CCAT1;HOTTIP;SCHLAP1	0.144	2.75e-05	0.000266	0.00415	0.00586
Melanoma	Disease	Lnc2Cancer2.0	7	CDKN2B-AS1;PVT1;HOTAIR;FALEC;UCA1;SAMMSON;CCAT1	0.292	2.82e-05	0.000266	0.00426	0.00301
Ovarian_cancer	Disease	Lnc2Cancer2.0	12	CDKN2B-AS1;AFAP1-AS1;PVT1;CTD-2589M5.4;DLEU2;HOTAIR;MNX1-AS1;ABHD11-AS1;FALEC;HOXA11-AS;UCA1;CCAT1	0.158	4.11e-05	0.000365	0.00621	0.00506
Cancer	Disease	LncRNADisease2.0	11	CDKN2B-AS1;AFAP1-AS1;PVT1;HOTAIR;MIAT;LINC01087;RP11-128M1.1;HOXA11-AS;UCA1;CCAT1;HOTTIP	0.169	4.41e-05	0.00141	0.017	0.00466
Bladder_cancer	Disease	EVLncRNAs	7	C5orf66-AS1;CDKN2B-AS1;PVT1;HOTAIR;GHET1;UCA1;SCHLAP1	0.269	5e-05	0.00218	0.0131	0.00301
Acute_myeloid_leukemia	Disease	MNDR2.0	5	WT1-AS;CDKN2B-AS1;HOTAIR;UCA1;CCAT1	0.417	5.97e-05	0.00282	0.0198	0.00216
Serous_ovarian_cancer	Disease	Lnc2Cancer2.0	3	CDKN2B-AS1;HOTAIR;HOXA11-AS	1	6.13e-05	0.000514	0.00926	0.0013
Hepatocelluar_carcinoma	Disease	LncRNADisease2.0	23	WT1-AS;CDKN2B-AS1;AFAP1-AS1;LINC00665;PVT1;HOTAIR;NKILA;PCAT29;KRTAP5-AS1;GHET1;ZNF350-AS1;FAM83A-AS1;FALEC;DRAIC;HOXA11-AS;UCA1;MIR7-3HG;DGCR5;LINC01419;CCAT1;LINC00383;HOTTIP;LINC00261	0.0979	6.51e-05	0.00193	0.0251	0.00913
Osteosarcoma	Disease	Lnc2Cancer2.0	14	CDKN2B-AS1;PVT1;HOTAIR;MIR210HG;BCAR4;LINC01116;FEZF1-AS1;FALEC;HOXA11-AS;UCA1;LINC00858;CCAT1;HOTTIP;RP11-190D6.2	0.133	6.74e-05	0.000536	0.0102	0.00584
Bladder_cancer	Disease	LncRNADisease2.0	11	C5orf66-AS1;CDKN2B-AS1;PVT1;HOTAIR;PCAT29;GHET1;ABHD11-AS1;LINC00355;DRAIC;UCA1;SCHLAP1	0.159	7.78e-05	0.002	0.03	0.00465
Malignant_glioma	Disease	LncRNADisease2.0	12	FOXD3-AS1;CDKN2B-AS1;PVT1;RP11-196G18.3;HOTAIR;MIR155HG;HOXA11-AS;RP11-439A17.9;NFIA-AS1;CCAT1;HOTTIP;MGC32805	0.148	7.81e-05	0.002	0.0301	0.00505
Breast_cancer	Disease	EVLncRNAs	10	DSCAM-AS1;CDKN2B-AS1;PVT1;HOTAIR;NKILA;BCAR4;LINC00160;UCA1;LINC01016;CCAT1	0.172	8.26e-05	0.00303	0.0216	0.00425
Gastric_cancer	Disease	EVLncRNAs	13	WT1-AS;CDKN2B-AS1;PVT1;HOTAIR;GHET1;LINC01105;ABHD11-AS1;GACAT3;GACAT2;UCA1;LINC00668;CCAT1;LINC00261	0.137	9.25e-05	0.00303	0.0242	0.00544
Hepatocelluar_carcinoma	Disease	Lnc2Cancer2.0	26	LINC00052;WT1-AS;CDKN2B-AS1;AFAP1-AS1;LINC00665;PVT1;HOTAIR;NKILA;PCAT29;MIAT;GHET1;ZNF350-AS1;FEZF1-AS1;FAM83A-AS1;FALEC;TRPM2-AS;HOXA11-AS;UCA1;MIR7-3HG;DLX6-AS1;DGCR5;LINC01287;LINC01419;CCAT1;HOTTIP;LINC00261	0.09	9.29e-05	0.000701	0.014	0.0101
Pancreatic_ductal_adenocarcinoma	Disease	LncRNADisease2.0	7	AFAP1-AS1;PVT1;HOTAIR;FEZF1-AS1;UCA1;HOTTIP;LINC00491	0.241	0.000107	0.00257	0.0412	0.00301
Pancreatic_ductal_adenocarcinoma	Disease	MNDR2.0	6	AFAP1-AS1;PVT1;HOTAIR;UCA1;HOTTIP;LINC00491	0.286	0.000122	0.00505	0.0404	0.00259
Thyroid_cancer	Disease	MNDR2.0	4	CDKN2B-AS1;PVT1;FALEC;UCA1	0.5	0.000149	0.00513	0.0493	0.00173
Triple_Negative_Breast_Cancer	Disease	Lnc2Cancer2.0	6	LINC00052;CDKN2B-AS1;PCAT6;HOTAIR;LINC01096;RP4-781K5.4	0.261	0.000212	0.00152	0.032	0.00258
Renal_cancer	Disease	Lnc2Cancer2.0	4	PVT1;HOTAIR;FALEC;HOXA11-AS	0.444	0.000259	0.00178	0.0391	0.00173

## Sheet: Drug
Set	Class	Sub_Class	Count	LncRNA	Simpson	P-value	BH	Bonferroni	Jaccard
Topotecan	Drug	LncMap	716	RP11-400N13.3;RP11-417E7.2;AC011893.3;TMPO-AS1;RP11-108L7.15;AC009133.12;RHPN1-AS1;CTD-2171N6.1;DSCAM-AS1;AC009005.2;LINC00337;RP11-429J17.7;RP11-122M14.1;LINC00466;AP000251.3;RP11-265N7.1;LINC00052;AGAP1-IT1;RP11-57A19.2;LINC00511;AP001434.2;CTD-2377D24.6;RP11-624L4.1;RP11-426C22.4;RP11-1399P15.1;HOXC-AS3;RP11-98G7.1;RP11-731F5.2;RP6-65G23.3;RP11-783K16.13;RP3-337H4.8;RP1-228H13.5;RP11-98D18.9;R…	0.31	2.78e-260	6.67e-259	6.67e-259	0.12
Panobinostat	Drug	LncMap	718	LINC00922;RP11-400N13.3;RP11-417E7.2;RP11-863P13.3;AC015849.16;LEF1-AS1;TMPO-AS1;RP11-108L7.15;RP11-547D24.1;AC009133.12;CTD-2171N6.1;RP11-429J17.7;RP11-122M14.1;LINC00466;AP000251.3;RP11-265N7.1;LINC00052;AGAP1-IT1;RP11-57A19.2;LINC00511;CTD-2377D24.6;RP11-624L4.1;RP11-1399P15.1;RP11-92K15.3;RP11-731F5.2;RP6-65G23.3;RP11-783K16.13;RP3-337H4.8;RP11-465N4.4;MIR3150B;CTA-392C11.1;RP11-25L3.3;RP11-2…	0.311	4.4e-229	5.28e-228	1.06e-227	0.111
TKI258	Drug	LncMap	520	RP11-400N13.3;RP11-428L9.2;AC011893.3;TMPO-AS1;AC009133.12;LINC00337;RP11-429J17.7;RP11-196G18.22;RP11-265N7.1;WT1-AS;AGAP1-IT1;CTA-384D8.35;LINC00511;CTD-2377D24.6;RP11-624L4.1;RP11-92K15.3;RP6-65G23.3;RP11-783K16.13;RP1-228H13.5;RP11-98D18.9;RP11-465N4.4;RP11-22C11.2;RP11-295G20.2;PCAT6;RP1-86C11.7;RP11-629O1.2;AC017002.1;RP11-459E5.1;RP13-463N16.6;RP11-806H10.4;RP11-738B7.1;RP11-67L3.5;RP3-439…	0.225	2.25e-224	1.8e-223	5.4e-223	0.119
Irinotecan	Drug	LncMap	579	RP11-400N13.3;TMPO-AS1;RP11-108L7.15;RP11-547D24.1;AC009133.12;CTD-2171N6.1;LINC00337;RP11-429J17.7;RP11-122M14.1;LINC00466;RP11-265N7.1;LINC00052;AGAP1-IT1;RP11-57A19.2;LINC00511;CTD-2377D24.6;RP11-624L4.1;RP11-426C22.4;RP11-1399P15.1;RP11-731F5.2;RP6-65G23.3;RP11-783K16.13;RP1-228H13.5;RP11-465N4.4;CTA-392C11.1;RP11-22C11.2;CTB-49A3.4;RP11-295G20.2;PCAT6;AC017002.1;RP11-459E5.1;CTD-2529O21.1;RP…	0.251	3.93e-198	2.36e-197	9.43e-197	0.108
PD-0332991	Drug	LncMap	607	RP11-417E7.2;RP11-863P13.3;LEF1-AS1;AC011893.3;TMPO-AS1;RP11-547D24.1;MAFG-AS1;RP11-429J17.7;LINC00466;RP11-265N7.1;LINC00052;AGAP1-IT1;CTA-384D8.35;LINC00511;CTD-2377D24.6;RP11-624L4.1;RP11-426C22.4;HOXC-AS3;RP11-92K15.3;RP11-731F5.2;RP6-65G23.3;RP11-783K16.13;RP3-337H4.8;RP11-465N4.4;CTA-392C11.1;RP11-25L3.3;RP11-22C11.2;PCAT6;CTD-2529O21.1;RP13-463N16.6;RP11-806H10.4;RP11-738B7.1;RP11-67L3.5;C…	0.263	1.08e-197	5.18e-197	2.59e-196	0.107
PF2341066	Drug	LncMap	569	RP11-400N13.3;RP11-417E7.2;RP11-428L9.2;RP11-742B18.1;AC011893.3;TMPO-AS1;RP11-108L7.15;AC009133.12;LINC00337;RP11-429J17.7;RP11-122M14.1;LINC00466;RP11-265N7.1;LINC00052;AGAP1-IT1;LINC00511;RP11-624L4.1;RP11-426C22.4;HOXC-AS3;RP11-731F5.2;RP6-65G23.3;RP11-783K16.13;RP1-228H13.5;RP11-465N4.4;CTA-392C11.1;RP11-25L3.3;RP11-22C11.2;RP11-295G20.2;PCAT6;RP11-459E5.1;CTD-2529O21.1;SMCR2;RP13-463N16.6;R…	0.247	3.77e-197	1.51e-196	9.05e-196	0.108
L-685458	Drug	LncMap	534	RP11-400N13.3;RP11-417E7.2;TMPO-AS1;RP11-108L7.15;AC009133.12;AC009005.2;MAFG-AS1;RP11-429J17.7;LINC00466;AP000251.3;RP11-265N7.1;AGAP1-IT1;RP11-57A19.2;LINC00511;CTD-2377D24.6;RP11-624L4.1;HOXC-AS3;RP11-92K15.3;RP11-731F5.2;RP6-65G23.3;RP11-783K16.13;RP1-228H13.5;RP11-98D18.9;MIR3150B;CTA-392C11.1;RP11-295G20.2;PCAT6;AC017002.1;CTD-2529O21.1;SMCR2;RP13-463N16.6;RP11-909N17.2;RP11-806H10.4;RP11-7…	0.232	5.8e-153	1.99e-152	1.39e-151	0.0949
Sorafenib	Drug	LncMap	470	LINC00922;RP11-400N13.3;RP11-417E7.2;TMPO-AS1;RP11-108L7.15;AC009133.12;RP11-429J17.7;LINC00466;RP11-265N7.1;AGAP1-IT1;LINC00511;AP001434.2;RP11-624L4.1;RP6-65G23.3;RP11-783K16.13;RP3-337H4.8;RP1-228H13.5;RP11-465N4.4;AFAP1-AS1;CTA-392C11.1;RP11-22C11.2;RP11-459E5.1;RP13-463N16.6;CTC-548K16.1;RP3-439F8.1;KCNH1-IT1;RP11-14D22.1;RP11-783K16.5;RP11-523H20.3;AC012462.2;RP11-191L9.4;LINC00460;PVT1;CTD…	0.204	2.64e-147	7.92e-147	6.34e-146	0.0948
Lapatinib	Drug	LncMap	389	LINC00922;RP11-863P13.3;RP11-428L9.2;CTD-2171N6.1;MAFG-AS1;RP11-429J17.7;AC112721.2;LINC00052;CTA-384D8.35;RP11-426C22.4;RP11-1399P15.1;RP11-92K15.3;RP6-65G23.3;RP11-783K16.13;RP3-337H4.8;RP1-228H13.5;RP11-465N4.4;MIR3150B;CTA-392C11.1;RP11-22C11.2;RP11-465L10.10;AC017002.1;CTD-2529O21.1;RP11-567M16.2;RP11-806H10.4;KCNH1-IT1;RP11-14D22.1;RP11-13P5.2;RP3-395M20.12;CTD-2047H16.2;RP11-196G18.3;LA16c…	0.169	8.75e-126	2.33e-125	2.1e-124	0.0883
AZD0530	Drug	LncMap	340	LINC00922;LEF1-AS1;RP11-429J17.7;RP11-122M14.1;AC112721.2;CTA-384D8.35;RP11-426C22.4;RP11-1399P15.1;RP11-731F5.2;RP6-65G23.3;RP11-783K16.13;RP3-337H4.8;RP1-228H13.5;RP11-465N4.4;MIR3150B;AFAP1-AS1;RP11-22C11.2;RP13-463N16.6;RP11-909N17.2;RP3-439F8.1;RP11-14D22.1;RP11-783K16.5;RP11-191L9.4;CTD-2047H16.2;LA16c-380H5.2;LA16c-380H5.5;RP11-127O4.3;CTD-2015H6.3;WI2-85898F10.1;RP11-320N21.2;TFAP2A-AS1;C…	0.15	5.39e-104	1.29e-103	1.29e-102	0.0804
PD-0325901	Drug	LncMap	391	AC015849.16;TMPO-AS1;RP11-108L7.15;AP000251.3;RP11-57A19.2;LINC00511;RP11-865I6.2;CTD-2377D24.6;RP11-98G7.1;RP11-92K15.3;RP11-731F5.2;RP11-783K16.13;RP3-337H4.8;RP1-228H13.5;CTA-392C11.1;RP11-465L10.10;RP11-295G20.2;RP4-533D7.5;RP11-459E5.1;RP13-463N16.6;RP11-738B7.1;CTA-126B4.7;RP11-783K16.5;RP11-13P5.2;RP11-523H20.3;LINC00665;LINC00460;RP11-196G18.3;AF015262.2;RP11-127O4.3;RP13-582O9.7;RP11-98D…	0.17	8.09e-103	1.77e-102	1.94e-101	0.0804
RAF265	Drug	LncMap	259	AC009133.12;RP11-196G18.22;AGAP1-IT1;RP11-57A19.2;RP11-624L4.1;RP11-98G7.1;RP11-92K15.3;RP6-65G23.3;RP11-98D18.9;RP11-465N4.4;RP11-465L10.10;PCAT6;DDX11-AS1;RP11-806H10.4;RP11-738B7.1;RP3-439F8.1;PVT1;LA16c-380H5.2;LA16c-380H5.5;RP11-98D18.3;RP11-1275H24.2;CTD-2015H6.3;MNX1-AS1;RP11-98D18.17;RP11-579D7.4;AP000439.3;CASC16;RP11-353N14.2;AC068580.5;RP11-54O7.3;RP5-1185I7.1;RP11-380L11.4;RP11-214N9.…	0.186	1.27e-99	2.54e-99	3.05e-98	0.0754
Erlotinib	Drug	LncMap	283	RP11-742B18.1;RP11-429J17.7;RP11-122M14.1;AC112721.2;CTA-384D8.35;AP001434.2;RP11-624L4.1;RP11-426C22.4;RP6-65G23.3;RP11-783K16.13;RP3-337H4.8;RP11-465N4.4;AFAP1-AS1;RP11-22C11.2;RP11-295G20.2;RP13-463N16.6;RP3-439F8.1;CTA-126B4.7;RP11-14D22.1;RP11-783K16.5;RP11-13P5.2;PVT1;CTD-2047H16.2;RP11-196G18.3;LA16c-380H5.2;LA16c-380H5.5;RP13-582O9.7;RP11-307C12.11;WI2-85898F10.1;GATA3-AS1;RP11-161I6.2;CT…	0.169	2.1e-98	3.88e-98	5.04e-97	0.0765
Paclitaxel	Drug	LncMap	360	TMPO-AS1;RP11-108L7.15;AC009133.12;AC009005.2;RP11-265N7.1;AGAP1-IT1;RP11-57A19.2;LINC00511;RP11-624L4.1;RP6-65G23.3;RP1-228H13.5;RP11-465N4.4;CTA-392C11.1;PCAT6;RP13-463N16.6;RP11-806H10.4;RP11-738B7.1;RP3-439F8.1;KCNH1-IT1;RP11-148B18.1;AC012462.2;CTD-3035D6.2;LINC00460;AF015262.2;AC093642.3;DLEU2;AC068580.6;RP11-485G7.6;RP1-239B22.5;TFAP2A-AS1;CTA-384D8.34;RP11-579D7.4;RNF139-AS1;LINC00152;CAS…	0.156	1.38e-97	2.37e-97	3.31e-96	0.0784
PLX4720	Drug	LncMap	297	RP11-400N13.3;LEF1-AS1;RP11-429J17.7;RP11-196G18.22;RP11-122M14.1;LINC00466;RP11-265N7.1;LINC00052;RP11-57A19.2;LINC00511;RP11-426C22.4;RP11-1399P15.1;RP1-228H13.5;RP11-465N4.4;RP11-22C11.2;RP5-1028K7.2;RP11-459E5.1;DDX11-AS1;RP11-738B7.1;KCNH1-IT1;CTA-126B4.7;RP11-14D22.1;LINC00665;CTD-2047H16.2;LA16c-380H5.2;LA16c-380H5.5;RP11-127O4.3;WI2-85898F10.1;MNX1-AS1;RP11-53O19.1;RP11-423H2.3;RP11-98D18…	0.156	1.03e-94	1.65e-94	2.47e-93	0.076
AZD6244	Drug	LncMap	333	AC015849.16;RP11-742B18.1;TMPO-AS1;AP000251.3;RP11-57A19.2;LINC00511;RP11-98G7.1;RP11-731F5.2;RP11-347C12.10;RP6-65G23.3;RP1-228H13.5;RP11-98D18.9;CTA-392C11.1;RP11-465L10.10;RP11-295G20.2;RP5-1028K7.2;PCAT6;RP4-533D7.5;RP11-459E5.1;RP11-909N17.2;RP11-738B7.1;CTA-126B4.7;RP11-13P5.2;CTD-3035D6.2;LINC00665;LINC00460;LA16c-380H5.2;RP11-127O4.3;LINC00536;RP11-98D18.3;RP11-556E13.1;WI2-85898F10.1;RP1…	0.144	2.97e-89	4.46e-89	7.13e-88	0.0751
17-AAG	Drug	LncMap	271	LEF1-AS1;TMPO-AS1;AC009133.12;DSCAM-AS1;AC009005.2;RP11-429J17.7;AP000251.3;RP11-265N7.1;LINC00511;CTD-2377D24.6;RP11-624L4.1;RP11-1399P15.1;HOXC-AS3;RP11-783K16.13;RP3-337H4.8;RP11-465N4.4;RP11-22C11.2;RP11-465L10.10;RP11-295G20.2;RP11-567M16.2;CTC-548K16.1;LINC00665;PVT1;CTD-2589M5.4;CTD-2047H16.2;RP11-196G18.3;CTD-2523D13.2;RP11-127O4.3;DLEU2;RP11-556E13.1;CTD-2015H6.3;RP11-353N14.4;AP000439.3…	0.152	3.05e-83	4.31e-83	7.32e-82	0.071
Nutlin-3	Drug	LncMap	249	AC011893.3;RP11-547D24.1;AC009133.12;RP11-429J17.7;RP11-122M14.1;LINC00466;RP11-265N7.1;LINC00511;RP11-624L4.1;RP11-426C22.4;RP6-65G23.3;RP11-783K16.13;RP3-337H4.8;CTA-392C11.1;RP11-22C11.2;RP13-463N16.6;RP11-909N17.2;RP11-806H10.4;RP11-738B7.1;RP11-67L3.5;CTC-548K16.1;RP3-439F8.1;RP11-783K16.5;LA16c-380H5.2;LA16c-380H5.5;RP11-53B2.6;AP000696.2;AC093642.3;RP11-1275H24.2;RP11-307C12.11;CTD-2015H6.…	0.154	2.82e-77	3.76e-77	6.77e-76	0.0677
TAE684	Drug	LncMap	304	RP11-400N13.3;RP11-417E7.2;TMPO-AS1;RP11-108L7.15;AC009005.2;LINC00466;RP11-265N7.1;LINC00052;AGAP1-IT1;RP11-57A19.2;LINC00511;RP11-624L4.1;RP11-1399P15.1;HOXC-AS3;RP11-731F5.2;RP11-783K16.13;CTA-392C11.1;PCAT6;RP11-459E5.1;RP13-463N16.6;RP11-567M16.2;RP11-806H10.4;RP3-439F8.1;KCNH1-IT1;RP11-14D22.1;RP11-783K16.5;CTD-3035D6.2;RP11-191L9.4;PVT1;AC092198.1;CTD-2523D13.2;AC005624.2;RP11-127O4.3;LINC…	0.132	8.27e-77	1.04e-76	1.98e-75	0.07
AEW541	Drug	LncMap	226	RP11-417E7.2;RP11-108L7.15;AC009133.12;LINC00466;CTD-2377D24.6;RP11-783K16.13;CTA-392C11.1;RP11-295G20.2;RP13-463N16.6;RP11-806H10.4;RP11-738B7.1;RP11-67L3.5;CTC-548K16.1;RP3-439F8.1;RP11-14D22.1;RP11-783K16.5;RP11-13P5.2;RP11-148B18.1;CTD-3035D6.2;LINC00460;CTD-2047H16.2;AC005624.2;RP11-357H14.17;CTD-2015H6.3;MIR210HG;RP11-423H2.3;TFAP2A-AS1;RP11-67L3.4;CTD-2008P7.8;RP11-10J5.1;LINC00243;DLG3-AS…	0.161	9.85e-74	1.18e-73	2.36e-72	0.0648
PHA-665752	Drug	LncMap	291	RP11-400N13.3;RP11-417E7.2;RP11-863P13.3;DSCAM-AS1;LINC00466;RP11-265N7.1;AGAP1-IT1;LINC00511;RP6-65G23.3;RP11-783K16.13;MIR3150B;CTA-392C11.1;RP11-295G20.2;RP11-629O1.2;AC017002.1;CTD-2529O21.1;RP13-463N16.6;RP11-67L3.5;CTC-548K16.1;RP3-439F8.1;KCNH1-IT1;RP11-783K16.5;RP11-13P5.2;RP11-148B18.1;LINC00460;RP3-395M20.12;AC005624.2;RP11-53B2.6;AC093642.3;CTD-2116N20.1;RP11-1275H24.2;RP11-320N21.2;LI…	0.128	1.5e-71	1.71e-71	3.6e-70	0.0677
Nilotinib	Drug	LncMap	207	LEF1-AS1;RP11-547D24.1;RP11-265N7.1;CTD-2377D24.6;RP11-426C22.4;RP6-65G23.3;MIR3150B;CTA-392C11.1;RP11-465L10.10;CTD-2529O21.1;RP13-463N16.6;RP11-806H10.4;RP11-738B7.1;RP11-67L3.5;CTC-548K16.1;RP11-783K16.5;RP11-13P5.2;RP11-148B18.1;LINC00460;PVT1;RP11-53B2.6;RP11-556E13.1;CTD-2015H6.3;RP11-320N21.2;MIR210HG;RP11-53B2.5;RP11-67L3.4;RP11-579D7.4;CITF22-49D8.1;RP11-68I3.7;RP11-10J5.1;LINC00243;RP11…	0.14	5.57e-57	6.08e-57	1.34e-55	0.0578
ZD-6474	Drug	LncMap	177	LINC00922;RP11-417E7.2;RP11-863P13.3;LEF1-AS1;RP11-429J17.7;AC112721.2;AGAP1-IT1;AP001434.2;CTD-2377D24.6;RP11-426C22.4;MIR3150B;RP11-22C11.2;RP11-465L10.10;AC017002.1;RP11-14D22.1;CTD-2047H16.2;DLEU2;RP11-320N21.2;CITF22-49D8.1;AC137932.6;RP11-68I3.7;RP11-54O7.3;RP11-22L13.1;RP11-344P13.6;RP11-210M15.1;RP11-734K21.5;LINC01050;LINC00593;RP3-340N1.2;LINC00461;AC018890.6;RP11-54O7.16;AL121578.2;AC0…	0.145	6.46e-51	6.74e-51	1.55e-49	0.0528
LBW242	Drug	LncMap	119	RP11-742B18.1;RP11-108L7.15;RP11-196G18.22;RP11-57A19.2;RP11-629O1.2;AC017002.1;RP3-395M20.12;AC114730.5;AC093642.3;DLEU2;RP11-485G7.6;RP11-161I6.2;RP11-214N9.1;RP11-473M20.11;AC141930.2;RP4-724E16.2;KB-1732A1.1;RP11-77P6.2;RP11-932O9.10;AC061961.2;RP11-277B15.3;RP11-254F7.4;RP11-44N22.3;RP11-576I22.2;RP11-316M1.3;RP11-815M8.1;AC015987.1;RP11-95P2.3;CTD-2620I22.3;MNX1-AS2;RP1-60O19.1;RP11-149I2.4…	0.107	1.28e-22	1.28e-22	3.07e-21	0.0361

## Sheet: Cancer_Phenotype
Set	Class	Sub_Class	Count	LncRNA	Simpson	P-value	BH	Bonferroni	Jaccard
Breast_cancer_ER+(42)VSBreast_cancer_Normal_TNBC(21)	Cancer_Phenotype	Breast_Carcinoma	1358	LINC00922;RP11-400N13.3;RP11-417E7.2;RP11-863P13.3;AC015849.16;RP11-428L9.2;FOXD3-AS1;RP11-742B18.1;LEF1-AS1;TMPO-AS1;RP11-108L7.15;RP11-547D24.1;AC009133.12;RHPN1-AS1;DSCAM-AS1;CTD-2510F5.4;AC009005.2;RP11-542B15.1;MAFG-AS1;RP4-616B8.5;RP1-63M2.7;LINC00337;AC114730.3;RP11-429J17.7;LGALS8-AS1;RP11-196G18.22;RP11-122M14.1;LINC00466;AC112721.2;AP000251.3;RP11-265N7.1;LINC00052;WT1-AS;AGAP1-IT1;RP11…	0.589	0	0	0	0.171
Breast_cancer_TNBC(42)VSBreast_cancer_Normal_TNBC(21)	Cancer_Phenotype	Breast_Carcinoma	1248	LINC00922;RP11-400N13.3;RP11-417E7.2;RP11-863P13.3;AC015849.16;FOXD3-AS1;RP11-742B18.1;LEF1-AS1;TMPO-AS1;RP11-108L7.15;RP11-547D24.1;AC009133.12;RHPN1-AS1;C5orf66-AS1;DSCAM-AS1;CTD-2510F5.4;AC009005.2;RP11-542B15.1;MAFG-AS1;RP4-616B8.5;RP1-63M2.7;LINC00337;AC114730.3;RP11-429J17.7;RP11-196G18.22;RP11-122M14.1;LINC00466;AC112721.2;AP000251.3;WT1-AS;AGAP1-IT1;RP11-57A19.2;RP11-399C16.3;CTA-384D8.35…	0.541	0	0	0	0.164
Breast_cancer_Basal(14)VSBreast_cancer_Luminal(27)	Cancer_Phenotype	Breast_Carcinoma	17	DSCAM-AS1;LINC00511;PP14571;RP11-459E5.1;RP11-146I2.1;RP11-423H2.3;AP000439.3;RP11-54O7.3;RP11-380L11.4;AC093642.1;C9orf106;RP11-483P21.2;AC144450.1;AC144450.2;CTC-526N19.1;RP11-248B24.1;RP11-700H6.1	0.5	1.58e-15	1.06e-14	1.17e-13	0.00732
Breast_cancer_Luminal(27)VSBreast_cancer_Basal(14)	Cancer_Phenotype	Breast_Carcinoma	17	DSCAM-AS1;LINC00511;PP14571;RP11-459E5.1;RP11-146I2.1;RP11-423H2.3;AP000439.3;RP11-54O7.3;RP11-380L11.4;AC093642.1;C9orf106;RP11-483P21.2;AC144450.1;AC144450.2;CTC-526N19.1;RP11-248B24.1;RP11-700H6.1	0.5	1.58e-15	1.06e-14	1.17e-13	0.00732
Breast_cancer_Basal(14)VSBreast_cancer_Claudin-low(6)	Cancer_Phenotype	Breast_Carcinoma	6	RP11-429J17.7;CTD-2396E7.11;RP11-22C11.2;RP3-512B11.3;U47924.27;RP3-523K23.2	0.429	8.55e-06	3.72e-05	0.000633	0.00259
Breast_cancer_Claudin-low(6)VSBreast_cancer_Basal(14)	Cancer_Phenotype	Breast_Carcinoma	6	RP11-429J17.7;CTD-2396E7.11;RP11-22C11.2;RP3-512B11.3;U47924.27;RP3-523K23.2	0.429	8.55e-06	3.72e-05	0.000633	0.00259
Breast_cancer_Luminal(27)VSBreast_cancer_Claudin-low(6)	Cancer_Phenotype	Breast_Carcinoma	77	DSCAM-AS1;RP11-429J17.7;LGALS8-AS1;AP000251.3;RP11-127I20.5;RP11-429J17.5;PP14571;RP11-465N4.4;CTD-2396E7.11;RP11-22C11.2;PCAT6;RP11-459E5.1;RP11-146I2.1;AC104667.3;LA16c-380H5.5;WI2-85898F10.1;RP11-423H2.3;LINC01136;AP000439.3;RP11-353N14.2;LA16c-325D7.1;LINC00243;AC007255.8;RP11-473M20.11;RP11-150O12.3;AC093642.1;RP3-512B11.3;RP11-327E2.5;KRTAP5-AS1;RP11-485G7.5;U47924.27;RP5-908M14.5;RP11-89K1…	0.393	1.47e-55	1.21e-54	1.09e-53	0.0318
Breast_cancer_Cell_Line(28)VSBreast_cancer_ER+(42)	Cancer_Phenotype	Breast_Carcinoma	681	LINC00922;RP11-400N13.3;RP11-417E7.2;RP11-863P13.3;AC015849.16;RP11-428L9.2;LEF1-AS1;TMPO-AS1;RP11-547D24.1;AC009133.12;CTD-2510F5.4;MAFG-AS1;RP11-122M14.1;LINC00466;RP11-265N7.1;LINC00511;CDKN2B-AS1;LINC01344;RP11-127I20.5;RP11-624L4.1;RP11-426C22.4;LA16c-312E8.4;RP3-323A16.1;RP11-98G7.1;RP11-92K15.3;RP11-731F5.2;RP11-429J17.5;RP11-347C12.10;RP11-783K16.13;PP14571;RP1-228H13.5;RP11-465N4.4;RP11-…	0.295	1.87e-214	4.61e-213	1.38e-212	0.108
Breast_cancer_Non-malignant(5)VSBreast_cancer_Luminal(27)	Cancer_Phenotype	Breast_Carcinoma	109	RHPN1-AS1;DSCAM-AS1;AC009005.2;RP1-63M2.7;RP11-429J17.7;AGAP1-IT1;RP11-127I20.5;HOXC-AS3;LA16c-312E8.4;PP14571;RP11-459E5.1;RP11-806H10.4;RP11-146I2.1;CTC-260E6.4;RP11-191L9.4;RP3-395M20.12;CTD-2589M5.4;ST8SIA6-AS1;KB-1440D3.13;AC093642.3;WI2-85898F10.1;MNX1-AS1;RP11-423H2.3;LA16c-312E8.2;AP000439.3;RP11-353N14.2;LA16c-325D7.1;CTB-92J24.2;SRRM2-AS1;LINC00243;RP11-54O7.3;RP11-380L11.4;AC141930.2;R…	0.294	5.86e-63	5.42e-62	4.34e-61	0.0424
Acute_myeloid_leukemia_Blood(22)VSCord_blood_cells(17)	Cancer_Phenotype	Leukemia	640	RP11-863P13.3;TMPO-AS1;AC009133.12;RHPN1-AS1;CTD-2510F5.4;AC009005.2;MAFG-AS1;RP4-616B8.5;AC114730.3;RP11-196G18.22;RP11-122M14.1;WT1-AS;RP11-57A19.2;RP11-399C16.3;CTA-384D8.35;LINC00511;TYMSOS;RP11-865I6.2;CDKN2B-AS1;RP11-127I20.5;RP11-426C22.4;RP11-1399P15.1;RP3-323A16.1;RP11-443B20.1;RP11-731F5.2;RP11-347C12.10;RP11-783K16.13;RP3-337H4.8;RP1-228H13.5;RP11-98D18.9;RP11-465N4.4;CTD-2396E7.11;RP1…	0.278	7.63e-142	6.1e-141	6.1e-141	0.0875
Prostate_carcinoma_LNCaP,_24_hrs,_DMSO(3)VSProstate_carcinoma_PC3,_24_hrs,_SFN(3)	Cancer_Phenotype	Prostate_carcinoma	15	LINC00665;RP3-395M20.12;ST8SIA6-AS1;LINC00940;RP11-54O7.1;RP11-757F18.5;RP11-284F21.10;LINC01468;AP000695.6;YTHDF3-AS1;RP11-54H7.4;RP11-44F14.2;LL22NC03-N64E9.1;RP11-206M11.7;MGC32805	0.268	2.93e-09	4.1e-08	4.1e-08	0.00639
Human_skeletal_muscle_control(3)VSHuman_alveolar_soft_part_sarcoma(5)	Cancer_Phenotype	Sarcoma	14	RP11-400N13.3;CTD-2015H6.3;RP3-428L16.2;RP11-803D5.1;AP000695.6;RP11-336K24.12;RP5-1002M8.4;RP11-191N8.2;RP11-10J21.4;DGCR5;RP11-115H15.2;RP11-554D15.3;LINC01405;RP11-400N13.2	0.246	3.31e-08	6.62e-08	6.62e-08	0.00596
Prostate_carcinoma_LNCaP,_24_hrs,_DMSO(3)VSProstate_carcinoma_PC3,_24_hrs,_DMSO(3)	Cancer_Phenotype	Prostate_carcinoma	12	LINC00665;RP3-395M20.12;ST8SIA6-AS1;LINC00940;SSTR5-AS1;LINC01468;AP000695.6;RP11-54H7.4;RP11-136K7.2;RP11-505K9.1;HOXA11-AS;RP11-431J24.2	0.24	4.15e-07	1.94e-06	5.81e-06	0.00512
Lung_adenocarcinoma_Normal_Never_smoker(36)VSLung_adenocarcinoma_Normal_Current_smoker(10)	Cancer_Phenotype	Lung_adenocarcinoma	107	RP11-417E7.2;TMPO-AS1;AC009133.12;RHPN1-AS1;AC009005.2;MAFG-AS1;RP11-429J17.7;RP11-196G18.22;AP000251.3;CTA-384D8.35;LINC00511;TYMSOS;RP5-963E22.6;RP6-65G23.3;RP1-228H13.5;RP11-465N4.4;AFAP1-AS1;RP11-22C11.2;RP11-295G20.2;PCAT6;RP13-463N16.6;DDX11-AS1;RP11-783K16.5;RP11-523H20.3;LINC00460;PVT1;KB-1440D3.13;RP11-307C12.11;MNX1-AS1;RP5-908M14.10;RP11-53B2.5;FBXL19-AS1;RP11-98D18.17;CTD-3065J16.9;RN…	0.237	9.76e-52	7.32e-51	2.93e-50	0.0404
Breast_cancer_TNBC(42)VSBreast_cancer_ER+(42)	Cancer_Phenotype	Breast_Carcinoma	317	LINC00922;RP11-428L9.2;AC009133.12;DSCAM-AS1;CTD-2510F5.4;MAFG-AS1;LGALS8-AS1;AP000251.3;RP11-265N7.1;LINC00052;AGAP1-IT1;CTA-384D8.35;LINC00511;TYMSOS;LINC01344;RP11-624L4.1;LA16c-312E8.4;RP11-443B20.1;RP11-347C12.10;PP14571;AFAP1-AS1;RP11-465L10.10;RP11-295G20.2;PCAT6;AC018816.3;AC017002.1;RP11-459E5.1;SMCR2;RP13-463N16.6;RP11-303E16.2;RP11-146I2.1;AC104667.3;RP11-473L15.3;RP3-439F8.1;KCNH1-IT1…	0.234	1.16e-152	2.15e-151	8.58e-151	0.0948
Acute_myeloid_leukemia_Bone_marrow(21)VSCord_blood_cells(17)	Cancer_Phenotype	Leukemia	531	RP11-863P13.3;AC015849.16;TMPO-AS1;RP11-108L7.15;AC009133.12;RHPN1-AS1;CTD-2510F5.4;AC009005.2;MAFG-AS1;RP4-616B8.5;AC114730.3;RP11-196G18.22;WT1-AS;RP11-57A19.2;RP11-399C16.3;CTA-384D8.35;TYMSOS;RP11-865I6.2;CDKN2B-AS1;RP11-624L4.1;RP11-426C22.4;RP11-1399P15.1;LA16c-312E8.4;RP3-323A16.1;RP11-443B20.1;RP11-347C12.10;RP11-783K16.13;RP3-337H4.8;RP1-228H13.5;RP11-98D18.9;RP11-465N4.4;CTD-2396E7.11;R…	0.23	2.01e-96	8.04e-96	1.61e-95	0.076
Prostate_carcinoma_LNCaP,_24_hrs,_SFN(3)VSProstate_carcinoma_PC3,_24_hrs,_DMSO(3)	Cancer_Phenotype	Prostate_carcinoma	14	CTD-2510F5.4;RP11-783K16.5;LINC00665;RP3-395M20.12;SSTR5-AS1;LINC01468;RP11-54O7.18;RP11-54H7.4;RP11-136K7.2;RP11-284F21.7;HOXA11-AS;RP11-431J24.2;MGC32805;RP11-148E17.1	0.226	1.04e-07	7.28e-07	1.46e-06	0.00595
Prostate_carcinoma_LNCaP,_24_hrs,_DMSO(3)VSProstate_carcinoma_PC3,_6_hrs,_SFN(3)	Cancer_Phenotype	Prostate_carcinoma	9	AC015849.16;LINC00665;RP3-395M20.12;ST8SIA6-AS1;MNX1-AS1;RP11-54O7.1;RP11-54H7.4;RP11-505K9.1;LL22NC03-N64E9.1	0.22	2.54e-05	5.2e-05	0.000356	0.00385
Prostate_carcinoma_LNCaP,_6_hrs,_SFN(3)VSProstate_carcinoma_PC3,_6_hrs,_SFN(3)	Cancer_Phenotype	Prostate_carcinoma	11	LA16c-312E8.4;RP11-429J17.5;LINC01213;LINC01468;YTHDF3-AS1;RP11-284F21.9;RP11-54H7.4;GACAT2;RP1-166H4.2;LINC01419;MGC32805	0.216	3.89e-06	1.36e-05	5.45e-05	0.00469
Breast_cancer_TNBC(42)VSBreast_cancer_Cell_Line(28)	Cancer_Phenotype	Breast_Carcinoma	477	LINC00922;RP11-400N13.3;RP11-417E7.2;RP11-863P13.3;AC015849.16;RP11-742B18.1;LEF1-AS1;RP11-547D24.1;AC009133.12;C5orf66-AS1;MAFG-AS1;RP11-122M14.1;RP11-57A19.2;CTA-384D8.35;LINC00511;AP001434.2;RP11-865I6.2;CDKN2B-AS1;LINC01344;RP11-624L4.1;RP11-426C22.4;LA16c-312E8.4;RP3-323A16.1;RP11-98G7.1;RP11-731F5.2;RP11-429J17.5;RP11-465N4.4;RP11-465L10.10;RP11-295G20.2;PCAT6;AC018816.3;AC017002.1;LINC0142…	0.207	7.3e-118	1.08e-116	5.4e-116	0.0846
Prostate_carcinoma_LNCaP,_6_hrs,_SFN(3)VSProstate_carcinoma_PC3,_6_hrs,_DMSO(3)	Cancer_Phenotype	Prostate_carcinoma	10	LA16c-312E8.4;LINC00665;SRRM2-AS1;CTD-2410N18.3;RP11-723O4.9;RP11-284F21.10;LINC01468;YTHDF3-AS1;RP11-54H7.4;MGC32805	0.2	2.17e-05	5.2e-05	0.000304	0.00426
Prostate_carcinoma_LNCaP,_6_hrs,_SFN(3)VSProstate_carcinoma_PC3,_24_hrs,_DMSO(3)	Cancer_Phenotype	Prostate_carcinoma	10	LA16c-312E8.4;AP000695.4;LINC01213;WI2-87327B8.2;LINC01468;RP11-54H7.4;GACAT2;RP11-284F21.7;LINC01293;MGC32805	0.196	2.6e-05	5.2e-05	0.000364	0.00426
Prostate_carcinoma_LNCaP,_24_hrs,_DMSO(3)VSProstate_carcinoma_PC3,_6_hrs,_DMSO(3)	Cancer_Phenotype	Prostate_carcinoma	7	ST8SIA6-AS1;LINC00940;CTD-2410N18.3;RP11-54O7.1;RP11-284F21.10;AP000695.6;RP11-54H7.4	0.194	0.000449	0.000561	0.00629	0.003
Prostate_carcinoma_LNCaP,_6_hrs,_SFN(3)VSProstate_carcinoma_PC3,_24_hrs,_SFN(3)	Cancer_Phenotype	Prostate_carcinoma	8	LA16c-312E8.4;LINC00665;RP11-54O7.1;RP11-757F18.5;RP11-284F21.10;LINC01468;RP11-54H7.4;MGC32805	0.19	0.000206	0.000288	0.00288	0.00342
Prostate_carcinoma_LNCaP,_24_hrs,_SFN(3)VSProstate_carcinoma_PC3,_6_hrs,_DMSO(3)	Cancer_Phenotype	Prostate_carcinoma	9	CTD-2510F5.4;RP11-57A19.2;LINC00665;RP13-582O9.7;RP11-284F21.10;LINC01468;RP11-54O7.18;RP11-54H7.4;RP11-148E17.1	0.173	0.00018	0.00028	0.00252	0.00383
Breast_cancer_TNBC(6)VSBreast_cancer_Normal(3)	Cancer_Phenotype	Breast_Carcinoma	8	RP11-44N22.3;SCARNA10;MIR181A1HG;MIR663AHG;GS1-279B7.1;SCARNA2;TERC;LPP-AS1	0.167	0.000534	0.00172	0.0395	0.00341
Lung_adenocarcinoma_Smoker(32)VSLung_adenocarcinoma_Normal_Never_smoker(34)	Cancer_Phenotype	Lung_adenocarcinoma	269	RP11-400N13.3;RP11-863P13.3;AC015849.16;FOXD3-AS1;RP11-742B18.1;TMPO-AS1;RP11-108L7.15;AC009133.12;RHPN1-AS1;CTD-2510F5.4;AC009005.2;RP11-429J17.7;RP11-196G18.22;AC112721.2;AP000251.3;RP11-57A19.2;CTA-384D8.35;LINC00511;TYMSOS;RP11-1399P15.1;RP11-98G7.1;RP11-443B20.1;RP6-65G23.3;LINC01281;RP3-337H4.8;RP1-228H13.5;RP11-98D18.9;RP11-465N4.4;AFAP1-AS1;RP11-22C11.2;RP11-295G20.2;RP5-1028K7.2;PCAT6;RP…	0.164	1.51e-90	1.51e-89	4.53e-89	0.0732
Breast_cancer_FFPE(9)VSBreast_cancer_Fresh-frozen(18)	Cancer_Phenotype	Breast_Carcinoma	191	AC015849.16;AGAP1-IT1;RP11-624L4.1;CTD-2047H16.2;RP11-53B2.6;AC093642.3;AC068580.6;RP11-53B2.5;TFAP2A-AS1;CTD-2583A14.8;AC137932.6;LINC00152;RP11-498C9.4;TSSC1-IT1;RP11-210M15.1;RP3-468B3.2;RP11-932O9.10;RP11-53B2.4;RP3-495K2.2;GS1-279B7.2;CTD-2033D15.2;CERS6-AS1;RP11-91H12.1;CTD-2337I7.1;AC018890.6;RP4-533D7.4;RP11-532M24.1;RP11-74C1.4;RP11-477H21.2;RP11-66H6.4;AC159540.1;TMEM75;RP11-326N17.2;RP…	0.163	2.75e-63	2.91e-62	2.04e-61	0.0581
Breast_cancer_Non-TNBC(6)VSBreast_cancer_Normal(3)	Cancer_Phenotype	Breast_Carcinoma	32	RP11-865I6.2;CDKN2B-AS1;RP11-92K15.3;CTC-260E6.4;RP11-114M1.2;Z69720.3;WASIR2;RP11-1275H24.1;RP3-443C4.2;RP11-680B3.2;CTC-260E6.6;AC018359.1;MIR181A1HG;RP4-569M23.4;MIR663AHG;RP11-630D6.5;RP11-180P8.3;RP11-1086F11.1;RP11-513G11.2;RP11-1250I15.2;RP11-131K5.2;CTC-499J9.1;RP11-81A1.4;RP11-263K4.5;CTC-340A15.2;MGC32805;TERC;RP1-137K2.2;ITCH-IT1;RP1-101G11.3;RP11-426J5.1;RP11-10O22.1	0.163	1.04e-11	6.41e-11	7.7e-10	0.013
Prostate_carcinoma_LNCaP,_24_hrs,_SFN(3)VSProstate_carcinoma_PC3,_24_hrs,_SFN(3)	Cancer_Phenotype	Prostate_carcinoma	8	CTD-2510F5.4;RP3-395M20.12;LINC01468;RP11-54O7.18;YTHDF3-AS1;RP11-54H7.4;HOXA11-AS;MGC32805	0.163	0.000616	0.000663	0.00862	0.00341
Breast_cancer_Cell_Line(28)VSBreast_cancer_Normal_TNBC(21)	Cancer_Phenotype	Breast_Carcinoma	364	AC015849.16;FOXD3-AS1;TMPO-AS1;RP11-108L7.15;RHPN1-AS1;CTD-2510F5.4;AC009005.2;RP4-616B8.5;RP1-63M2.7;LINC00337;RP11-429J17.7;RP11-196G18.22;RP11-122M14.1;AP000251.3;AGAP1-IT1;RP11-57A19.2;RP11-399C16.3;LINC00511;TYMSOS;RP11-865I6.2;CDKN2B-AS1;RP11-1399P15.1;RP5-963E22.6;HOXC-AS3;LA16c-312E8.4;RP11-443B20.1;RP6-65G23.3;RP3-337H4.8;RP1-228H13.5;RP11-98D18.9;RP11-465N4.4;RP1-86C11.7;RP11-629O1.2;AC…	0.158	1.95e-116	2.41e-115	1.44e-114	0.085
Lung_adenocarcinoma_Normal_Never_smoker(36)VSLung_adenocarcinoma_Normal_Never_smoker(34)	Cancer_Phenotype	Lung_adenocarcinoma	288	RP11-400N13.3;RP11-417E7.2;TMPO-AS1;RP11-108L7.15;AC009133.12;RHPN1-AS1;AC009005.2;RP11-429J17.7;RP11-196G18.22;AC112721.2;RP11-57A19.2;CTA-384D8.35;AC112721.1;LINC00511;TYMSOS;RP11-1399P15.1;RP5-963E22.6;RP11-92K15.3;RP11-731F5.2;RP6-65G23.3;RP11-783K16.13;PP14571;RP1-228H13.5;RP11-98D18.9;RP11-465N4.4;CTD-2396E7.11;AFAP1-AS1;RP11-22C11.2;RP11-295G20.2;RP5-1028K7.2;PCAT6;RP1-86C11.7;AC018816.3;R…	0.158	5.34e-93	8.01e-92	1.6e-91	0.075
Lung_adenocarcinoma_Normal_Never_smoker(36)VSLung_adenocarcinoma_Normal_Smoker(30)	Cancer_Phenotype	Lung_adenocarcinoma	361	RP11-400N13.3;RP11-417E7.2;LEF1-AS1;TMPO-AS1;RP11-108L7.15;AC009133.12;RHPN1-AS1;AC009005.2;MAFG-AS1;RP11-429J17.7;RP11-196G18.22;AP000251.3;RP11-57A19.2;CTA-384D8.35;LINC00511;TYMSOS;RP11-127I20.5;RP11-624L4.1;RP11-426C22.4;RP11-1399P15.1;RP5-963E22.6;RP11-92K15.3;RP11-731F5.2;RP11-347C12.10;RP6-65G23.3;RP11-783K16.13;PP14571;LINC01281;RP1-228H13.5;RP11-98D18.9;RP11-465N4.4;AFAP1-AS1;RP11-22C11.…	0.157	3.38e-111	1.01e-109	1.01e-109	0.0832
Acute_myeloid_leukemia_Bone_marrow(21)VSAcute_lymphoblastic_leukemia_Bone_marrow(6)	Cancer_Phenotype	Leukemia	8	RP11-96K19.4;HOXB-AS3;RP11-326N17.2;RP11-666O2.2;RP11-644A7.2;RABGAP1L-IT1;LINC01475;CTC-499J9.1	0.157	0.000812	0.000928	0.0065	0.00341
Lung_squamous_cell_carcinoma_Stage_IA(88)VSLung_squamous_cell_carcinoma_Stage_IV(7)	Cancer_Phenotype	Lung_squamous_cell_carcinoma	12	PP14571;LINC00607;KRTAP5-AS1;BCAR4;LINC00664;LINC00494;UCA1;LINC00668;LINC00158;LINC00930;LINC01194;CACNA2D3-AS1	0.156	4.69e-05	0.000188	0.00131	0.00506
Prostate_carcinoma_LNCaP,_24_hrs,_SFN(3)VSProstate_carcinoma_PC3,_6_hrs,_SFN(3)	Cancer_Phenotype	Prostate_carcinoma	9	RP11-783K16.5;FBXL19-AS1;CTD-2410N18.3;RP11-284F21.10;LINC01468;RP11-713C5.1;RP11-54H7.4;RP11-284F21.7;RP11-148E17.1	0.153	0.000481	0.000561	0.00673	0.00382
Glioblastoma_Classical_+_Mesenchymal(6)VSGlioblastoma_Proneural(85)	Cancer_Phenotype	Glioblastoma	192	RP11-400N13.3;RP11-417E7.2;RP11-122M14.1;LINC00052;CDKN2B-AS1;AC018816.3;RP11-146I2.1;CTC-548K16.1;CTD-3035D6.2;RP11-191L9.4;RP4-694A7.2;PVT1;LINC00536;CTD-2116N20.1;AC068580.6;RP11-485G7.6;LINC00940;LINC00152;CTD-2547L24.4;FLJ12825;TCL6;Z69720.3;RP3-468B3.2;WASIR2;MIAT;SRGAP3-AS2;RP3-495K2.2;RP11-312A15.2;RP11-723O4.9;RP11-12L8.1;CERS6-AS1;RP11-1C8.4;RP11-398C13.6;LINC00461;RP11-295D4.1;RP11-803…	0.149	2.52e-57	2.18e-56	6.55e-56	0.0564
Glioblastoma_Mesenchymal(93)VSGlioblastoma_Proneural_+_Neural(5)	Cancer_Phenotype	Glioblastoma	162	RP11-742B18.1;LINC00466;LINC00511;TYMSOS;CTD-2396E7.11;RP11-465L10.10;LINC01224;DDX11-AS1;AC114271.2;RP11-783K16.5;CTD-3035D6.2;RP11-191L9.4;RP4-694A7.2;MUC19;LINC00940;RP11-53O19.1;AC137932.6;AC068858.1;RP11-473M20.11;LINC00607;RP11-93K22.6;SRGAP3-AS2;RP11-485G7.5;LINC01297;CERS6-AS1;LINC00461;RP11-37C7.3;RP11-626G11.4;RP11-212I21.2;RP11-354K1.2;AC079767.4;CTD-3023L14.2;RP11-62I21.1;RP11-649A18.…	0.148	3.72e-48	2.42e-47	9.67e-47	0.0501
Glioblastoma_None(88)VSGlioblastoma_Classical_+_Mesenchymal(6)	Cancer_Phenotype	Glioblastoma	224	RP11-400N13.3;RP11-417E7.2;DSCAM-AS1;RP11-122M14.1;LINC00052;CDKN2B-AS1;RP11-295G20.2;AC018816.3;RP11-146I2.1;AC114271.2;CTC-548K16.1;CTD-3035D6.2;RP11-191L9.4;LINC00665;PVT1;KB-1440D3.13;RP11-485G7.6;LINC00940;LINC00152;CASC16;FLJ12825;TCL6;AC002116.7;Z69720.3;AP000695.4;RP11-53O19.2;RP11-473M20.11;LINC00607;RP3-468B3.2;WASIR2;RP11-77P6.2;MIAT;SRGAP3-AS2;RP3-495K2.2;RP11-485G7.5;RP5-908M14.5;LIN…	0.147	6.08e-66	1.58e-64	1.58e-64	0.0622
Glioblastoma_Proneural(85)VSGlioblastoma_Proneural_+_Neural(5)	Cancer_Phenotype	Glioblastoma	112	RP11-742B18.1;LINC00466;LINC00511;RP11-465L10.10;CTD-3035D6.2;RP4-694A7.2;CTD-2116N20.1;LINC00940;RP11-53O19.1;RP11-423H2.3;CTD-2547L24.4;RP5-907D15.4;LINC00607;SRGAP3-AS2;RP11-398C13.6;LINC00461;RP11-626G11.4;RP11-532M24.1;RP11-212I21.2;RP11-354K1.2;AC079767.4;RP11-62I21.1;AC007773.2;CTC-260E6.6;RP3-461P17.10;ARHGEF26-AS1;CTD-2134A5.4;LINC00518;RP1-150O5.3;CTD-3020H12.4;RP11-3J1.1;AC123023.1;RP1…	0.147	4.42e-33	1.92e-32	1.15e-31	0.0379
Glioblastoma_Mesenchymal(93)VSGlioblastoma_Classical_+_Mesenchymal(6)	Cancer_Phenotype	Glioblastoma	212	RP11-400N13.3;RP11-417E7.2;RP11-122M14.1;TYMSOS;CDKN2B-AS1;AC018816.3;LINC01224;DDX11-AS1;RP11-146I2.1;AC114271.2;CTC-548K16.1;RP11-783K16.5;CTD-3035D6.2;RP11-191L9.4;LINC00665;RP4-694A7.2;PVT1;KB-1440D3.13;RP11-485G7.6;LINC00940;AC137932.6;LINC00152;TCL6;AC002116.7;Z69720.3;RP11-473M20.11;RP11-93K22.6;RP3-468B3.2;WASIR2;RP11-77P6.2;SRGAP3-AS2;RP3-495K2.2;RP11-485G7.5;RP5-908M14.5;LINC01297;RP11-…	0.144	1.01e-60	1.31e-59	2.63e-59	0.0595
Glioblastoma_Mesenchymal(93)VSGlioblastoma_Proneural(85)	Cancer_Phenotype	Glioblastoma	10	RP11-53O19.1;AC093642.1;LINC01116;RP13-616I3.1;DGCR5;LINC00504;AC013448.1;RP11-563K23.1;RMRP;RP5-1037N22.2	0.141	0.00046	0.00133	0.012	0.00422
Glioblastoma_Neural(15)VSGlioblastoma_Proneural(85)	Cancer_Phenotype	Glioblastoma	16	C1orf220;LINC00461;RP11-10A14.5;LINC01116;ARHGEF26-AS1;RP1-150O5.3;RP11-81H3.2;HMMR-AS1;RP11-46A10.2;ABCC5-AS1;RP5-951N9.1;AC079610.1;RP11-94M14.2;RP11-351C8.1;MGC39584;U95743.1	0.137	1.52e-05	5.65e-05	0.000395	0.00665
Glioblastoma_None(88)VSGlioblastoma_Proneural_+_Neural(5)	Cancer_Phenotype	Glioblastoma	139	RP11-742B18.1;LINC00466;LINC00511;HOXC-AS3;RP11-465L10.10;RP11-295G20.2;AC114271.2;CTD-3035D6.2;RP11-127O4.3;MUC19;LINC00940;RP11-53O19.1;RP5-907D15.4;RP11-656D10.7;RP11-473M20.11;LINC00607;MIAT;SRGAP3-AS2;RP11-485G7.5;LINC01297;RP11-94I2.4;RP11-37C7.3;RP11-626G11.4;RP11-532M24.1;RP11-212I21.2;RP11-354K1.2;AC079767.4;CTD-3023L14.2;RP11-62I21.1;LINC01105;RP11-354P11.2;RP5-1198O20.4;RP3-461P17.10;A…	0.134	1.67e-36	8.68e-36	4.34e-35	0.0434
Lung_squamous_cell_carcinoma_Stage_IV(7)VSLung_squamous_cell_carcinoma_Stage_IIB(91)	Cancer_Phenotype	Lung_squamous_cell_carcinoma	10	BCAR4;LINC00461;UCA1;SLC7A11-AS1;LINC00668;LINC00520;LINC00158;LINC01194;CACNA2D3-AS1;FLJ37505	0.133	0.000716	0.002	0.02	0.00422
Lung_squamous_cell_carcinoma_Stage_IB(151)VSLung_squamous_cell_carcinoma_Stage_IV(7)	Cancer_Phenotype	Lung_squamous_cell_carcinoma	17	WT1-AS;CASC16;LINC00461;LINC00898;MYCNOS;LINC00664;LINC00494;UCA1;SLC7A11-AS1;LINC00668;LINC00520;LINC00158;LINC00930;LINC01194;DLGAP1-AS3;CACNA2D3-AS1;FLJ37505	0.127	2.27e-05	0.000127	0.000636	0.00702
Glioma_Stage_non-enhancing_FLAIR+_Sample(36)VSGlioma_Stage_contrast-enhancing_sample(39)	Cancer_Phenotype	Glioma	178	FOXD3-AS1;RP11-742B18.1;LEF1-AS1;RP11-547D24.1;AC009133.12;CTA-384D8.35;LINC00511;TYMSOS;RP11-127I20.5;RP3-323A16.1;RP11-347C12.10;RP6-65G23.3;RP11-783K16.13;AC017002.1;RP11-909N17.2;DDX11-AS1;RP11-806H10.4;RP3-439F8.1;RP11-783K16.5;RP11-523H20.3;LINC00665;PVT1;RP3-395M20.12;LA16c-380H5.5;MAFA-AS1;DLEU2;HOTAIR;LINC00940;MIR210HG;TFAP2A-AS1;RP11-98D18.17;CTD-2583A14.8;RP11-353N14.4;AC053503.4;RP11…	0.123	1.74e-41	3.48e-41	3.48e-41	0.0498
Lung_adenocarcinoma_Current_smoker(15)VSLung_adenocarcinoma_Normal_Smoker(30)	Cancer_Phenotype	Lung_adenocarcinoma	108	LINC00922;TMPO-AS1;RP11-108L7.15;RHPN1-AS1;MAFG-AS1;RP11-196G18.22;WT1-AS;LINC00511;RP6-65G23.3;RP1-228H13.5;RP11-465N4.4;AFAP1-AS1;RP11-295G20.2;PCAT6;DDX11-AS1;RP3-439F8.1;RP11-523H20.3;LINC00665;CTD-2047H16.2;KB-1440D3.13;RP11-307C12.11;AC068580.6;RP11-485G7.6;CTD-2015H6.3;RP11-533E19.7;RP5-908M14.10;CTA-384D8.34;RP11-98D18.17;RNF139-AS1;RP11-353N14.2;RP11-498C9.4;CTD-2371O3.3;RP11-214N9.1;XXb…	0.123	2.06e-25	1.24e-24	6.18e-24	0.0351
Lung_adenocarcinoma_Current_smoker(15)VSLung_adenocarcinoma_Normal_Never_smoker(34)	Cancer_Phenotype	Lung_adenocarcinoma	109	LINC00922;RP11-108L7.15;RHPN1-AS1;MAFG-AS1;RP11-196G18.22;CTA-384D8.35;LINC00511;RP6-65G23.3;RP1-228H13.5;AFAP1-AS1;RP11-295G20.2;PCAT6;DDX11-AS1;RP11-783K16.5;RP11-523H20.3;LINC00665;CTD-2047H16.2;RP11-307C12.11;AC068580.6;RP11-485G7.6;CTD-2015H6.3;RP5-908M14.10;CTA-384D8.34;RNF139-AS1;LINC00152;RP11-353N14.2;RP11-498C9.4;XXbac-BPG252P9.10;LINC00607;RP11-513N24.1;WASIR2;RP11-77P6.2;RP11-932O9.10…	0.116	1.88e-23	9.4e-23	5.64e-22	0.0347
Glioblastoma_None(88)VSGlioblastoma_Neural(15)	Cancer_Phenotype	Glioblastoma	11	RP11-473L15.3;C1orf220;LINC01297;CTD-3023L14.2;RP11-81H3.2;HMMR-AS1;LINC00520;TMEM108-AS1;RP11-289F5.1;RP11-351C8.1;U95743.1	0.113	0.00155	0.00403	0.0403	0.0046
Head_and_Neck_squamous_cell_carcinoma_Stage_IVA(253)VSHead_and_Neck_squamous_cell_carcinoma_Stage_I(27)	Cancer_Phenotype	Squamous_cell_carcinoma_of_the_head_and_neck	11	LINC00922;ZNF252P-AS1;LINC00461;LINC00898;RBAKDN;DSCR9;INHBA-AS1;LINC00858;LINC00626;LINC01194;TERC	0.108	0.00233	0.00466	0.0186	0.00459
Rectum_adenocarcinoma_Stage_IIIC(15)VSRectum_adenocarcinoma_(adjacent_normal)(10)	Cancer_Phenotype	Malignant_neoplasm_of_colon_with_rectum	18	LEF1-AS1;MAFG-AS1;CDKN2B-AS1;DDX11-AS1;LINC00460;PVT1;DLEU2;MNX1-AS1;LINC00940;LINC00152;LINC00659;UCA1;LINC00858;LINC00930;CCAT1;MGC32805;FLJ41941;LINC00261	0.107	0.000135	0.00202	0.00202	0.00733
Stomach_adenocarcinoma_Stage_II(28)VSStomach_adenocarcinoma_(adjacent_normal)(35)	Cancer_Phenotype	Stomach_Carcinoma	34	LINC00922;LEF1-AS1;TMPO-AS1;RHPN1-AS1;MAFG-AS1;LINC00337;LGALS8-AS1;CDKN2B-AS1;DDX11-AS1;LINC00460;PVT1;DLEU2;HOTAIR;MNX1-AS1;LINC00940;FBXL19-AS1;UNQ6494;LINC00152;LINC00659;CHKB-AS1;ZNF252P-AS1;RNF144A-AS1;LINC00884;HAR1B;FEZF1-AS1;MIR155HG;ARHGEF26-AS1;LINC00896;HOXA11-AS;UCA1;LINC00858;CCAT1;TERC;FLJ41941	0.106	2.2e-07	3.38e-06	8.36e-06	0.0131
Liver_hepatocellular_carcinoma_Stage_II(84)VSLiver_hepatocellular_carcinoma_Stage_III(3)	Cancer_Phenotype	Liver_carcinoma	30	MAFG-AS1;WT1-AS;CDKN2B-AS1;PP14571;AFAP1-AS1;DLEU2;GATA3-AS1;UNQ6494;LINC00152;TCL6;KRTAP5-AS1;BCAR4;HPN-AS1;LINC00898;LINC00887;LINC00605;FAM83A-AS1;MIR155HG;LINC00664;DGCR9;LINC00668;LINC00858;LINC00520;LINC00930;LINC00626;ITPK1-AS1;ST7-AS2;LINC00488;MIR4500HG;LINC00469	0.102	2.56e-06	6.4e-05	6.4e-05	0.0117
Pancreatic_adenocarcinoma_Stage_IIB(114)VSPancreatic_adenocarcinoma_Stage_IIB_(adjacent_normal)(3)	Cancer_Phenotype	Pancreatic_carcinoma	18	PP14571;LINC00460;DLEU2;CASC16;CLRN1-AS1;TCL6;LINC00659;LINC00887;LINC00664;LINC00589;SLC7A11-AS1;DLX6-AS1;LINC00930;LINC00113;ATXN8OS;LINC00319;SHANK2-AS3;LINC00200	0.1	0.000297	0.00267	0.00267	0.00729
Lung_squamous_cell_carcinoma_Stage_IIB(91)VSLung_squamous_cell_carcinoma_Stage_III(3)	Cancer_Phenotype	Lung_squamous_cell_carcinoma	17	LINC00922;WT1-AS;DLEU2;GATA3-AS1;CLRN1-AS1;LINC00659;BCAR4;HPN-AS1;LINC00494;INHBA-AS1;LINC00520;LINC00158;LBX1-AS1;LINC01194;FLJ37505;MIR137HG;LINC00261	0.1	0.000432	0.00134	0.0121	0.00691
Lung_squamous_cell_carcinoma_Stage_IA(88)VSLung_squamous_cell_carcinoma_Stage_III(3)	Cancer_Phenotype	Lung_squamous_cell_carcinoma	20	LINC00922;WT1-AS;PVT1;ST8SIA6-AS1;DLEU2;GATA3-AS1;CLRN1-AS1;TCL6;LINC00659;C9orf106;BCAR4;HPN-AS1;LINC00898;LINC00494;INHBA-AS1;LINC00158;LBX1-AS1;LINC01194;MIR137HG;LINC00261	0.0995	0.000151	0.000528	0.00423	0.00804
Bladder_urothelial_carcinoma_Stage_III(128)VSBladder_urothelial_carcinoma_Stage_I(4)	Cancer_Phenotype	Carcinoma_of_bladder	33	LINC00922;LEF1-AS1;WT1-AS;CDKN2B-AS1;AFAP1-AS1;LINC00460;DLEU2;HOTAIR;LINC00940;LINC00152;SRRM2-AS1;KRTAP5-AS1;LINC00593;LINC00898;LINC00887;RBAKDN;ABHD11-AS1;MIR155HG;LINC00518;LINC00664;LINC00494;INHBA-AS1;SLC7A11-AS1;LINC00520;LINC00626;LBX1-AS1;GLIS3-AS1;ST7-AS2;CCAT1;CACNA2D3-AS1;MIR4500HG;MIR137HG;LINC00469	0.0985	1.68e-06	1.51e-05	1.51e-05	0.0127
Esophageal_carcinoma_Stage_III(26)VSEsophageal_carcinoma_(adjacent_normal)(10)	Cancer_Phenotype	Esophageal_carcinoma	33	LEF1-AS1;TMPO-AS1;RHPN1-AS1;MAFG-AS1;LINC00337;LGALS8-AS1;CDKN2B-AS1;DDX11-AS1;LINC00460;PVT1;DLEU2;HOTAIR;MNX1-AS1;FBXL19-AS1;LINC00152;CHKB-AS1;ZNF252P-AS1;RNF144A-AS1;LINC00884;RBAKDN;FEZF1-AS1;MIR155HG;DSCR9;DGCR9;VAC14-AS1;HOXA11-AS;LINC00668;LINC00858;DLX6-AS1;DGCR5;GLIS3-AS1;TERC;RMRP	0.0938	4.88e-06	0.000107	0.000107	0.0126
Acute_lymphoblastic_leukemia_Blood(6)VSAcute_myeloid_leukemia_Bone_marrow(21)	Cancer_Phenotype	Leukemia	32	MAFG-AS1;RP1-228H13.5;CTC-260E6.4;RP11-307C12.11;RP11-556E13.1;CTD-2015H6.3;RP11-656D10.7;RP11-53O19.3;RP11-1275H24.1;RP11-96K19.4;RP4-533D7.4;WI2-87327B8.2;HOXB-AS3;RP11-649A18.4;RP11-875O11.3;AC131056.3;RP11-483F11.7;LINC01215;IL12A-AS1;RP13-714J12.1;CTB-47B11.3;RP11-644A7.2;CATIP-AS2;XXbac-B33L19.4;MYB-AS1;AC005329.7;RP11-326C3.2;RP11-384C4.7;RP11-423E7.2;DLGAP1-AS3;C18orf15;LINC01475	0.0917	1.06e-05	1.7e-05	8.48e-05	0.0122
Bladder_urothelial_carcinoma_Stage_II(126)VSBladder_urothelial_carcinoma_Stage_I(4)	Cancer_Phenotype	Carcinoma_of_bladder	22	LINC00466;CDKN2B-AS1;AFAP1-AS1;LINC00460;DLEU2;LINC00152;SRRM2-AS1;KRTAP5-AS1;LINC00461;HPN-AS1;LINC00887;LINC00664;TDRG1;DGCR9;LINC00494;INHBA-AS1;SLC7A11-AS1;LINC00520;GLIS3-AS1;ST7-AS2;MIR4500HG;MIR137HG	0.0909	0.000267	0.000481	0.0024	0.00871
Ovarian_serous_cystadenocarcinoma(262)VSOvarian_serous_cystadenocarcinoma_Recurrent(4)	Cancer_Phenotype	Ovarian_Serous_Adenocarcinoma	24	CDKN2B-AS1;AFAP1-AS1;ST8SIA6-AS1;DLEU2;GATA3-AS1;CASC16;TCL6;BCAR4;LINC00461;LINC00898;TDRG1;LINC00589;C8orf49;DLX6-AS1;LINC00158;LINC00626;LBX1-AS1;MIMT1;LARGE-AS1;ST7-AS2;LINC00927;MIR4500HG;MIR137HG;LINC00678	0.0896	0.000181	0.000181	0.000181	0.00941
Esophageal_carcinoma_Stage_IIB(30)VSEsophageal_carcinoma_(adjacent_normal)(10)	Cancer_Phenotype	Esophageal_carcinoma	30	TMPO-AS1;RHPN1-AS1;MAFG-AS1;LINC00337;LGALS8-AS1;CDKN2B-AS1;DDX11-AS1;LINC00460;PVT1;DLEU2;HOTAIR;MNX1-AS1;LINC00152;CHKB-AS1;RNF144A-AS1;RBAKDN;LINC00605;FEZF1-AS1;FAM83A-AS1;MIR155HG;DGCR9;VAC14-AS1;HOXA11-AS;UCA1;LINC00668;LINC00858;DLX6-AS1;DGCR5;GLIS3-AS1;TERC	0.0888	3.62e-05	0.000398	0.000796	0.0115
Stomach_adenocarcinoma_Stage_IIA(36)VSStomach_adenocarcinoma_(adjacent_normal)(35)	Cancer_Phenotype	Stomach_Carcinoma	42	LINC00922;LEF1-AS1;TMPO-AS1;RHPN1-AS1;MAFG-AS1;LINC00337;LGALS8-AS1;CDKN2B-AS1;DDX11-AS1;LINC00460;PVT1;DLEU2;HOTAIR;MNX1-AS1;GATA3-AS1;FBXL19-AS1;UNQ6494;LINC00152;FLJ12825;LINC00659;KRTAP5-AS1;CHKB-AS1;ZNF252P-AS1;RNF144A-AS1;LINC00884;LINC00605;FEZF1-AS1;LINC00870;MIR155HG;ARHGEF26-AS1;C1QTNF9B-AS1;LINC00518;LINC00896;DGCR9;LINC00494;VAC14-AS1;HOXA11-AS;UCA1;LINC00858;RPPH1;LARGE-AS1;TERC	0.0886	1.19e-06	9.04e-06	4.52e-05	0.0153
Breast_invasive_carcinoma_Stage_IIB(249)VSBreast_invasive_carcinoma_Stage_II(3)	Cancer_Phenotype	Breast_Carcinoma	31	LINC00052;DLEU2;GATA3-AS1;CLRN1-AS1;TCL6;LINC00593;ZNF252P-AS1;C9orf106;LINC00461;LINC00898;HAR1B;FAM83A-AS1;LINC00518;DSCR9;BSN-AS2;LINC00668;LINC00858;MIR7-3HG;C8orf49;LINC00520;DLX6-AS1;DGCR5;LINC00113;LINC01194;LARGE-AS1;SHANK2-AS3;CCAT1;LINC00951;ADARB2-AS1;LINC00927;MIR137HG	0.0883	2.98e-05	0.00011	0.00221	0.0118
Bladder_urothelial_carcinoma_Stage_IV(129)VSBladder_urothelial_carcinoma_Stage_I(4)	Cancer_Phenotype	Carcinoma_of_bladder	28	LINC00922;WT1-AS;CDKN2B-AS1;AFAP1-AS1;LINC00460;DLEU2;LINC00940;LINC00152;SRRM2-AS1;KRTAP5-AS1;LINC00593;HPN-AS1;LINC00898;LINC00887;RBAKDN;LINC00518;TDRG1;LINC00494;INHBA-AS1;SLC7A11-AS1;HPYR1;C8orf49;LINC00520;LINC00626;LBX1-AS1;GLIS3-AS1;MIR137HG;LINC00469	0.0881	7.43e-05	0.000223	0.000669	0.0108
Acute_myeloid_leukemia_Blood(22)VSAcute_lymphoblastic_leukemia_Bone_marrow(6)	Cancer_Phenotype	Leukemia	18	RP11-443B20.1;AC114271.2;RP11-196G18.3;RP11-96K19.4;CTC-246B18.8;HOXB-AS3;CTD-3203P2.1;USP30-AS1;RP5-1198O20.4;RP11-875O11.3;RP11-666O2.2;RP11-644A7.2;KCNQ5-IT1;RP11-439A17.9;RP11-326C3.2;RABGAP1L-IT1;LINC01475;CTC-499J9.1	0.0853	0.00189	0.00189	0.0151	0.0072
Lung_squamous_cell_carcinoma_Stage_IA(88)VSLung_squamous_cell_carcinoma_Stage_I(3)	Cancer_Phenotype	Lung_squamous_cell_carcinoma	20	LINC00922;WT1-AS;ST8SIA6-AS1;LINC00940;LINC00152;TCL6;LINC00659;KRTAP5-AS1;C9orf106;BCAR4;SSTR5-AS1;LINC00898;RNF144A-AS1;LINC00664;INHBA-AS1;MIMT1;LARGE-AS1;ST7-AS2;MIR137HG;LINC00261	0.0851	0.00113	0.00288	0.0316	0.00793
Thyroid_carcinoma_Stage_IVC(6)VSThyroid_carcinoma_Stage_I(283)	Cancer_Phenotype	Thyroid_carcinoma	20	LINC00922;CDKN2B-AS1;GATA3-AS1;CASC16;BCAR4;LINC00461;LINC00518;LINC00664;LINC00494;MAPT-AS1;MIR7-3HG;LINC00520;DLX6-AS1;LINC00158;ST7-AS2;MGC32805;CACNA2D3-AS1;MIR137HG;LINC00261;LINC01193	0.0847	0.00119	0.0214	0.0214	0.00793
Breast_invasive_carcinoma_Stage_IIA(360)VSBreast_invasive_carcinoma_Stage_II(3)	Cancer_Phenotype	Breast_Carcinoma	36	LINC00052;AFAP1-AS1;DLEU2;GATA3-AS1;CLRN1-AS1;TCL6;ZNF252P-AS1;C9orf106;LINC00461;SSTR5-AS1;LINC00898;HAR1B;FAM83A-AS1;LINC00518;BSN-AS2;DGCR9;LINC00668;LINC00858;MIR7-3HG;C8orf49;DLX6-AS1;DGCR5;LINC00113;LBX1-AS1;LINC01194;LARGE-AS1;MACROD2-AS1;SHANK2-AS3;ST7-AS2;CCAT1;LINC00951;ADARB2-AS1;LINC00927;MIR4500HG;MIR137HG;LINC00261	0.0829	2.77e-05	0.000108	0.00205	0.0133
Lung_squamous_cell_carcinoma_Stage_IB(151)VSLung_squamous_cell_carcinoma_Stage_III(3)	Cancer_Phenotype	Lung_squamous_cell_carcinoma	20	LINC00922;WT1-AS;PVT1;ST8SIA6-AS1;DLEU2;GATA3-AS1;CASC16;CLRN1-AS1;LINC00659;HPN-AS1;LINC00898;LINC00494;HPYR1;LINC00520;LINC00158;LBX1-AS1;LINC01194;FLJ37505;MIR137HG;LINC00261	0.082	0.00177	0.00413	0.0496	0.00791
Stomach_adenocarcinoma_Stage_IIIC(39)VSStomach_adenocarcinoma_(adjacent_normal)(35)	Cancer_Phenotype	Stomach_Carcinoma	50	LINC00922;LEF1-AS1;TMPO-AS1;RHPN1-AS1;MAFG-AS1;LINC00337;LGALS8-AS1;CDKN2B-AS1;AFAP1-AS1;DDX11-AS1;LINC00460;PVT1;DLEU2;HOTAIR;MNX1-AS1;FBXL19-AS1;LINC00152;FLJ12825;LINC00659;KRTAP5-AS1;CHKB-AS1;C1orf220;CERS6-AS1;ZNF252P-AS1;HPN-AS1;RNF144A-AS1;LINC00884;HAR1B;FEZF1-AS1;LINC00870;MIR155HG;ARHGEF26-AS1;C1QTNF9B-AS1;LINC00518;DSCR9;LINC00896;DGCR9;LINC00494;VAC14-AS1;HOXA11-AS;UCA1;SLC7A11-AS1;LI…	0.081	1.69e-06	1.07e-05	6.42e-05	0.0174
Stomach_adenocarcinoma_Stage_IIIB(57)VSStomach_adenocarcinoma_(adjacent_normal)(35)	Cancer_Phenotype	Stomach_Carcinoma	60	LINC00922;LEF1-AS1;TMPO-AS1;RHPN1-AS1;MAFG-AS1;LINC00337;LGALS8-AS1;CDKN2B-AS1;DDX11-AS1;LINC00460;PVT1;DLEU2;HOTAIR;MNX1-AS1;LINC00940;FBXL19-AS1;UNQ6494;LINC00152;CLRN1-AS1;FLJ12825;SRRM2-AS1;LINC00607;LINC00659;KRTAP5-AS1;CHKB-AS1;C1orf220;CERS6-AS1;LINC00593;ZNF252P-AS1;LINC00461;HPN-AS1;RNF144A-AS1;LINC00884;RBAKDN;LINC00605;FEZF1-AS1;LINC00870;MIR155HG;ARHGEF26-AS1;C1QTNF9B-AS1;LINC00664;DS…	0.0805	2.03e-07	3.38e-06	7.71e-06	0.0201
Esophageal_carcinoma_Stage_IIA(39)VSEsophageal_carcinoma_(adjacent_normal)(10)	Cancer_Phenotype	Esophageal_carcinoma	35	LEF1-AS1;TMPO-AS1;RHPN1-AS1;MAFG-AS1;LINC00337;LGALS8-AS1;WT1-AS;CDKN2B-AS1;DDX11-AS1;LINC00460;PVT1;DLEU2;HOTAIR;GATA3-AS1;LINC00152;CHKB-AS1;LINC00898;RNF144A-AS1;RBAKDN;LINC00605;FAM83A-AS1;MIR155HG;LINC00518;DSCR9;DGCR9;VAC14-AS1;IL21R-AS1;LINC00668;LINC00520;DLX6-AS1;DGCR5;LINC00626;GLIS3-AS1;LINC00319;TERC	0.0805	6.56e-05	0.000481	0.00144	0.0129
Cervical_squamous_cell_carcinoma(305)VSCervical_squamous_cell_carcinoma_(adjacent_normal)(3)	Cancer_Phenotype	Cervical_Squamous_Cell_Carcinoma	52	LINC00922;DSCAM-AS1;LINC00337;LINC00466;CDKN2B-AS1;AFAP1-AS1;LINC00460;DLEU2;MNX1-AS1;GATA3-AS1;LINC00152;FLJ12825;SRRM2-AS1;TCL6;LINC00659;BCAR4;CCDC183-AS1;HPN-AS1;SSTR5-AS1;LINC00898;LINC00887;FEZF1-AS1;MYCNOS;FAM83A-AS1;C1QTNF9B-AS1;LINC00518;TDRG1;LINC00589;LINC00896;DGCR9;LINC00494;VAC14-AS1;SLC7A11-AS1;LINC00668;HPYR1;LINC00520;DLX6-AS1;LINC00158;LINC00113;LBX1-AS1;DLGAP1-AS3;ITPK1-AS1;LAR…	0.0799	1.62e-06	1.62e-06	1.62e-06	0.0179
Stomach_adenocarcinoma_Stage_IIB(55)VSStomach_adenocarcinoma_(adjacent_normal)(35)	Cancer_Phenotype	Stomach_Carcinoma	59	LINC00922;LEF1-AS1;TMPO-AS1;RHPN1-AS1;MAFG-AS1;LINC00337;LGALS8-AS1;CDKN2B-AS1;AFAP1-AS1;DDX11-AS1;LINC00460;PVT1;DLEU2;HOTAIR;MNX1-AS1;LINC00940;FBXL19-AS1;UNQ6494;LINC00152;CLRN1-AS1;FLJ12825;SRRM2-AS1;LINC00659;KRTAP5-AS1;CHKB-AS1;C1orf220;CERS6-AS1;LINC00593;ZNF252P-AS1;C9orf106;CCDC183-AS1;HPN-AS1;RNF144A-AS1;LINC00884;RBAKDN;LINC00605;FEZF1-AS1;LINC00870;MIR155HG;ARHGEF26-AS1;C1QTNF9B-AS1;D…	0.0797	3.56e-07	3.38e-06	1.35e-05	0.0198
Stomach_adenocarcinoma_Stage_IB(39)VSStomach_adenocarcinoma_(adjacent_normal)(35)	Cancer_Phenotype	Stomach_Carcinoma	46	LINC00922;LEF1-AS1;TMPO-AS1;RHPN1-AS1;MAFG-AS1;LINC00337;LGALS8-AS1;CDKN2B-AS1;AFAP1-AS1;DDX11-AS1;LINC00460;PVT1;DLEU2;HOTAIR;MNX1-AS1;LINC00940;FBXL19-AS1;LINC00152;FLJ12825;SRRM2-AS1;LINC00659;KRTAP5-AS1;CHKB-AS1;CERS6-AS1;ZNF252P-AS1;RNF144A-AS1;LINC00884;FEZF1-AS1;LINC00870;ARHGEF26-AS1;LINC00518;LINC00664;DSCR9;LINC00896;LINC00494;VAC14-AS1;HOXA11-AS;UCA1;SLC7A11-AS1;LINC00668;LINC00858;DLX…	0.0786	9.39e-06	5.1e-05	0.000357	0.0162
Bladder_urothelial_carcinoma_Stage_IV(129)VSBladder_urothelial_carcinoma_(adjacent_normal)(19)	Cancer_Phenotype	Carcinoma_of_bladder	44	LINC00922;TMPO-AS1;RHPN1-AS1;MAFG-AS1;LINC00337;LGALS8-AS1;CDKN2B-AS1;DDX11-AS1;LINC00460;PVT1;ST8SIA6-AS1;DLEU2;MNX1-AS1;GATA3-AS1;MIR210HG;FBXL19-AS1;LINC00152;FLJ12825;SRRM2-AS1;CHKB-AS1;ZNF252P-AS1;BCAR4;HPN-AS1;LINC00898;RNF144A-AS1;RBAKDN;FEZF1-AS1;SNHG9;MYCNOS;LINC00518;LINC00664;DSCR9;LINC00896;BSN-AS2;DGCR9;VAC14-AS1;HOXA11-AS;LINC00668;LINC00858;LINC00520;DGCR5;LINC00626;DLGAP1-AS3;MIR1…	0.0772	2.27e-05	0.000102	0.000204	0.0155
Stomach_adenocarcinoma_Stage_IIIA(78)VSStomach_adenocarcinoma_(adjacent_normal)(35)	Cancer_Phenotype	Stomach_Carcinoma	65	LINC00922;LEF1-AS1;TMPO-AS1;RHPN1-AS1;MAFG-AS1;LINC00337;LGALS8-AS1;CDKN2B-AS1;DDX11-AS1;LINC00460;PVT1;ST8SIA6-AS1;DLEU2;HOTAIR;MNX1-AS1;LINC00940;GATA3-AS1;FBXL19-AS1;UNQ6494;LINC00152;FLJ12825;SRRM2-AS1;LINC00607;LINC00659;KRTAP5-AS1;CHKB-AS1;C1orf220;CERS6-AS1;ZNF252P-AS1;CCDC183-AS1;HPN-AS1;RNF144A-AS1;LINC00884;HAR1B;RBAKDN;LINC00605;FEZF1-AS1;LINC00870;MIR155HG;ARHGEF26-AS1;C1QTNF9B-AS1;DS…	0.0768	3.47e-07	3.38e-06	1.32e-05	0.0211
Head_and_Neck_squamous_cell_carcinoma_Stage_II(75)VSHead_and_Neck_squamous_cell_carcinoma_(adjacent_normal)(43)	Cancer_Phenotype	Squamous_cell_carcinoma_of_the_head_and_neck	57	LINC00922;LEF1-AS1;TMPO-AS1;LINC00337;LGALS8-AS1;LINC00052;CDKN2B-AS1;PP14571;AFAP1-AS1;DDX11-AS1;LINC00665;LINC00460;PVT1;DLEU2;HOTAIR;MNX1-AS1;FBXL19-AS1;LINC00152;CLRN1-AS1;FLJ12825;LINC00659;CHKB-AS1;C1orf220;CERS6-AS1;ZNF252P-AS1;LINC00898;RNF144A-AS1;RBAKDN;FEZF1-AS1;SNHG9;ABHD11-AS1;MIR155HG;ARHGEF26-AS1;C1QTNF9B-AS1;LINC00518;DSCR9;TDRG1;LINC00896;DGCR9;LINC00494;VAC14-AS1;IL21R-AS1;INHBA…	0.0764	2.1e-06	1.68e-05	1.68e-05	0.019
Lung_adenocarcinoma_Stage_IV(27)VSLung_adenocarcinoma_(adjacent_normal)(59)	Cancer_Phenotype	Lung_adenocarcinoma	40	TMPO-AS1;RHPN1-AS1;MAFG-AS1;LGALS8-AS1;AFAP1-AS1;DDX11-AS1;LINC00665;LINC00460;PVT1;DLEU2;MNX1-AS1;MIR210HG;FBXL19-AS1;LINC00152;FLJ12825;SRRM2-AS1;LINC00607;CHKB-AS1;C1orf220;CERS6-AS1;ZNF252P-AS1;LINC00461;RNF144A-AS1;LINC00884;LINC00887;FEZF1-AS1;FAM83A-AS1;ARHGEF26-AS1;DSCR9;LINC00896;DGCR9;VAC14-AS1;INHBA-AS1;LINC00858;DGCR5;LINC00930;LINC00113;LBX1-AS1;LINC00319;LINC00469	0.0758	7.81e-05	0.000195	0.00234	0.0143
Rectum_adenocarcinoma_Stage_IIIB(23)VSRectum_adenocarcinoma_(adjacent_normal)(10)	Cancer_Phenotype	Malignant_neoplasm_of_colon_with_rectum	27	LINC00922;RHPN1-AS1;MAFG-AS1;CDKN2B-AS1;DDX11-AS1;LINC00665;LINC00460;PVT1;DLEU2;MNX1-AS1;LINC00940;LINC00152;LINC00659;CHKB-AS1;ZNF252P-AS1;CCDC183-AS1;FEZF1-AS1;C1QTNF9B-AS1;LINC00896;VAC14-AS1;UCA1;LINC00858;CCAT1;MGC32805;TERC;FLJ41941;LINC00261	0.0758	0.00103	0.00515	0.0155	0.0102
Glioblastoma_multiforme(156)VSGlioblastoma_multiforme_(adjacent_normal)(5)	Cancer_Phenotype	Glioblastoma	43	LEF1-AS1;TMPO-AS1;MAFG-AS1;LGALS8-AS1;LINC00466;WT1-AS;CDKN2B-AS1;PP14571;AFAP1-AS1;DDX11-AS1;LINC00665;PVT1;ST8SIA6-AS1;DLEU2;HOTAIR;MNX1-AS1;GATA3-AS1;MIR210HG;LINC00152;FLJ12825;TCL6;KRTAP5-AS1;BCAR4;LINC00898;ABHD11-AS1;FAM83A-AS1;MIR155HG;LINC00518;LINC00664;HOXA11-AS;UCA1;LINC00668;MIR7-3HG;C8orf49;LINC00158;LINC00930;LBX1-AS1;C8orf87;ST7-AS2;CCAT1;MGC32805;MIR137HG;LINC00261	0.0756	4.56e-05	0.000148	0.00119	0.0152
Rectum_adenocarcinoma_Stage_IV(17)VSRectum_adenocarcinoma_(adjacent_normal)(10)	Cancer_Phenotype	Malignant_neoplasm_of_colon_with_rectum	28	LEF1-AS1;RHPN1-AS1;MAFG-AS1;CDKN2B-AS1;DDX11-AS1;LINC00460;PVT1;DLEU2;MNX1-AS1;LINC00940;FBXL19-AS1;LINC00152;LINC00659;CHKB-AS1;ZNF252P-AS1;CCDC183-AS1;FEZF1-AS1;ABHD11-AS1;DSCR9;LINC00896;VAC14-AS1;UCA1;LINC00858;RPPH1;CCAT1;MGC32805;TERC;FLJ41941	0.0751	0.000982	0.00515	0.0147	0.0106
Acute_lymphoblastic_leukemia_Blood(6)VSAcute_myeloid_leukemia_Blood(22)	Cancer_Phenotype	Leukemia	46	TMPO-AS1;AC009133.12;TYMSOS;RP11-443B20.1;RP1-228H13.5;CTC-260E6.4;AC114271.2;RP11-53B2.6;RP11-307C12.11;RP11-556E13.1;CTD-2015H6.3;RP11-53B2.5;RP11-649A18.5;RP11-656D10.7;AC002116.7;RP11-53O19.3;RP13-297E16.4;RP11-96K19.4;RP4-533D7.4;LINC01468;HOXB-AS3;RP11-649A18.4;RP11-54O7.18;AC159540.1;SNHG9;RP5-1198O20.4;RP11-875O11.3;AC131056.3;RP11-2C24.4;RP11-483F11.7;LINC01215;FRY-AS1;CTB-47B11.3;CATIP-…	0.0749	3.13e-05	4.17e-05	0.00025	0.016
Bladder_urothelial_carcinoma_Stage_III(128)VSBladder_urothelial_carcinoma_(adjacent_normal)(19)	Cancer_Phenotype	Carcinoma_of_bladder	41	LINC00922;LEF1-AS1;TMPO-AS1;RHPN1-AS1;MAFG-AS1;LINC00337;LGALS8-AS1;CDKN2B-AS1;DDX11-AS1;LINC00460;PVT1;ST8SIA6-AS1;DLEU2;MNX1-AS1;GATA3-AS1;MIR210HG;LINC00152;FLJ12825;SRRM2-AS1;CHKB-AS1;C1orf220;ZNF252P-AS1;HPN-AS1;LINC00898;RNF144A-AS1;RBAKDN;FEZF1-AS1;MYCNOS;LINC00518;LINC00664;DSCR9;LINC00896;DGCR9;VAC14-AS1;HOXA11-AS;LINC00668;LINC00858;LINC00520;LINC00626;ST7-AS2;MIR137HG	0.0731	0.000139	0.000313	0.00125	0.0145
Breast_invasive_carcinoma_Stage_IIB(249)VSBreast_invasive_carcinoma_(adjacent_normal)(111)	Cancer_Phenotype	Breast_Carcinoma	95	LINC00922;LEF1-AS1;TMPO-AS1;RHPN1-AS1;DSCAM-AS1;MAFG-AS1;LINC00337;LGALS8-AS1;LINC00466;LINC00052;WT1-AS;CDKN2B-AS1;PP14571;AFAP1-AS1;DDX11-AS1;LINC00665;LINC00460;PVT1;ST8SIA6-AS1;DLEU2;HOTAIR;MNX1-AS1;LINC00940;GATA3-AS1;MIR210HG;FBXL19-AS1;UNQ6494;LINC00152;CASC16;CLRN1-AS1;FLJ12825;SRRM2-AS1;TCL6;LINC00607;LINC00659;KRTAP5-AS1;CHKB-AS1;C1orf220;CERS6-AS1;LINC00593;ZNF252P-AS1;C9orf106;BCAR4;C…	0.0719	1.95e-08	1.03e-07	1.44e-06	0.0269
Breast_invasive_carcinoma_Stage_IIA(360)VSBreast_invasive_carcinoma_(adjacent_normal)(111)	Cancer_Phenotype	Breast_Carcinoma	100	LINC00922;LEF1-AS1;TMPO-AS1;RHPN1-AS1;DSCAM-AS1;MAFG-AS1;LINC00337;LGALS8-AS1;LINC00466;LINC00052;WT1-AS;CDKN2B-AS1;PP14571;AFAP1-AS1;DDX11-AS1;LINC00665;LINC00460;PVT1;ST8SIA6-AS1;DLEU2;HOTAIR;MNX1-AS1;LINC00940;GATA3-AS1;MIR210HG;FBXL19-AS1;UNQ6494;LINC00152;CASC16;CLRN1-AS1;FLJ12825;SRRM2-AS1;TCL6;LINC00607;LINC00659;KRTAP5-AS1;CHKB-AS1;C1orf220;CERS6-AS1;LINC00593;ZNF252P-AS1;C9orf106;BCAR4;C…	0.0718	8.76e-09	4.99e-08	6.48e-07	0.0278
Stomach_adenocarcinoma_Stage_IV(43)VSStomach_adenocarcinoma_(adjacent_normal)(35)	Cancer_Phenotype	Stomach_Carcinoma	41	LEF1-AS1;TMPO-AS1;RHPN1-AS1;MAFG-AS1;LINC00337;AFAP1-AS1;DDX11-AS1;LINC00460;PVT1;DLEU2;HOTAIR;MNX1-AS1;LINC00940;FBXL19-AS1;LINC00152;CLRN1-AS1;FLJ12825;LINC00659;KRTAP5-AS1;ZNF252P-AS1;HPN-AS1;RNF144A-AS1;LINC00884;LINC00605;FEZF1-AS1;LINC00870;MIR155HG;ARHGEF26-AS1;LINC00518;DSCR9;LINC00896;LINC00494;VAC14-AS1;HOXA11-AS;UCA1;LINC00858;DLX6-AS1;GLIS3-AS1;LINC00319;CCAT1;FLJ41941	0.0712	0.000241	0.00114	0.00916	0.0144
Lung_adenocarcinoma_Stage_IIA(51)VSLung_adenocarcinoma_(adjacent_normal)(59)	Cancer_Phenotype	Lung_adenocarcinoma	62	LEF1-AS1;TMPO-AS1;RHPN1-AS1;MAFG-AS1;LINC00337;LGALS8-AS1;CDKN2B-AS1;PP14571;AFAP1-AS1;DDX11-AS1;LINC00665;LINC00460;PVT1;ST8SIA6-AS1;DLEU2;HOTAIR;MNX1-AS1;MIR210HG;FBXL19-AS1;UNQ6494;LINC00152;CASC16;FLJ12825;SRRM2-AS1;LINC00607;KRTAP5-AS1;CHKB-AS1;C1orf220;CERS6-AS1;ZNF252P-AS1;LINC00461;HPN-AS1;LINC00898;RNF144A-AS1;LINC00884;HAR1B;LINC00887;RBAKDN;FEZF1-AS1;MYCNOS;FAM83A-AS1;MIR155HG;LINC0051…	0.071	7.96e-06	2.65e-05	0.000239	0.0199
Breast_invasive_carcinoma_Stage_IIIA(152)VSBreast_invasive_carcinoma_(adjacent_normal)(111)	Cancer_Phenotype	Breast_Carcinoma	85	LINC00922;LEF1-AS1;TMPO-AS1;RHPN1-AS1;DSCAM-AS1;MAFG-AS1;LINC00337;LGALS8-AS1;LINC00466;LINC00052;WT1-AS;CDKN2B-AS1;PP14571;DDX11-AS1;LINC00665;LINC00460;PVT1;ST8SIA6-AS1;DLEU2;HOTAIR;MNX1-AS1;LINC00940;GATA3-AS1;MIR210HG;FBXL19-AS1;UNQ6494;LINC00152;CASC16;CLRN1-AS1;FLJ12825;SRRM2-AS1;TCL6;LINC00607;LINC00659;KRTAP5-AS1;CHKB-AS1;C1orf220;CERS6-AS1;LINC00593;ZNF252P-AS1;C9orf106;BCAR4;CCDC183-AS1…	0.0708	2.04e-07	1.01e-06	1.51e-05	0.0248
Lung_adenocarcinoma_Stage_IIB(73)VSLung_adenocarcinoma_(adjacent_normal)(59)	Cancer_Phenotype	Lung_adenocarcinoma	67	LEF1-AS1;TMPO-AS1;RHPN1-AS1;DSCAM-AS1;MAFG-AS1;LINC00337;LGALS8-AS1;CDKN2B-AS1;PP14571;AFAP1-AS1;DDX11-AS1;LINC00665;LINC00460;PVT1;ST8SIA6-AS1;DLEU2;HOTAIR;MNX1-AS1;MIR210HG;FBXL19-AS1;UNQ6494;LINC00152;CASC16;FLJ12825;SRRM2-AS1;LINC00607;LINC00659;KRTAP5-AS1;CHKB-AS1;C1orf220;CERS6-AS1;ZNF252P-AS1;LINC00461;HPN-AS1;RNF144A-AS1;LINC00884;HAR1B;LINC00887;RBAKDN;FEZF1-AS1;FAM83A-AS1;MIR155HG;ARHGE…	0.0707	4.12e-06	1.55e-05	0.000124	0.021
Colon_adenocarcinoma_Stage_IIIB(56)VSColon_adenocarcinoma_(adjacent_normal)(40)	Cancer_Phenotype	Colon_Carcinoma	55	LINC00922;LEF1-AS1;TMPO-AS1;RHPN1-AS1;MAFG-AS1;WT1-AS;CDKN2B-AS1;PP14571;AFAP1-AS1;DDX11-AS1;LINC00460;PVT1;DLEU2;MNX1-AS1;LINC00940;FBXL19-AS1;UNQ6494;LINC00152;CASC16;TCL6;LINC00659;KRTAP5-AS1;CHKB-AS1;CERS6-AS1;ZNF252P-AS1;CCDC183-AS1;LINC00461;RNF144A-AS1;LINC00884;LINC00887;RBAKDN;FEZF1-AS1;ABHD11-AS1;FAM83A-AS1;C1QTNF9B-AS1;LINC00518;DSCR9;LINC00896;DGCR9;LINC00494;VAC14-AS1;INHBA-AS1;UCA1;…	0.0702	3.39e-05	0.000712	0.000712	0.0181
Head_and_Neck_squamous_cell_carcinoma_Stage_I(27)VSHead_and_Neck_squamous_cell_carcinoma_(adjacent_normal)(43)	Cancer_Phenotype	Squamous_cell_carcinoma_of_the_head_and_neck	24	TMPO-AS1;LINC00337;CDKN2B-AS1;PP14571;DDX11-AS1;LINC00460;DLEU2;FBXL19-AS1;LINC00152;FLJ12825;CHKB-AS1;LINC00898;RNF144A-AS1;ABHD11-AS1;MIR155HG;ARHGEF26-AS1;C1QTNF9B-AS1;TDRG1;LINC00668;LINC00520;DLX6-AS1;DGCR5;GLIS3-AS1;LINC00319	0.0698	0.00543	0.00869	0.0434	0.00914
Bladder_urothelial_carcinoma_Stage_II(126)VSBladder_urothelial_carcinoma_(adjacent_normal)(19)	Cancer_Phenotype	Carcinoma_of_bladder	41	TMPO-AS1;RHPN1-AS1;MAFG-AS1;LINC00337;LGALS8-AS1;CDKN2B-AS1;DDX11-AS1;LINC00460;PVT1;ST8SIA6-AS1;DLEU2;MNX1-AS1;GATA3-AS1;MIR210HG;FLJ12825;SRRM2-AS1;CHKB-AS1;C1orf220;ZNF252P-AS1;CCDC183-AS1;HPN-AS1;SSTR5-AS1;LINC00898;RNF144A-AS1;RBAKDN;FEZF1-AS1;LINC00518;LINC00664;DSCR9;LINC00896;BSN-AS2;DGCR9;VAC14-AS1;HOXA11-AS;LINC00668;LINC00858;LINC00520;DGCR5;DLGAP1-AS3;ST7-AS2;MIR137HG	0.0694	0.000406	0.000609	0.00365	0.0144
Lung_adenocarcinoma_Stage_IA(133)VSLung_adenocarcinoma_(adjacent_normal)(59)	Cancer_Phenotype	Lung_adenocarcinoma	83	LEF1-AS1;TMPO-AS1;RHPN1-AS1;DSCAM-AS1;MAFG-AS1;LINC00337;LGALS8-AS1;LINC00466;CDKN2B-AS1;PP14571;AFAP1-AS1;DDX11-AS1;LINC00665;LINC00460;PVT1;ST8SIA6-AS1;DLEU2;HOTAIR;MNX1-AS1;GATA3-AS1;MIR210HG;FBXL19-AS1;UNQ6494;LINC00152;CASC16;FLJ12825;SRRM2-AS1;TCL6;LINC00607;LINC00659;KRTAP5-AS1;CHKB-AS1;C1orf220;CERS6-AS1;LINC00593;ZNF252P-AS1;BCAR4;LINC00461;HPN-AS1;LINC00898;RNF144A-AS1;LINC00884;HAR1B;L…	0.0689	8.41e-07	3.6e-06	2.52e-05	0.0242
Lung_adenocarcinoma_Stage_IIIA(73)VSLung_adenocarcinoma_(adjacent_normal)(59)	Cancer_Phenotype	Lung_adenocarcinoma	66	LEF1-AS1;TMPO-AS1;RHPN1-AS1;DSCAM-AS1;MAFG-AS1;LINC00337;LGALS8-AS1;CDKN2B-AS1;PP14571;AFAP1-AS1;DDX11-AS1;LINC00665;LINC00460;PVT1;ST8SIA6-AS1;DLEU2;HOTAIR;MNX1-AS1;MIR210HG;FBXL19-AS1;UNQ6494;LINC00152;CASC16;FLJ12825;SRRM2-AS1;LINC00607;LINC00659;KRTAP5-AS1;CHKB-AS1;C1orf220;CERS6-AS1;ZNF252P-AS1;LINC00461;HPN-AS1;LINC00898;RNF144A-AS1;LINC00884;HAR1B;LINC00887;RBAKDN;FEZF1-AS1;FAM83A-AS1;ARHG…	0.0685	1.33e-05	3.99e-05	0.000399	0.0206
Sarcoma(259)VSSarcoma_Recurrent(3)	Cancer_Phenotype	Sarcoma	39	LINC00922;LEF1-AS1;LINC00052;AFAP1-AS1;ST8SIA6-AS1;DLEU2;MNX1-AS1;GATA3-AS1;CASC16;TCL6;LINC00659;LINC00593;BCAR4;LINC00461;LINC00898;MYCNOS;FAM83A-AS1;VAC14-AS1;INHBA-AS1;SLC7A11-AS1;LINC00668;MAPT-AS1;LINC00858;HPYR1;LINC00520;DLX6-AS1;LINC00626;LBX1-AS1;LINC01194;C8orf87;LARGE-AS1;MGC32805;LINC00200;ADARB2-AS1;CACNA2D3-AS1;FLJ37505;MIR137HG;LINC00261;LINC01193	0.0679	0.000818	0.000818	0.00164	0.0137
Acute_lymphoblastic_leukemia_Blood(6)VSCord_blood_cells(17)	Cancer_Phenotype	Leukemia	152	LEF1-AS1;AC011893.3;TMPO-AS1;AC009133.12;CTD-2510F5.4;RP1-63M2.7;RP11-196G18.22;AP000251.3;TYMSOS;RP11-443B20.1;RP11-347C12.10;RP1-228H13.5;RP11-295G20.2;SMCR2;DDX11-AS1;CTC-260E6.4;AC114271.2;RP3-395M20.12;CTD-2047H16.2;RP11-53B2.6;CTD-2116N20.1;DLEU2;CTD-2015H6.3;RP5-908M14.10;RP11-53O19.1;RP11-53B2.5;FBXL19-AS1;CTD-3065J16.9;CTD-2583A14.8;RP11-649A18.5;RP11-670E13.6;RNF139-AS1;LINC00152;RP4-67…	0.0669	2.1e-10	5.6e-10	1.68e-09	0.0343
Uterine_corpus_endometrial_carcinoma(545)VSUterine_corpus_endometrial_carcinoma_(adjacent_normal)(35)	Cancer_Phenotype	Endometrial_Carcinoma	79	LINC00922;LEF1-AS1;TMPO-AS1;RHPN1-AS1;DSCAM-AS1;MAFG-AS1;LINC00337;LGALS8-AS1;LINC00052;WT1-AS;CDKN2B-AS1;PP14571;AFAP1-AS1;DDX11-AS1;PVT1;ST8SIA6-AS1;DLEU2;MNX1-AS1;LINC00940;GATA3-AS1;MIR210HG;FBXL19-AS1;LINC00152;SRRM2-AS1;LINC00607;LINC00659;KRTAP5-AS1;CHKB-AS1;LINC00593;C9orf106;BCAR4;CCDC183-AS1;LINC00461;SSTR5-AS1;LINC00898;HAR1B;RBAKDN;LINC00605;FEZF1-AS1;LINC00870;MYCNOS;ABHD11-AS1;FAM83…	0.0669	4.51e-06	4.51e-06	4.51e-06	0.0232
Breast_invasive_carcinoma_Stage_IIIC(65)VSBreast_invasive_carcinoma_(adjacent_normal)(111)	Cancer_Phenotype	Breast_Carcinoma	65	LINC00922;LEF1-AS1;TMPO-AS1;RHPN1-AS1;DSCAM-AS1;MAFG-AS1;LINC00337;LGALS8-AS1;LINC00466;LINC00052;WT1-AS;CDKN2B-AS1;PP14571;DDX11-AS1;LINC00665;LINC00460;PVT1;ST8SIA6-AS1;DLEU2;HOTAIR;MNX1-AS1;LINC00940;GATA3-AS1;MIR210HG;FBXL19-AS1;UNQ6494;LINC00152;CASC16;FLJ12825;SRRM2-AS1;TCL6;LINC00607;KRTAP5-AS1;CHKB-AS1;C1orf220;CERS6-AS1;LINC00593;ZNF252P-AS1;C9orf106;CCDC183-AS1;LINC00461;HPN-AS1;LINC008…	0.0668	3.24e-05	0.000114	0.0024	0.0202
Breast_invasive_carcinoma_Stage_I(90)VSBreast_invasive_carcinoma_(adjacent_normal)(111)	Cancer_Phenotype	Breast_Carcinoma	71	LINC00922;LEF1-AS1;TMPO-AS1;RHPN1-AS1;DSCAM-AS1;MAFG-AS1;LINC00337;LGALS8-AS1;LINC00466;LINC00052;WT1-AS;CDKN2B-AS1;PP14571;DDX11-AS1;LINC00665;LINC00460;PVT1;ST8SIA6-AS1;DLEU2;HOTAIR;MNX1-AS1;LINC00940;GATA3-AS1;MIR210HG;FBXL19-AS1;UNQ6494;LINC00152;CASC16;CLRN1-AS1;FLJ12825;SRRM2-AS1;TCL6;LINC00607;KRTAP5-AS1;CHKB-AS1;C1orf220;CERS6-AS1;LINC00593;ZNF252P-AS1;C9orf106;CCDC183-AS1;LINC00461;HPN-A…	0.0667	1.49e-05	6.13e-05	0.0011	0.0215
Breast_invasive_carcinoma_Stage_IA(84)VSBreast_invasive_carcinoma_(adjacent_normal)(111)	Cancer_Phenotype	Breast_Carcinoma	66	LINC00922;LEF1-AS1;TMPO-AS1;RHPN1-AS1;DSCAM-AS1;MAFG-AS1;LINC00337;LGALS8-AS1;LINC00466;LINC00052;WT1-AS;CDKN2B-AS1;PP14571;DDX11-AS1;LINC00665;LINC00460;PVT1;ST8SIA6-AS1;DLEU2;HOTAIR;MNX1-AS1;LINC00940;GATA3-AS1;MIR210HG;FBXL19-AS1;UNQ6494;LINC00152;CASC16;CLRN1-AS1;FLJ12825;SRRM2-AS1;LINC00607;KRTAP5-AS1;CHKB-AS1;C1orf220;CERS6-AS1;LINC00593;ZNF252P-AS1;C9orf106;CCDC183-AS1;LINC00461;HPN-AS1;RN…	0.0664	3.4e-05	0.000114	0.00252	0.0204
Rectum_adenocarcinoma_Stage_IIA(40)VSRectum_adenocarcinoma_(adjacent_normal)(10)	Cancer_Phenotype	Malignant_neoplasm_of_colon_with_rectum	37	LINC00922;LEF1-AS1;RHPN1-AS1;MAFG-AS1;CDKN2B-AS1;PP14571;DDX11-AS1;LINC00460;PVT1;DLEU2;MNX1-AS1;LINC00940;UNQ6494;LINC00152;LINC00659;KRTAP5-AS1;CHKB-AS1;ZNF252P-AS1;CCDC183-AS1;LINC00884;LINC00887;FEZF1-AS1;LINC00870;ABHD11-AS1;DSCR9;LINC00896;VAC14-AS1;INHBA-AS1;UCA1;LINC00858;DLX6-AS1;RPPH1;GLIS3-AS1;CCAT1;MGC32805;TERC;FLJ41941	0.0661	0.00178	0.00668	0.0267	0.0131
Prostate_adenocarcinoma(497)VSProstate_adenocarcinoma_Normal(52)	Cancer_Phenotype	Prostate_carcinoma	65	LINC00922;LEF1-AS1;TMPO-AS1;RHPN1-AS1;DSCAM-AS1;MAFG-AS1;LINC00337;LGALS8-AS1;WT1-AS;CDKN2B-AS1;DDX11-AS1;LINC00665;LINC00460;PVT1;ST8SIA6-AS1;DLEU2;MNX1-AS1;LINC00940;GATA3-AS1;FBXL19-AS1;UNQ6494;FLJ12825;SRRM2-AS1;LINC00607;KRTAP5-AS1;CHKB-AS1;LINC00593;ZNF252P-AS1;C9orf106;CCDC183-AS1;HPN-AS1;LINC00898;RNF144A-AS1;LINC00884;HAR1B;RBAKDN;LINC00605;FEZF1-AS1;SNHG9;ABHD11-AS1;ARHGEF26-AS1;C1QTNF9…	0.066	4.66e-05	8.16e-05	0.000652	0.0201
Lung_squamous_cell_carcinoma_Stage_IIIA(62)VSLung_squamous_cell_carcinoma_(adjacent_normal)(51)	Cancer_Phenotype	Lung_squamous_cell_carcinoma	73	LINC00922;LEF1-AS1;TMPO-AS1;RHPN1-AS1;MAFG-AS1;LINC00337;LGALS8-AS1;LINC00466;CDKN2B-AS1;AFAP1-AS1;DDX11-AS1;LINC00665;LINC00460;PVT1;ST8SIA6-AS1;DLEU2;HOTAIR;MNX1-AS1;LINC00940;MIR210HG;LINC00152;FLJ12825;SRRM2-AS1;LINC00607;KRTAP5-AS1;CHKB-AS1;C1orf220;CERS6-AS1;ZNF252P-AS1;LINC00461;HPN-AS1;LINC00898;RNF144A-AS1;LINC00884;LINC00887;RBAKDN;LINC00605;FEZF1-AS1;ABHD11-AS1;FAM83A-AS1;ARHGEF26-AS1;…	0.0657	1.9e-05	0.000127	0.000532	0.0218
Acute_lymphoblastic_leukemia_Bone_marrow(6)VSCord_blood_cells(17)	Cancer_Phenotype	Leukemia	121	AC009133.12;RHPN1-AS1;CTD-2510F5.4;MAFG-AS1;RP11-1399P15.1;RP11-443B20.1;RP11-347C12.10;RP3-337H4.8;RP1-228H13.5;CTD-2396E7.11;RP11-295G20.2;RP11-629O1.2;RP11-303E16.2;DDX11-AS1;RP11-135F9.4;AC114271.2;PVT1;RP3-395M20.12;DLEU2;RP11-126K1.2;CTD-2015H6.3;RP11-53O19.1;RP11-53B2.5;FBXL19-AS1;CTD-2583A14.8;RP3-428L16.2;RP11-670E13.6;RNF139-AS1;LINC00152;RP4-673M15.1;RP11-634H22.1;CTD-2562G15.3;CTA-384…	0.0654	5.27e-08	1.05e-07	4.22e-07	0.03
Lung_squamous_cell_carcinoma_Stage_IB(151)VSLung_squamous_cell_carcinoma_(adjacent_normal)(51)	Cancer_Phenotype	Lung_squamous_cell_carcinoma	88	LINC00922;LEF1-AS1;TMPO-AS1;RHPN1-AS1;MAFG-AS1;LINC00337;LGALS8-AS1;LINC00466;LINC00052;CDKN2B-AS1;AFAP1-AS1;DDX11-AS1;LINC00665;LINC00460;PVT1;ST8SIA6-AS1;DLEU2;HOTAIR;MNX1-AS1;LINC00940;GATA3-AS1;MIR210HG;LINC00152;CLRN1-AS1;FLJ12825;SRRM2-AS1;LINC00607;LINC00659;KRTAP5-AS1;CHKB-AS1;C1orf220;CERS6-AS1;ZNF252P-AS1;C9orf106;CCDC183-AS1;LINC00461;HPN-AS1;SSTR5-AS1;LINC00898;RNF144A-AS1;LINC00884;L…	0.0654	3.39e-06	9.49e-05	9.49e-05	0.0247
Lung_squamous_cell_carcinoma_Stage_IIB(91)VSLung_squamous_cell_carcinoma_(adjacent_normal)(51)	Cancer_Phenotype	Lung_squamous_cell_carcinoma	82	LEF1-AS1;TMPO-AS1;RHPN1-AS1;MAFG-AS1;LINC00337;LGALS8-AS1;LINC00466;LINC00052;CDKN2B-AS1;AFAP1-AS1;DDX11-AS1;LINC00665;LINC00460;PVT1;ST8SIA6-AS1;DLEU2;HOTAIR;MNX1-AS1;LINC00940;GATA3-AS1;MIR210HG;LINC00152;FLJ12825;SRRM2-AS1;LINC00607;LINC00659;KRTAP5-AS1;CHKB-AS1;C1orf220;CERS6-AS1;ZNF252P-AS1;C9orf106;CCDC183-AS1;LINC00461;HPN-AS1;SSTR5-AS1;LINC00898;RNF144A-AS1;LINC00887;RBAKDN;LINC00605;FEZF…	0.0651	8.51e-06	0.000119	0.000238	0.0235
Lung_adenocarcinoma_Stage_IB(140)VSLung_adenocarcinoma_(adjacent_normal)(59)	Cancer_Phenotype	Lung_adenocarcinoma	78	LEF1-AS1;TMPO-AS1;RHPN1-AS1;DSCAM-AS1;MAFG-AS1;LINC00337;LGALS8-AS1;LINC00466;LINC00052;CDKN2B-AS1;PP14571;AFAP1-AS1;DDX11-AS1;LINC00665;LINC00460;PVT1;ST8SIA6-AS1;DLEU2;HOTAIR;MNX1-AS1;GATA3-AS1;MIR210HG;FBXL19-AS1;UNQ6494;LINC00152;CASC16;FLJ12825;SRRM2-AS1;LINC00607;LINC00659;KRTAP5-AS1;CHKB-AS1;C1orf220;CERS6-AS1;ZNF252P-AS1;BCAR4;LINC00461;HPN-AS1;SSTR5-AS1;LINC00898;RNF144A-AS1;LINC00884;HA…	0.0649	1.5e-05	4.09e-05	0.00045	0.0227
Lung_squamous_cell_carcinoma_Stage_IA(88)VSLung_squamous_cell_carcinoma_(adjacent_normal)(51)	Cancer_Phenotype	Lung_squamous_cell_carcinoma	79	LINC00922;LEF1-AS1;TMPO-AS1;RHPN1-AS1;MAFG-AS1;LINC00337;LGALS8-AS1;LINC00466;CDKN2B-AS1;AFAP1-AS1;DDX11-AS1;LINC00665;LINC00460;PVT1;ST8SIA6-AS1;DLEU2;HOTAIR;MNX1-AS1;LINC00940;GATA3-AS1;MIR210HG;LINC00152;CLRN1-AS1;FLJ12825;SRRM2-AS1;TCL6;LINC00607;LINC00659;KRTAP5-AS1;CHKB-AS1;C1orf220;CERS6-AS1;ZNF252P-AS1;LINC00461;HPN-AS1;SSTR5-AS1;LINC00898;RNF144A-AS1;LINC00884;LINC00887;RBAKDN;LINC00605;…	0.0648	1.43e-05	0.000127	0.0004	0.0229
Lung_squamous_cell_carcinoma_Stage_IIA(63)VSLung_squamous_cell_carcinoma_(adjacent_normal)(51)	Cancer_Phenotype	Lung_squamous_cell_carcinoma	76	LEF1-AS1;TMPO-AS1;RHPN1-AS1;MAFG-AS1;LINC00337;LGALS8-AS1;LINC00466;CDKN2B-AS1;PP14571;AFAP1-AS1;DDX11-AS1;LINC00665;LINC00460;PVT1;DLEU2;HOTAIR;MNX1-AS1;LINC00940;GATA3-AS1;MIR210HG;FBXL19-AS1;LINC00152;FLJ12825;SRRM2-AS1;LINC00607;LINC00659;KRTAP5-AS1;CHKB-AS1;C1orf220;CERS6-AS1;ZNF252P-AS1;C9orf106;LINC00461;HPN-AS1;LINC00898;RNF144A-AS1;LINC00887;RBAKDN;FEZF1-AS1;ABHD11-AS1;FAM83A-AS1;ARHGEF2…	0.0641	2.91e-05	0.000136	0.000815	0.0223
Head_and_Neck_squamous_cell_carcinoma_Stage_III(76)VSHead_and_Neck_squamous_cell_carcinoma_(adjacent_normal)(43)	Cancer_Phenotype	Squamous_cell_carcinoma_of_the_head_and_neck	49	LINC00922;LEF1-AS1;TMPO-AS1;LINC00337;LGALS8-AS1;CDKN2B-AS1;PP14571;AFAP1-AS1;DDX11-AS1;LINC00665;LINC00460;PVT1;DLEU2;HOTAIR;MNX1-AS1;MIR210HG;FBXL19-AS1;LINC00152;FLJ12825;CHKB-AS1;C1orf220;CERS6-AS1;ZNF252P-AS1;HPN-AS1;LINC00898;RNF144A-AS1;RBAKDN;FEZF1-AS1;ABHD11-AS1;FAM83A-AS1;MIR155HG;ARHGEF26-AS1;C1QTNF9B-AS1;LINC00518;DSCR9;LINC00896;DGCR9;IL21R-AS1;INHBA-AS1;HOXA11-AS;UCA1;LINC00668;C8or…	0.0641	0.000719	0.00192	0.00575	0.0162
Kidney_renal_papillary_cell_carcinoma_Stage_III(49)VSKidney_renal_papillary_cell_carcinoma_(adjacent_normal)(32)	Cancer_Phenotype	Renal_Cell_Carcinoma	42	LEF1-AS1;TMPO-AS1;RHPN1-AS1;MAFG-AS1;LINC00052;WT1-AS;CDKN2B-AS1;DDX11-AS1;LINC00665;PVT1;DLEU2;HOTAIR;MNX1-AS1;LINC00940;GATA3-AS1;MIR210HG;FBXL19-AS1;LINC00152;SRRM2-AS1;TCL6;LINC00607;LINC00659;C9orf106;CCDC183-AS1;RNF144A-AS1;LINC00887;RBAKDN;MYCNOS;ABHD11-AS1;LINC00664;LINC00896;DGCR9;LINC00494;DGCR5;LINC00113;LINC00626;DLGAP1-AS3;C8orf87;GLIS3-AS1;CCAT1;RMRP;MIR4500HG	0.0636	0.00186	0.0177	0.0353	0.0144
Liver_hepatocellular_carcinoma_Stage_IIIA(62)VSLiver_hepatocellular_carcinoma_(adjacent_normal)(42)	Cancer_Phenotype	Liver_carcinoma	67	LEF1-AS1;TMPO-AS1;RHPN1-AS1;MAFG-AS1;LGALS8-AS1;CDKN2B-AS1;PP14571;AFAP1-AS1;DDX11-AS1;LINC00665;PVT1;ST8SIA6-AS1;DLEU2;MNX1-AS1;LINC00940;MIR210HG;FBXL19-AS1;UNQ6494;LINC00152;CASC16;CLRN1-AS1;FLJ12825;SRRM2-AS1;TCL6;LINC00607;LINC00659;KRTAP5-AS1;CHKB-AS1;C1orf220;CERS6-AS1;ZNF252P-AS1;C9orf106;CCDC183-AS1;HPN-AS1;SSTR5-AS1;LINC00898;RNF144A-AS1;LINC00887;RBAKDN;FEZF1-AS1;SNHG9;MYCNOS;ABHD11-AS…	0.0627	0.000157	0.00196	0.00392	0.0203
Colon_adenocarcinoma_Stage_IIIC(39)VSColon_adenocarcinoma_(adjacent_normal)(40)	Cancer_Phenotype	Colon_Carcinoma	49	LINC00922;LEF1-AS1;TMPO-AS1;RHPN1-AS1;MAFG-AS1;LINC00337;WT1-AS;CDKN2B-AS1;DDX11-AS1;LINC00460;PVT1;DLEU2;MNX1-AS1;LINC00940;FBXL19-AS1;UNQ6494;LINC00152;CASC16;LINC00659;CHKB-AS1;CERS6-AS1;ZNF252P-AS1;CCDC183-AS1;LINC00461;RNF144A-AS1;LINC00884;LINC00887;RBAKDN;FEZF1-AS1;ABHD11-AS1;C1QTNF9B-AS1;DSCR9;LINC00896;VAC14-AS1;INHBA-AS1;UCA1;SLC7A11-AS1;LINC00668;MAPT-AS1;LINC00858;MIR7-3HG;DLX6-AS1;RP…	0.0618	0.00152	0.00798	0.0319	0.0161
Head_and_Neck_squamous_cell_carcinoma_Stage_IVA(253)VSHead_and_Neck_squamous_cell_carcinoma_(adjacent_normal)(43)	Cancer_Phenotype	Squamous_cell_carcinoma_of_the_head_and_neck	74	LINC00922;LEF1-AS1;TMPO-AS1;RHPN1-AS1;MAFG-AS1;LINC00337;LGALS8-AS1;LINC00466;LINC00052;WT1-AS;CDKN2B-AS1;PP14571;AFAP1-AS1;DDX11-AS1;LINC00665;LINC00460;PVT1;DLEU2;HOTAIR;MNX1-AS1;MIR210HG;FBXL19-AS1;UNQ6494;LINC00152;CLRN1-AS1;FLJ12825;TCL6;LINC00659;CHKB-AS1;C1orf220;CERS6-AS1;ZNF252P-AS1;BCAR4;LINC00461;HPN-AS1;LINC00898;RNF144A-AS1;HAR1B;LINC00887;RBAKDN;FEZF1-AS1;LINC00870;ABHD11-AS1;FAM83A…	0.0614	0.000145	0.00058	0.00116	0.0215
Liver_hepatocellular_carcinoma_Stage_II(84)VSLiver_hepatocellular_carcinoma_(adjacent_normal)(42)	Cancer_Phenotype	Liver_carcinoma	70	LEF1-AS1;TMPO-AS1;RHPN1-AS1;MAFG-AS1;LGALS8-AS1;WT1-AS;CDKN2B-AS1;PP14571;AFAP1-AS1;DDX11-AS1;LINC00665;PVT1;ST8SIA6-AS1;DLEU2;MNX1-AS1;MIR210HG;FBXL19-AS1;LINC00152;CASC16;FLJ12825;SRRM2-AS1;TCL6;LINC00607;KRTAP5-AS1;CHKB-AS1;C1orf220;LINC00593;ZNF252P-AS1;C9orf106;CCDC183-AS1;HPN-AS1;SSTR5-AS1;LINC00898;RNF144A-AS1;LINC00884;LINC00887;RBAKDN;FEZF1-AS1;SNHG9;MYCNOS;ABHD11-AS1;FAM83A-AS1;MIR155HG…	0.0609	0.00027	0.00225	0.00675	0.0207
Pheochromocytoma_and_Paraganglioma(179)VSPheochromocytoma_and_Paraganglioma_(adjacent_normal)(3)	Cancer_Phenotype	Pheochromocytoma_and_Paraganglioma	47	MAFG-AS1;LINC00466;LINC00052;CDKN2B-AS1;PP14571;ST8SIA6-AS1;DLEU2;HOTAIR;MNX1-AS1;GATA3-AS1;MIR210HG;CASC16;FLJ12825;TCL6;KRTAP5-AS1;CCDC183-AS1;HPN-AS1;HAR1B;LINC00870;MYCNOS;ABHD11-AS1;FAM83A-AS1;MIR155HG;ARHGEF26-AS1;C1QTNF9B-AS1;LINC00518;TDRG1;LINC00589;DGCR9;IL21R-AS1;SLC7A11-AS1;MAPT-AS1;MIR7-3HG;LINC00520;DLX6-AS1;LINC00158;LINC00930;LINC00626;LBX1-AS1;LARGE-AS1;MACROD2-AS1;ATXN8OS;LINC00…	0.0602	0.00311	0.00311	0.00311	0.0155
Colon_adenocarcinoma_Stage_I(74)VSColon_adenocarcinoma_(adjacent_normal)(40)	Cancer_Phenotype	Colon_Carcinoma	62	LINC00922;LEF1-AS1;TMPO-AS1;RHPN1-AS1;MAFG-AS1;CDKN2B-AS1;PP14571;DDX11-AS1;LINC00460;PVT1;DLEU2;MNX1-AS1;LINC00940;FBXL19-AS1;UNQ6494;LINC00152;CASC16;SRRM2-AS1;LINC00659;KRTAP5-AS1;CHKB-AS1;CERS6-AS1;ZNF252P-AS1;BCAR4;CCDC183-AS1;LINC00461;RNF144A-AS1;LINC00884;LINC00887;RBAKDN;LINC00605;FEZF1-AS1;MYCNOS;ABHD11-AS1;FAM83A-AS1;ARHGEF26-AS1;C1QTNF9B-AS1;LINC00518;DSCR9;LINC00896;LINC00494;VAC14-A…	0.0592	0.00114	0.00798	0.0239	0.0188
Kidney_renal_papillary_cell_carcinoma_Stage_I(168)VSKidney_renal_papillary_cell_carcinoma_(adjacent_normal)(32)	Cancer_Phenotype	Renal_Cell_Carcinoma	60	LEF1-AS1;RHPN1-AS1;MAFG-AS1;LINC00337;LINC00052;WT1-AS;CDKN2B-AS1;DDX11-AS1;LINC00665;LINC00460;PVT1;ST8SIA6-AS1;DLEU2;HOTAIR;MNX1-AS1;LINC00940;GATA3-AS1;MIR210HG;FBXL19-AS1;LINC00152;SRRM2-AS1;TCL6;LINC00607;LINC00659;CHKB-AS1;CERS6-AS1;LINC00593;C9orf106;BCAR4;CCDC183-AS1;RNF144A-AS1;LINC00884;HAR1B;LINC00887;RBAKDN;LINC00605;MYCNOS;ABHD11-AS1;MIR155HG;ARHGEF26-AS1;LINC00664;LINC00589;LINC0089…	0.0591	0.00141	0.0177	0.0268	0.0184
Colon_adenocarcinoma_Stage_IIA(137)VSColon_adenocarcinoma_(adjacent_normal)(40)	Cancer_Phenotype	Colon_Carcinoma	66	LINC00922;LEF1-AS1;TMPO-AS1;RHPN1-AS1;MAFG-AS1;LINC00337;WT1-AS;CDKN2B-AS1;PP14571;AFAP1-AS1;DDX11-AS1;LINC00460;PVT1;DLEU2;HOTAIR;MNX1-AS1;LINC00940;GATA3-AS1;FBXL19-AS1;UNQ6494;LINC00152;CASC16;CLRN1-AS1;FLJ12825;LINC00659;KRTAP5-AS1;CHKB-AS1;CERS6-AS1;ZNF252P-AS1;LINC00461;HPN-AS1;RNF144A-AS1;LINC00884;HAR1B;LINC00887;RBAKDN;FEZF1-AS1;ABHD11-AS1;FAM83A-AS1;MIR155HG;ARHGEF26-AS1;C1QTNF9B-AS1;LI…	0.0577	0.00151	0.00798	0.0317	0.0195

## Sheet: Cancer_Hallmark
Set	Class	Sub_Class	Count	LncRNA	Simpson	P-value	BH	Bonferroni	Jaccard
prognosis	Cancer_Hallmark	_	23	TMPO-AS1;WT1-AS;AFAP1-AS1;PCAT6;PVT1;HOTAIR;NKILA;LINC00152;TCL6;PCAT29;GHET1;LINC00160;FEZF1-AS1;LINC00628;TRPM2-AS;UMODL1-AS1;UCA1;LINC00668;FOXCUT;LINC01016;CCAT1;HOTTIP;LINC00261	0.142	1.16e-07	8.12e-07	8.12e-07	0.00941
migration	Cancer_Hallmark	_	18	LINC00052;WT1-AS;AFAP1-AS1;PVT1;HOTAIR;LINC00152;PCAT29;BCAR4;GHET1;FEZF1-AS1;LINC00628;HOXA11-AS;UCA1;FOXCUT;CASC9;CCAT1;HOTTIP;LINC00261	0.142	2.72e-06	9.52e-06	1.9e-05	0.00745
proliferation	Cancer_Hallmark	_	22	LINC00052;WT1-AS;AFAP1-AS1;PCAT6;PVT1;DLEU2;HOTAIR;LINC00152;TCL6;PCAT29;BCAR4;GHET1;LINC00160;FEZF1-AS1;LINC00628;HOXA11-AS;UCA1;LINC00668;FOXCUT;CCAT1;HOTTIP;RMRP	0.112	1.14e-05	2.66e-05	7.98e-05	0.00887
invasion	Cancer_Hallmark	_	15	LINC00052;WT1-AS;AFAP1-AS1;PVT1;HOTAIR;LINC00152;GHET1;FEZF1-AS1;HOXA11-AS;UCA1;FOXCUT;CASC9;CCAT1;HOTTIP;LINC00261	0.129	5.39e-05	9.43e-05	0.000377	0.00623
apoptosis	Cancer_Hallmark	_	12	WT1-AS;AFAP1-AS1;PCAT6;PVT1;HOTAIR;LINC00152;TCL6;TRPM2-AS;HOXA11-AS;UCA1;CCAT1;HOTTIP	0.128	0.00033	0.000462	0.00231	0.00503
EMT	Cancer_Hallmark	_	7	HOTAIR;LINC00152;GHET1;UCA1;CCAT1;HOTTIP;LINC00261	0.167	0.00118	0.00136	0.00826	0.00299
metastasis	Cancer_Hallmark	_	7	WT1-AS;PCAT6;HOTAIR;NKILA;GHET1;HOTTIP;LINC00261	0.163	0.00136	0.00136	0.00952	0.00299

## Sheet: Accessible_Chromatin
Set	Class	Sub_Class	Count	LncRNA	Simpson	P-value	BH	Bonferroni	Jaccard
ATAC_Tissue_Breast	Accessible_Chromatin	Overlap	1112	LINC00922;RP11-400N13.3;RP11-417E7.2;RP11-428L9.2;RP11-742B18.1;LEF1-AS1;TMPO-AS1;RP11-108L7.15;RP11-547D24.1;AC009133.12;RHPN1-AS1;DSCAM-AS1;AC009005.2;RP11-542B15.1;MAFG-AS1;LINC00337;RP11-429J17.7;LGALS8-AS1;RP11-196G18.22;RP11-122M14.1;LINC00466;AC112721.2;AP000251.3;RP11-265N7.1;LINC00052;WT1-AS;AGAP1-IT1;RP11-57A19.2;CTA-384D8.35;LINC00511;CDKN2B-AS1;RP11-127I20.5;RP11-624L4.1;HOXC-AS3;RP11…	0.482	0	0	0	0.135
DNaseI_CellLine_GP5d	Accessible_Chromatin	Overlap	1194	LINC00922;RP11-400N13.3;RP11-417E7.2;RP11-863P13.3;AC015849.16;RP11-742B18.1;LEF1-AS1;TMPO-AS1;RP11-108L7.15;RP11-547D24.1;AC009133.12;RHPN1-AS1;CTD-2171N6.1;DSCAM-AS1;AC009005.2;RP11-542B15.1;MAFG-AS1;LINC00337;AC114730.3;RP11-429J17.7;LGALS8-AS1;RP11-122M14.1;LINC00466;AC112721.2;AP000251.3;WT1-AS;AGAP1-IT1;RP11-57A19.2;LINC00511;AP001434.2;RP11-865I6.2;CTD-2377D24.6;CDKN2B-AS1;RP11-127I20.5;RP…	0.518	0	0	0	0.126
ATAC_Tissue_Lung	Accessible_Chromatin	Overlap	920	LINC00922;RP11-400N13.3;RP11-742B18.1;LEF1-AS1;TMPO-AS1;RP11-108L7.15;AC009133.12;RHPN1-AS1;CTD-2171N6.1;DSCAM-AS1;AC009005.2;RP11-542B15.1;MAFG-AS1;LINC00337;RP11-429J17.7;LGALS8-AS1;RP11-196G18.22;RP11-122M14.1;AC112721.2;AP000251.3;RP11-265N7.1;AGAP1-IT1;CTA-384D8.35;LINC00511;CDKN2B-AS1;RP11-127I20.5;RP11-624L4.1;HOXC-AS3;RP11-98G7.1;RP11-92K15.3;RP11-429J17.5;RP11-347C12.10;RP6-65G23.3;RP11-…	0.399	0	0	0	0.126
DNaseI_CellLine_GM23248	Accessible_Chromatin	Overlap	1157	LINC00922;RP11-400N13.3;RP11-417E7.2;AC015849.16;RP11-742B18.1;LEF1-AS1;AC011893.3;TMPO-AS1;RP11-108L7.15;AC009133.12;CTD-2171N6.1;AC009005.2;RP11-542B15.1;MAFG-AS1;RP11-429J17.7;LGALS8-AS1;RP11-196G18.22;RP11-122M14.1;LINC00466;AC112721.2;AP000251.3;RP11-265N7.1;WT1-AS;AGAP1-IT1;RP11-57A19.2;CTA-384D8.35;LINC00511;CDKN2B-AS1;RP11-624L4.1;RP11-426C22.4;HOXC-AS3;RP11-443B20.1;RP11-429J17.5;RP11-34…	0.502	0	0	0	0.124
ATAC_Tissue_Colon	Accessible_Chromatin	Overlap	869	LINC00922;RP11-400N13.3;RP11-742B18.1;LEF1-AS1;TMPO-AS1;RP11-108L7.15;AC009133.12;RHPN1-AS1;AC009005.2;RP11-542B15.1;MAFG-AS1;AC114730.3;RP11-429J17.7;LGALS8-AS1;RP11-196G18.22;RP11-122M14.1;LINC00466;AC112721.2;AP000251.3;AGAP1-IT1;LINC00511;CDKN2B-AS1;RP11-127I20.5;RP11-624L4.1;HOXC-AS3;RP11-98G7.1;RP11-92K15.3;RP11-443B20.1;RP11-429J17.5;RP11-347C12.10;RP11-783K16.13;RP11-98D18.9;RP11-465N4.4;…	0.377	2.37e-308	3.41e-307	9.88e-306	0.124
ATAC_Tissue_Stomach	Accessible_Chromatin	Overlap	866	LINC00922;RP11-400N13.3;RP11-742B18.1;LEF1-AS1;TMPO-AS1;RP11-108L7.15;RP11-547D24.1;AC009133.12;RHPN1-AS1;AC009005.2;RP11-542B15.1;MAFG-AS1;LINC00337;AC114730.3;RP11-429J17.7;LGALS8-AS1;RP11-196G18.22;RP11-122M14.1;AC112721.2;AP000251.3;RP11-265N7.1;WT1-AS;AGAP1-IT1;LINC00511;CDKN2B-AS1;RP11-127I20.5;RP11-624L4.1;HOXC-AS3;RP11-98G7.1;RP11-429J17.5;RP11-347C12.10;RP11-783K16.13;RP11-98D18.9;RP11-4…	0.376	2.44e-305	3.08e-304	1.02e-302	0.123
DNaseI_Tissue_eye	Accessible_Chromatin	Overlap	1121	LINC00922;RP11-400N13.3;RP11-417E7.2;AC015849.16;RP11-742B18.1;LEF1-AS1;TMPO-AS1;RP11-108L7.15;RP11-547D24.1;AC009133.12;RHPN1-AS1;CTD-2171N6.1;AC009005.2;RP11-542B15.1;MAFG-AS1;LINC00337;AC114730.3;RP11-429J17.7;LGALS8-AS1;RP11-196G18.22;RP11-122M14.1;LINC00466;AP000251.3;WT1-AS;AGAP1-IT1;RP11-57A19.2;CTA-384D8.35;LINC00511;CDKN2B-AS1;RP11-624L4.1;HOXC-AS3;RP11-347C12.10;RP11-783K16.13;RP11-465N…	0.486	0	0	0	0.122
DNaseI_CellLine_Daoy	Accessible_Chromatin	Overlap	1051	LINC00922;RP11-400N13.3;RP11-417E7.2;AC015849.16;RP11-742B18.1;LEF1-AS1;AC011893.3;TMPO-AS1;RP11-108L7.15;RP11-547D24.1;AC009133.12;RHPN1-AS1;CTD-2171N6.1;AC009005.2;RP11-542B15.1;MAFG-AS1;LINC00337;RP11-429J17.7;LGALS8-AS1;RP11-122M14.1;LINC00466;AC112721.2;AP000251.3;RP11-265N7.1;LINC00052;WT1-AS;RP11-57A19.2;LINC00511;RP11-865I6.2;CDKN2B-AS1;RP11-624L4.1;RP11-426C22.4;HOXC-AS3;RP11-92K15.3;RP1…	0.456	0	0	0	0.122
ATAC_Tissue_Esophagus	Accessible_Chromatin	Overlap	874	LINC00922;AC015849.16;RP11-742B18.1;LEF1-AS1;TMPO-AS1;RP11-108L7.15;RP11-547D24.1;AC009133.12;RHPN1-AS1;AC009005.2;RP11-542B15.1;MAFG-AS1;LINC00337;AC114730.3;RP11-429J17.7;LGALS8-AS1;RP11-196G18.22;RP11-122M14.1;AC112721.2;AP000251.3;RP11-265N7.1;AGAP1-IT1;CTA-384D8.35;LINC00511;CDKN2B-AS1;RP11-127I20.5;RP11-624L4.1;HOXC-AS3;RP11-98G7.1;RP11-92K15.3;RP11-429J17.5;RP11-347C12.10;RP11-783K16.13;RP…	0.379	1.55e-303	1.8e-302	6.46e-301	0.122
ATAC_Tissue_Lung	Accessible_Chromatin	Overlap	850	LINC00922;RP11-400N13.3;RP11-417E7.2;RP11-742B18.1;LEF1-AS1;TMPO-AS1;RP11-108L7.15;AC009133.12;RHPN1-AS1;AC009005.2;RP11-542B15.1;MAFG-AS1;LINC00337;RP11-429J17.7;LGALS8-AS1;RP11-196G18.22;RP11-122M14.1;AC112721.2;AP000251.3;WT1-AS;CTA-384D8.35;LINC00511;CDKN2B-AS1;RP11-624L4.1;HOXC-AS3;RP11-98G7.1;RP11-92K15.3;RP11-429J17.5;RP11-347C12.10;RP6-65G23.3;RP11-783K16.13;RP11-98D18.9;RP11-465N4.4;MIR3…	0.369	1.69e-295	1.68e-294	7.05e-293	0.122
DNaseI_CellLine_M059J	Accessible_Chromatin	Overlap	1117	LINC00922;RP11-400N13.3;RP11-417E7.2;AC015849.16;RP11-742B18.1;LEF1-AS1;AC011893.3;TMPO-AS1;RP11-108L7.15;RP11-547D24.1;AC009133.12;RHPN1-AS1;CTD-2171N6.1;AC009005.2;RP11-542B15.1;MAFG-AS1;LINC00337;LGALS8-AS1;RP11-196G18.22;RP11-122M14.1;LINC00466;AC112721.2;AP000251.3;RP11-265N7.1;LINC00052;WT1-AS;RP11-57A19.2;CTA-384D8.35;LINC00511;AP001434.2;RP11-865I6.2;CDKN2B-AS1;RP11-624L4.1;HOXC-AS3;RP11-…	0.484	0	0	0	0.121
ATAC_TissueUrinary_bladder	Accessible_Chromatin	Overlap	818	RP11-400N13.3;AC015849.16;RP11-742B18.1;LEF1-AS1;TMPO-AS1;RP11-108L7.15;AC009133.12;RHPN1-AS1;AC009005.2;RP11-542B15.1;MAFG-AS1;LINC00337;RP11-429J17.7;LGALS8-AS1;RP11-196G18.22;RP11-122M14.1;AP000251.3;LINC00511;AP001434.2;CDKN2B-AS1;RP11-127I20.5;RP11-624L4.1;HOXC-AS3;RP11-98G7.1;RP11-443B20.1;RP11-429J17.5;RP11-347C12.10;RP6-65G23.3;RP11-783K16.13;RP11-98D18.9;RP11-465N4.4;MIR3150B;RP11-25L3.3…	0.355	2.14e-283	1.72e-282	8.92e-281	0.121
DNaseI_CellLine_H7	Accessible_Chromatin	Overlap	1134	LINC00922;RP11-400N13.3;RP11-417E7.2;RP11-742B18.1;LEF1-AS1;TMPO-AS1;RP11-108L7.15;RP11-547D24.1;AC009133.12;RHPN1-AS1;CTD-2171N6.1;DSCAM-AS1;AC009005.2;RP11-542B15.1;MAFG-AS1;LINC00337;AC114730.3;RP11-429J17.7;LGALS8-AS1;RP11-196G18.22;RP11-122M14.1;LINC00466;AC112721.2;AP000251.3;WT1-AS;AGAP1-IT1;RP11-57A19.2;CTA-384D8.35;LINC00511;CDKN2B-AS1;RP11-127I20.5;RP11-624L4.1;RP11-426C22.4;HOXC-AS3;RP…	0.492	0	0	0	0.12
DNaseI_Tissue_tongue	Accessible_Chromatin	Overlap	1102	LINC00922;RP11-400N13.3;RP11-417E7.2;AC015849.16;RP11-742B18.1;LEF1-AS1;TMPO-AS1;RP11-108L7.15;AC009133.12;RHPN1-AS1;CTD-2171N6.1;AC009005.2;RP11-542B15.1;MAFG-AS1;AC114730.3;RP11-429J17.7;LGALS8-AS1;RP11-196G18.22;RP11-122M14.1;LINC00466;AP000251.3;RP11-265N7.1;AGAP1-IT1;RP11-57A19.2;LINC00511;CDKN2B-AS1;RP11-624L4.1;RP11-426C22.4;HOXC-AS3;RP11-347C12.10;RP6-65G23.3;RP11-783K16.13;RP11-465N4.4;M…	0.478	0	0	0	0.12
DNaseI_StemCell_iPS-DF-19.11	Accessible_Chromatin	Overlap	1070	LINC00922;RP11-742B18.1;LEF1-AS1;TMPO-AS1;RP11-108L7.15;RHPN1-AS1;CTD-2171N6.1;AC009005.2;RP11-542B15.1;MAFG-AS1;LINC00337;AC114730.3;RP11-429J17.7;LGALS8-AS1;RP11-196G18.22;RP11-122M14.1;LINC00466;AC112721.2;AP000251.3;LINC00052;WT1-AS;AGAP1-IT1;RP11-57A19.2;LINC00511;RP11-865I6.2;CDKN2B-AS1;RP11-624L4.1;HOXC-AS3;RP11-92K15.3;RP11-443B20.1;RP11-347C12.10;RP11-783K16.13;RP11-98D18.9;RP11-465N4.4;…	0.464	0	0	0	0.12
DNaseI_CellLine_AG20443	Accessible_Chromatin	Overlap	1059	LINC00922;RP11-400N13.3;RP11-417E7.2;AC015849.16;RP11-742B18.1;LEF1-AS1;TMPO-AS1;RP11-108L7.15;RP11-547D24.1;AC009133.12;CTD-2171N6.1;DSCAM-AS1;AC009005.2;RP11-542B15.1;MAFG-AS1;LINC00337;AC114730.3;RP11-429J17.7;LGALS8-AS1;RP11-122M14.1;LINC00466;AC112721.2;AP000251.3;RP11-265N7.1;WT1-AS;CTA-384D8.35;LINC00511;CDKN2B-AS1;RP11-127I20.5;RP11-624L4.1;RP11-426C22.4;HOXC-AS3;RP11-443B20.1;RP11-429J17…	0.459	0	0	0	0.12
DNaseI_CellLine_MCF-10A	Accessible_Chromatin	Overlap	1032	LINC00922;RP11-400N13.3;AC015849.16;RP11-742B18.1;LEF1-AS1;AC011893.3;TMPO-AS1;RP11-108L7.15;RP11-547D24.1;AC009133.12;RHPN1-AS1;CTD-2171N6.1;AC009005.2;RP11-542B15.1;MAFG-AS1;LINC00337;AC114730.3;RP11-429J17.7;LGALS8-AS1;RP11-196G18.22;RP11-122M14.1;LINC00466;AC112721.2;AP000251.3;RP11-265N7.1;WT1-AS;AGAP1-IT1;RP11-57A19.2;CTA-384D8.35;LINC00511;RP11-624L4.1;HOXC-AS3;RP11-443B20.1;RP11-429J17.5;…	0.448	0	0	0	0.12
DNaseI_CellLine_NB4	Accessible_Chromatin	Overlap	1025	LINC00922;RP11-400N13.3;RP11-417E7.2;AC015849.16;RP11-742B18.1;LEF1-AS1;AC011893.3;TMPO-AS1;RP11-108L7.15;AC009133.12;AC009005.2;RP11-542B15.1;MAFG-AS1;LINC00337;AC114730.3;LGALS8-AS1;RP11-196G18.22;RP11-122M14.1;LINC00466;AC112721.2;AP000251.3;RP11-265N7.1;WT1-AS;AGAP1-IT1;RP11-57A19.2;CTA-384D8.35;LINC00511;RP11-865I6.2;CDKN2B-AS1;RP11-624L4.1;HOXC-AS3;RP11-98G7.1;RP11-92K15.3;RP11-443B20.1;RP1…	0.444	0	0	0	0.12
DNaseI_PrimaryCell_Th2	Accessible_Chromatin	Overlap	955	LINC00922;RP11-400N13.3;AC015849.16;RP11-742B18.1;LEF1-AS1;AC011893.3;TMPO-AS1;RP11-108L7.15;AC009133.12;RHPN1-AS1;AC009005.2;RP11-542B15.1;MAFG-AS1;RP11-429J17.7;LGALS8-AS1;RP11-196G18.22;RP11-122M14.1;LINC00466;AC112721.2;AP000251.3;WT1-AS;CTA-384D8.35;LINC00511;CDKN2B-AS1;RP11-624L4.1;HOXC-AS3;RP11-98G7.1;RP11-443B20.1;RP11-731F5.2;RP11-347C12.10;RP6-65G23.3;RP11-783K16.13;RP11-98D18.9;RP11-46…	0.414	3.50999995499724e-317	5.84999999087082e-316	1.45999999985833e-314	0.12
DNaseI_CellLine_A549	Accessible_Chromatin	Overlap	933	LINC00922;RP11-400N13.3;RP11-742B18.1;LEF1-AS1;TMPO-AS1;RP11-108L7.15;AC009133.12;RHPN1-AS1;CTD-2171N6.1;AC009005.2;RP11-542B15.1;MAFG-AS1;LINC00337;RP11-429J17.7;LGALS8-AS1;RP11-196G18.22;RP11-122M14.1;LINC00466;AC112721.2;AP000251.3;RP11-265N7.1;WT1-AS;RP11-57A19.2;CTA-384D8.35;LINC00511;CDKN2B-AS1;RP11-624L4.1;HOXC-AS3;RP11-98G7.1;RP11-429J17.5;RP11-347C12.10;RP6-65G23.3;RP11-783K16.13;RP11-98…	0.405	2.69999999999981e-311	4.16999999999997e-310	0	0.12
DNaseI_Tissue_spinal-cord	Accessible_Chromatin	Overlap	1101	LINC00922;RP11-400N13.3;RP11-417E7.2;AC015849.16;RP11-742B18.1;LEF1-AS1;TMPO-AS1;RP11-108L7.15;RP11-547D24.1;AC009133.12;RHPN1-AS1;CTD-2171N6.1;AC009005.2;RP11-542B15.1;MAFG-AS1;LINC00337;AC114730.3;RP11-429J17.7;LGALS8-AS1;RP11-196G18.22;RP11-122M14.1;LINC00466;AC112721.2;AP000251.3;WT1-AS;RP11-57A19.2;LINC00511;CDKN2B-AS1;RP11-127I20.5;RP11-624L4.1;HOXC-AS3;RP11-347C12.10;RP11-783K16.13;RP11-98…	0.477	0	0	0	0.119
DNaseI_CellLine_AG08395	Accessible_Chromatin	Overlap	1040	LINC00922;RP11-400N13.3;RP11-417E7.2;AC015849.16;RP11-428L9.2;RP11-742B18.1;LEF1-AS1;TMPO-AS1;RP11-108L7.15;RP11-547D24.1;AC009133.12;CTD-2171N6.1;AC009005.2;RP11-542B15.1;MAFG-AS1;LINC00337;RP11-429J17.7;LGALS8-AS1;RP11-122M14.1;LINC00466;AC112721.2;AP000251.3;RP11-265N7.1;WT1-AS;RP11-57A19.2;LINC00511;CDKN2B-AS1;RP11-127I20.5;RP11-624L4.1;HOXC-AS3;RP11-347C12.10;RP11-783K16.13;RP11-98D18.9;RP11…	0.451	0	0	0	0.119
DNaseI_CellLine_GM03348	Accessible_Chromatin	Overlap	1023	LINC00922;RP11-400N13.3;RP11-417E7.2;RP11-742B18.1;LEF1-AS1;AC011893.3;TMPO-AS1;RP11-108L7.15;RP11-547D24.1;AC009133.12;RHPN1-AS1;CTD-2171N6.1;AC009005.2;RP11-542B15.1;MAFG-AS1;LINC00337;AC114730.3;RP11-429J17.7;LGALS8-AS1;RP11-122M14.1;AC112721.2;AP000251.3;RP11-265N7.1;WT1-AS;RP11-57A19.2;LINC00511;AP001434.2;CDKN2B-AS1;RP11-127I20.5;RP11-624L4.1;HOXC-AS3;RP11-347C12.10;RP11-783K16.13;RP11-98D1…	0.444	0	0	0	0.119
DNaseI_CellLine_HA-sp	Accessible_Chromatin	Overlap	996	LINC00922;RP11-400N13.3;RP11-417E7.2;AC015849.16;RP11-742B18.1;LEF1-AS1;AC011893.3;TMPO-AS1;RP11-108L7.15;AC009133.12;RHPN1-AS1;CTD-2171N6.1;AC009005.2;RP11-542B15.1;MAFG-AS1;LINC00337;LGALS8-AS1;RP11-196G18.22;RP11-122M14.1;LINC00466;AC112721.2;AP000251.3;RP11-265N7.1;WT1-AS;RP11-57A19.2;LINC00511;CDKN2B-AS1;RP11-624L4.1;HOXC-AS3;RP11-98G7.1;RP11-347C12.10;RP11-783K16.13;RP11-98D18.9;RP11-465N4.…	0.432	0	0	0	0.119
DNaseI_CellLine_ZR-75-1	Accessible_Chromatin	Overlap	791	LINC00922;RP11-400N13.3;RP11-428L9.2;RP11-742B18.1;LEF1-AS1;TMPO-AS1;RP11-108L7.15;RHPN1-AS1;CTD-2171N6.1;DSCAM-AS1;AC009005.2;RP11-542B15.1;MAFG-AS1;LINC00337;RP11-429J17.7;LGALS8-AS1;RP11-196G18.22;RP11-122M14.1;AC112721.2;AP000251.3;RP11-265N7.1;WT1-AS;AGAP1-IT1;RP11-57A19.2;LINC00511;CDKN2B-AS1;RP11-127I20.5;RP11-624L4.1;HOXC-AS3;RP11-98G7.1;RP11-429J17.5;RP11-347C12.10;RP6-65G23.3;RP11-783K1…	0.343	2.98e-271	1.8e-270	1.24e-268	0.119
DNaseI_Tissueumbilical_cord	Accessible_Chromatin	Overlap	1060	LINC00922;RP11-400N13.3;RP11-417E7.2;AC015849.16;RP11-742B18.1;LEF1-AS1;TMPO-AS1;RP11-108L7.15;AC009133.12;RHPN1-AS1;AC009005.2;RP11-542B15.1;MAFG-AS1;RP11-429J17.7;LGALS8-AS1;RP11-196G18.22;RP11-122M14.1;LINC00466;AC112721.2;AP000251.3;RP11-265N7.1;LINC00052;WT1-AS;RP11-57A19.2;LINC00511;CDKN2B-AS1;RP11-624L4.1;RP11-1399P15.1;HOXC-AS3;RP11-347C12.10;RP11-783K16.13;RP11-465N4.4;MIR3150B;AFAP1-AS1…	0.46	0	0	0	0.118
DNaseI_CellLine_ELR	Accessible_Chromatin	Overlap	1041	LINC00922;RP11-400N13.3;AC015849.16;RP11-742B18.1;LEF1-AS1;AC011893.3;TMPO-AS1;RP11-108L7.15;AC009133.12;CTD-2171N6.1;AC009005.2;RP11-542B15.1;MAFG-AS1;LINC00337;AC114730.3;RP11-429J17.7;LGALS8-AS1;RP11-196G18.22;RP11-122M14.1;LINC00466;AC112721.2;AP000251.3;RP11-265N7.1;LINC00052;WT1-AS;AGAP1-IT1;RP11-57A19.2;CTA-384D8.35;LINC00511;RP11-865I6.2;CDKN2B-AS1;RP11-624L4.1;HOXC-AS3;RP11-443B20.1;RP11…	0.451	0	0	0	0.118
DNaseI_StemCell_iPS-NIHi11	Accessible_Chromatin	Overlap	1038	LINC00922;RP11-417E7.2;AC015849.16;RP11-742B18.1;LEF1-AS1;TMPO-AS1;RP11-108L7.15;RP11-547D24.1;AC009133.12;RHPN1-AS1;CTD-2171N6.1;DSCAM-AS1;AC009005.2;RP11-542B15.1;MAFG-AS1;LINC00337;AC114730.3;RP11-429J17.7;LGALS8-AS1;RP11-196G18.22;RP11-122M14.1;LINC00466;AP000251.3;WT1-AS;AGAP1-IT1;RP11-57A19.2;LINC00511;CDKN2B-AS1;RP11-127I20.5;RP11-624L4.1;HOXC-AS3;RP11-443B20.1;RP11-731F5.2;RP11-429J17.5;R…	0.45	0	0	0	0.118
DNaseI_CellLine_LHCN-M2	Accessible_Chromatin	Overlap	1022	LINC00922;RP11-400N13.3;RP11-417E7.2;AC015849.16;RP11-428L9.2;RP11-742B18.1;LEF1-AS1;AC011893.3;TMPO-AS1;RP11-108L7.15;AC009133.12;CTD-2171N6.1;CTD-2510F5.4;AC009005.2;RP11-542B15.1;MAFG-AS1;LINC00337;RP11-429J17.7;LGALS8-AS1;RP11-196G18.22;RP11-122M14.1;LINC00466;AC112721.2;AP000251.3;RP11-265N7.1;WT1-AS;AGAP1-IT1;RP11-57A19.2;LINC00511;CDKN2B-AS1;RP11-624L4.1;HOXC-AS3;RP11-443B20.1;RP11-347C12.…	0.443	0	0	0	0.118
DNaseI_CellLine_MG-63	Accessible_Chromatin	Overlap	1016	LINC00922;RP11-400N13.3;RP11-417E7.2;AC015849.16;RP11-742B18.1;LEF1-AS1;AC011893.3;TMPO-AS1;RP11-108L7.15;RP11-547D24.1;AC009133.12;RHPN1-AS1;CTD-2171N6.1;AC009005.2;RP11-542B15.1;MAFG-AS1;RP11-429J17.7;LGALS8-AS1;RP11-196G18.22;RP11-122M14.1;LINC00466;AC112721.2;AP000251.3;RP11-265N7.1;WT1-AS;RP11-57A19.2;LINC00511;CDKN2B-AS1;RP11-624L4.1;HOXC-AS3;RP11-347C12.10;RP11-783K16.13;RP11-465N4.4;MIR31…	0.441	0	0	0	0.118
DNaseI_Tissue_thyroid-gland	Accessible_Chromatin	Overlap	970	LINC00922;RP11-400N13.3;AC015849.16;RP11-742B18.1;LEF1-AS1;TMPO-AS1;RP11-108L7.15;AC009133.12;RHPN1-AS1;CTD-2171N6.1;AC009005.2;RP11-542B15.1;MAFG-AS1;AC114730.3;RP11-429J17.7;LGALS8-AS1;RP11-196G18.22;RP11-122M14.1;LINC00466;AC112721.2;AP000251.3;RP11-265N7.1;WT1-AS;AGAP1-IT1;RP11-57A19.2;LINC00511;CDKN2B-AS1;RP11-624L4.1;HOXC-AS3;RP11-443B20.1;RP11-731F5.2;RP11-347C12.10;RP11-783K16.13;RP11-98D…	0.421	1.27000000000008e-311	2.03999999999998e-310	0	0.118
DNaseI_CellLine_D341Med	Accessible_Chromatin	Overlap	940	LINC00922;RP11-400N13.3;RP11-417E7.2;AC015849.16;RP11-742B18.1;LEF1-AS1;TMPO-AS1;RP11-108L7.15;RP11-547D24.1;AC009133.12;RHPN1-AS1;AC009005.2;RP11-542B15.1;MAFG-AS1;LINC00337;AC114730.3;RP11-429J17.7;LGALS8-AS1;RP11-122M14.1;LINC00466;AP000251.3;WT1-AS;RP11-57A19.2;LINC00511;CDKN2B-AS1;RP11-127I20.5;RP11-624L4.1;HOXC-AS3;RP11-98G7.1;RP11-443B20.1;RP11-347C12.10;RP11-783K16.13;RP11-98D18.9;RP11-46…	0.408	8.05e-305	9.87e-304	3.36e-302	0.118
DNaseI_CellLine_GM10266	Accessible_Chromatin	Overlap	919	LINC00922;RP11-400N13.3;AC015849.16;RP11-742B18.1;LEF1-AS1;AC011893.3;TMPO-AS1;RP11-108L7.15;RP11-547D24.1;AC009133.12;RHPN1-AS1;DSCAM-AS1;AC009005.2;MAFG-AS1;LINC00337;AC114730.3;RP11-429J17.7;LGALS8-AS1;RP11-122M14.1;LINC00466;AP000251.3;WT1-AS;RP11-57A19.2;CTA-384D8.35;CDKN2B-AS1;RP11-127I20.5;RP11-624L4.1;HOXC-AS3;RP11-98G7.1;RP11-443B20.1;RP11-347C12.10;RP11-783K16.13;RP1-228H13.5;RP11-98D18…	0.399	3.96e-301	4.46e-300	1.65e-298	0.118
DNaseI_CellLine_GM12865	Accessible_Chromatin	Overlap	919	LINC00922;RP11-400N13.3;AC015849.16;RP11-742B18.1;LEF1-AS1;AC011893.3;TMPO-AS1;RP11-108L7.15;AC009133.12;RHPN1-AS1;CTD-2171N6.1;AC009005.2;RP11-542B15.1;MAFG-AS1;LINC00337;LGALS8-AS1;RP11-196G18.22;RP11-122M14.1;LINC00466;AC112721.2;AP000251.3;WT1-AS;CTA-384D8.35;LINC00511;CDKN2B-AS1;RP11-624L4.1;HOXC-AS3;RP11-92K15.3;RP11-731F5.2;RP11-347C12.10;RP6-65G23.3;RP11-783K16.13;RP11-98D18.9;RP11-465N4.…	0.399	7.56e-299	8.08e-298	3.15e-296	0.118
DNaseI_CellLine_KBM-7	Accessible_Chromatin	Overlap	921	LINC00922;RP11-400N13.3;RP11-417E7.2;AC015849.16;RP11-742B18.1;LEF1-AS1;AC011893.3;TMPO-AS1;RP11-108L7.15;AC009133.12;RHPN1-AS1;CTD-2171N6.1;AC009005.2;RP11-542B15.1;MAFG-AS1;LINC00337;AC114730.3;RP11-429J17.7;LGALS8-AS1;RP11-196G18.22;RP11-122M14.1;LINC00466;AC112721.2;WT1-AS;RP11-57A19.2;LINC00511;CDKN2B-AS1;RP11-624L4.1;HOXC-AS3;RP11-347C12.10;RP11-783K16.13;RP11-98D18.9;RP11-465N4.4;AFAP1-AS1…	0.399	1.36e-298	1.42e-297	5.67e-296	0.118
DNaseI_CellLine_Ishikawa	Accessible_Chromatin	Overlap	895	AC015849.16;RP11-742B18.1;LEF1-AS1;TMPO-AS1;RP11-108L7.15;RP11-547D24.1;AC009133.12;CTD-2171N6.1;AC009005.2;RP11-542B15.1;MAFG-AS1;AC114730.3;RP11-429J17.7;LGALS8-AS1;RP11-122M14.1;LINC00466;AC112721.2;AP000251.3;RP11-265N7.1;WT1-AS;AGAP1-IT1;RP11-57A19.2;LINC00511;CDKN2B-AS1;RP11-127I20.5;RP11-624L4.1;RP11-426C22.4;HOXC-AS3;RP11-443B20.1;RP11-429J17.5;RP11-347C12.10;RP11-783K16.13;RP11-98D18.9;R…	0.388	5.78e-292	5.48e-291	2.41e-289	0.118
DNaseI_CellLine_HuH7-5	Accessible_Chromatin	Overlap	829	LINC00922;RP11-400N13.3;RP11-742B18.1;LEF1-AS1;TMPO-AS1;RP11-108L7.15;RHPN1-AS1;AC009005.2;RP11-542B15.1;MAFG-AS1;AC114730.3;RP11-429J17.7;LGALS8-AS1;RP11-122M14.1;LINC00466;AP000251.3;RP11-57A19.2;CTA-384D8.35;LINC00511;CDKN2B-AS1;RP11-624L4.1;HOXC-AS3;RP11-443B20.1;RP11-429J17.5;RP11-347C12.10;RP11-783K16.13;RP11-98D18.9;RP11-465N4.4;MIR3150B;AFAP1-AS1;RP11-25L3.3;RP11-22C11.2;RP11-465L10.10;CT…	0.359	5.83e-279	4.34e-278	2.43e-276	0.118
ATAC_TissueHead_and	Accessible_Chromatin	Overlap	798	LINC00922;RP11-417E7.2;RP11-742B18.1;LEF1-AS1;TMPO-AS1;RP11-108L7.15;AC009133.12;RHPN1-AS1;AC009005.2;RP11-542B15.1;MAFG-AS1;LINC00337;RP11-429J17.7;LGALS8-AS1;RP11-196G18.22;RP11-122M14.1;AC112721.2;AP000251.3;WT1-AS;CTA-384D8.35;LINC00511;CDKN2B-AS1;RP11-127I20.5;RP11-624L4.1;HOXC-AS3;RP11-98G7.1;RP11-429J17.5;RP11-347C12.10;RP6-65G23.3;RP11-783K16.13;RP11-98D18.9;RP11-465N4.4;MIR3150B;RP11-25L…	0.346	2.63e-271	1.61e-270	1.1e-268	0.118
DNaseI_StemCell_iPS-NIHi7	Accessible_Chromatin	Overlap	1043	LINC00922;RP11-400N13.3;RP11-742B18.1;LEF1-AS1;AC011893.3;TMPO-AS1;RP11-108L7.15;RP11-547D24.1;AC009133.12;CTD-2171N6.1;DSCAM-AS1;AC009005.2;RP11-542B15.1;MAFG-AS1;LINC00337;AC114730.3;RP11-429J17.7;LGALS8-AS1;RP11-196G18.22;RP11-122M14.1;LINC00466;AC112721.2;AP000251.3;WT1-AS;AGAP1-IT1;RP11-57A19.2;LINC00511;CDKN2B-AS1;RP11-624L4.1;HOXC-AS3;RP11-443B20.1;RP11-429J17.5;RP11-347C12.10;RP11-783K16.…	0.452	0	0	0	0.117
DNaseI_CellLine_L1-S8R	Accessible_Chromatin	Overlap	961	LINC00922;RP11-400N13.3;AC015849.16;RP11-742B18.1;LEF1-AS1;TMPO-AS1;RP11-108L7.15;AC009133.12;RHPN1-AS1;CTD-2171N6.1;AC009005.2;RP11-542B15.1;MAFG-AS1;LINC00337;RP11-429J17.7;LGALS8-AS1;RP11-196G18.22;RP11-122M14.1;LINC00466;AC112721.2;AP000251.3;WT1-AS;RP11-57A19.2;LINC00511;RP11-865I6.2;CDKN2B-AS1;RP11-624L4.1;HOXC-AS3;RP11-347C12.10;RP11-783K16.13;RP11-98D18.9;RP11-465N4.4;MIR3150B;AFAP1-AS1;R…	0.417	7.05e-307	9.19e-306	2.94e-304	0.117
DNaseI_CellLine_SKMEL5	Accessible_Chromatin	Overlap	957	LINC00922;RP11-400N13.3;RP11-417E7.2;AC015849.16;RP11-742B18.1;LEF1-AS1;TMPO-AS1;RP11-108L7.15;AC009133.12;RHPN1-AS1;CTD-2171N6.1;AC009005.2;MAFG-AS1;LINC00337;LGALS8-AS1;RP11-196G18.22;RP11-122M14.1;LINC00466;AC112721.2;AP000251.3;LINC00052;WT1-AS;RP11-57A19.2;CTA-384D8.35;LINC00511;RP11-624L4.1;HOXC-AS3;RP11-92K15.3;RP11-443B20.1;RP11-347C12.10;RP11-783K16.13;RP11-98D18.9;RP11-465N4.4;MIR3150B;…	0.415	5.1e-308	7.09e-307	2.13e-305	0.117
DNaseI_CellLine_HUTU80	Accessible_Chromatin	Overlap	938	LINC00922;RP11-400N13.3;RP11-417E7.2;AC015849.16;RP11-742B18.1;LEF1-AS1;TMPO-AS1;RP11-108L7.15;RP11-547D24.1;RHPN1-AS1;DSCAM-AS1;AC009005.2;RP11-542B15.1;MAFG-AS1;LINC00337;AC114730.3;RP11-429J17.7;LGALS8-AS1;RP11-196G18.22;RP11-122M14.1;LINC00466;AC112721.2;AP000251.3;WT1-AS;AGAP1-IT1;RP11-57A19.2;LINC00511;CTD-2377D24.6;CDKN2B-AS1;RP11-624L4.1;RP11-426C22.4;HOXC-AS3;RP11-98G7.1;RP11-443B20.1;RP…	0.407	9.28e-300	1.02e-298	3.87e-297	0.117
DNaseI_Tissue_Liver	Accessible_Chromatin	Overlap	859	LINC00922;RP11-400N13.3;AC015849.16;LEF1-AS1;AC011893.3;TMPO-AS1;RP11-108L7.15;AC009133.12;RHPN1-AS1;CTD-2171N6.1;AC009005.2;MAFG-AS1;LINC00337;AC114730.3;RP11-429J17.7;LGALS8-AS1;RP11-196G18.22;RP11-122M14.1;AP000251.3;WT1-AS;AGAP1-IT1;RP11-57A19.2;CTA-384D8.35;LINC00511;CDKN2B-AS1;RP11-624L4.1;HOXC-AS3;RP11-98G7.1;RP11-347C12.10;RP11-783K16.13;RP11-98D18.9;RP11-465N4.4;MIR3150B;RP11-25L3.3;RP11…	0.373	8.64e-281	6.67e-280	3.6e-278	0.117
DNaseI_CellLine_K562	Accessible_Chromatin	Overlap	847	LINC00922;RP11-400N13.3;AC015849.16;RP11-742B18.1;LEF1-AS1;AC011893.3;TMPO-AS1;RP11-108L7.15;AC009133.12;RHPN1-AS1;CTD-2171N6.1;AC009005.2;RP11-542B15.1;MAFG-AS1;LINC00337;AC114730.3;RP11-429J17.7;LGALS8-AS1;RP11-196G18.22;RP11-122M14.1;LINC00466;AC112721.2;AP000251.3;RP11-265N7.1;WT1-AS;RP11-57A19.2;CTA-384D8.35;LINC00511;CDKN2B-AS1;RP11-624L4.1;HOXC-AS3;RP11-98G7.1;RP11-347C12.10;RP11-783K16.13…	0.367	6.45e-278	4.72e-277	2.69e-275	0.117
DNaseI_CellLine_GM23338	Accessible_Chromatin	Overlap	982	LINC00922;AC015849.16;RP11-742B18.1;LEF1-AS1;TMPO-AS1;RP11-108L7.15;CTD-2171N6.1;AC009005.2;RP11-542B15.1;MAFG-AS1;LINC00337;AC114730.3;RP11-429J17.7;LGALS8-AS1;RP11-196G18.22;RP11-122M14.1;LINC00466;AC112721.2;AP000251.3;WT1-AS;AGAP1-IT1;RP11-57A19.2;LINC00511;CDKN2B-AS1;RP11-624L4.1;HOXC-AS3;RP11-443B20.1;RP11-347C12.10;RP11-783K16.13;RP11-98D18.9;RP11-465N4.4;MIR3150B;AFAP1-AS1;RP11-25L3.3;RP1…	0.426	1.83999999999999e-310	0	7.67e-308	0.116
DNaseI_CellLine_HT1080	Accessible_Chromatin	Overlap	973	LINC00922;RP11-400N13.3;AC015849.16;RP11-742B18.1;LEF1-AS1;AC011893.3;TMPO-AS1;RP11-108L7.15;RP11-547D24.1;RHPN1-AS1;CTD-2171N6.1;AC009005.2;RP11-542B15.1;MAFG-AS1;LINC00337;LGALS8-AS1;RP11-196G18.22;RP11-122M14.1;LINC00466;AC112721.2;AP000251.3;RP11-265N7.1;LINC00052;WT1-AS;RP11-57A19.2;LINC00511;CDKN2B-AS1;RP11-624L4.1;HOXC-AS3;RP11-98G7.1;RP11-347C12.10;RP6-65G23.3;RP11-783K16.13;RP11-98D18.9;…	0.422	1.24e-307	1.67e-306	5.17e-305	0.116
DNaseI_CellLine_L1-S8	Accessible_Chromatin	Overlap	957	LINC00922;RP11-400N13.3;AC015849.16;RP11-742B18.1;LEF1-AS1;TMPO-AS1;RP11-108L7.15;AC009133.12;RHPN1-AS1;AC009005.2;MAFG-AS1;LINC00337;AC114730.3;RP11-429J17.7;LGALS8-AS1;RP11-196G18.22;RP11-122M14.1;LINC00466;AC112721.2;AP000251.3;WT1-AS;RP11-57A19.2;LINC00511;CDKN2B-AS1;RP11-127I20.5;RP11-624L4.1;HOXC-AS3;RP11-347C12.10;RP11-783K16.13;RP11-98D18.9;RP11-465N4.4;MIR3150B;AFAP1-AS1;RP11-25L3.3;RP11…	0.415	4.5e-304	5.36e-303	1.88e-301	0.116
DNaseI_CellLine_ES-I3	Accessible_Chromatin	Overlap	902	LINC00922;RP11-400N13.3;RP11-742B18.1;LEF1-AS1;TMPO-AS1;RP11-108L7.15;AC009133.12;RHPN1-AS1;CTD-2171N6.1;AC009005.2;RP11-542B15.1;MAFG-AS1;LINC00337;RP11-429J17.7;LGALS8-AS1;RP11-196G18.22;RP11-122M14.1;LINC00466;AC112721.2;AP000251.3;RP11-265N7.1;WT1-AS;RP11-57A19.2;LINC00511;CDKN2B-AS1;RP11-624L4.1;HOXC-AS3;RP11-98G7.1;RP11-347C12.10;RP6-65G23.3;RP11-783K16.13;RP11-98D18.9;RP11-465N4.4;MIR3150B…	0.391	1.96e-288	1.7e-287	8.17e-286	0.116
DNaseI_CellLine_NH-A	Accessible_Chromatin	Overlap	899	LINC00922;RP11-400N13.3;AC015849.16;RP11-742B18.1;LEF1-AS1;AC011893.3;TMPO-AS1;RP11-108L7.15;AC009133.12;RHPN1-AS1;CTD-2171N6.1;AC009005.2;RP11-542B15.1;MAFG-AS1;LINC00337;RP11-429J17.7;LGALS8-AS1;RP11-122M14.1;AC112721.2;AP000251.3;RP11-265N7.1;AGAP1-IT1;RP11-57A19.2;CTA-384D8.35;LINC00511;CDKN2B-AS1;RP11-624L4.1;HOXC-AS3;RP11-98G7.1;RP11-347C12.10;RP11-783K16.13;RP11-98D18.9;MIR3150B;AFAP1-AS1;…	0.39	1.28e-288	1.14e-287	5.34e-286	0.116
DNaseI_CellLine_vHMEC	Accessible_Chromatin	Overlap	900	LINC00922;RP11-400N13.3;AC015849.16;RP11-742B18.1;LEF1-AS1;TMPO-AS1;RP11-108L7.15;AC009133.12;RHPN1-AS1;AC009005.2;RP11-542B15.1;MAFG-AS1;LINC00337;RP11-429J17.7;LGALS8-AS1;RP11-196G18.22;RP11-122M14.1;LINC00466;AC112721.2;AP000251.3;RP11-265N7.1;LINC00052;RP11-57A19.2;CTA-384D8.35;LINC00511;CDKN2B-AS1;RP11-624L4.1;HOXC-AS3;RP11-98G7.1;RP11-429J17.5;RP11-347C12.10;RP6-65G23.3;RP11-783K16.13;RP11-…	0.39	5.65e-288	4.81e-287	2.36e-285	0.116
DNaseI_CellLine_SK-N-SH	Accessible_Chromatin	Overlap	888	LINC00922;RP11-400N13.3;RP11-742B18.1;LEF1-AS1;TMPO-AS1;RP11-108L7.15;AC009133.12;RHPN1-AS1;AC009005.2;RP11-542B15.1;MAFG-AS1;LINC00337;RP11-429J17.7;LGALS8-AS1;RP11-196G18.22;RP11-122M14.1;LINC00466;AC112721.2;AP000251.3;WT1-AS;AGAP1-IT1;RP11-57A19.2;LINC00511;CDKN2B-AS1;RP11-127I20.5;RP11-624L4.1;HOXC-AS3;RP11-98G7.1;RP11-347C12.10;RP11-783K16.13;RP11-98D18.9;RP11-465N4.4;MIR3150B;AFAP1-AS1;CTA…	0.385	1.1e-284	8.99e-284	4.59e-282	0.116
ATAC_Tissue_Kidney	Accessible_Chromatin	Overlap	854	LINC00922;RP11-400N13.3;AC015849.16;RP11-742B18.1;LEF1-AS1;TMPO-AS1;RP11-108L7.15;RP11-547D24.1;AC009133.12;RHPN1-AS1;AC009005.2;RP11-542B15.1;MAFG-AS1;LINC00337;AC114730.3;RP11-429J17.7;LGALS8-AS1;RP11-196G18.22;RP11-122M14.1;AC112721.2;AP000251.3;RP11-265N7.1;WT1-AS;CTA-384D8.35;LINC00511;CDKN2B-AS1;RP11-624L4.1;HOXC-AS3;RP11-98G7.1;RP11-347C12.10;RP11-783K16.13;RP11-98D18.9;RP11-465N4.4;MIR315…	0.37	3.99e-277	2.77e-276	1.66e-274	0.116
DNaseI_CellLine_MCF-7	Accessible_Chromatin	Overlap	834	LINC00922;AC015849.16;RP11-428L9.2;RP11-742B18.1;LEF1-AS1;TMPO-AS1;RP11-108L7.15;DSCAM-AS1;AC009005.2;RP11-542B15.1;MAFG-AS1;RP11-429J17.7;LGALS8-AS1;RP11-122M14.1;LINC00466;AC112721.2;AP000251.3;RP11-265N7.1;LINC00052;WT1-AS;AGAP1-IT1;RP11-57A19.2;LINC00511;CDKN2B-AS1;RP11-127I20.5;RP11-624L4.1;HOXC-AS3;RP11-429J17.5;RP11-347C12.10;RP6-65G23.3;RP11-783K16.13;RP11-98D18.9;RP11-465N4.4;MIR3150B;AF…	0.362	2.02e-271	1.26e-270	8.42e-269	0.116
ATAC_Tissue_Liver	Accessible_Chromatin	Overlap	805	RP11-400N13.3;AC015849.16;RP11-742B18.1;LEF1-AS1;TMPO-AS1;RP11-108L7.15;AC009133.12;RHPN1-AS1;CTD-2171N6.1;AC009005.2;RP11-542B15.1;MAFG-AS1;LINC00337;AC114730.3;RP11-429J17.7;LGALS8-AS1;RP11-196G18.22;RP11-122M14.1;AP000251.3;RP11-265N7.1;WT1-AS;LINC00511;CDKN2B-AS1;RP11-624L4.1;RP11-98G7.1;RP11-347C12.10;RP11-783K16.13;RP11-98D18.9;RP11-465N4.4;MIR3150B;AFAP1-AS1;RP11-465L10.10;CTB-49A3.4;RP11-…	0.349	2.42e-264	1.25e-263	1.01e-261	0.116
ATAC_Tissue_Prostate	Accessible_Chromatin	Overlap	797	LINC00922;AC015849.16;RP11-742B18.1;LEF1-AS1;TMPO-AS1;RP11-108L7.15;AC009133.12;RHPN1-AS1;DSCAM-AS1;AC009005.2;RP11-542B15.1;MAFG-AS1;LINC00337;RP11-429J17.7;LGALS8-AS1;RP11-196G18.22;RP11-122M14.1;LINC00466;AP000251.3;WT1-AS;AGAP1-IT1;LINC00511;CDKN2B-AS1;RP11-127I20.5;RP11-624L4.1;RP11-98G7.1;RP11-92K15.3;RP11-429J17.5;RP11-347C12.10;RP11-783K16.13;RP11-98D18.9;RP11-465N4.4;MIR3150B;AFAP1-AS1;R…	0.346	1.95e-264	1.02e-263	8.13e-262	0.116
ATAC_Tissue_Uterus	Accessible_Chromatin	Overlap	783	LINC00922;RP11-400N13.3;RP11-742B18.1;LEF1-AS1;TMPO-AS1;RP11-108L7.15;AC009133.12;RHPN1-AS1;AC009005.2;RP11-542B15.1;MAFG-AS1;LINC00337;RP11-429J17.7;LGALS8-AS1;RP11-196G18.22;RP11-122M14.1;AP000251.3;LINC00511;CDKN2B-AS1;RP11-127I20.5;RP11-624L4.1;HOXC-AS3;RP11-98G7.1;RP11-429J17.5;RP11-347C12.10;RP6-65G23.3;RP11-783K16.13;RP11-98D18.9;RP11-465N4.4;MIR3150B;AFAP1-AS1;RP11-25L3.3;RP11-22C11.2;RP1…	0.34	7.85e-261	3.81e-260	3.27e-258	0.116
DNaseI_CellLine_AG08396	Accessible_Chromatin	Overlap	948	LINC00922;RP11-400N13.3;RP11-417E7.2;AC015849.16;RP11-742B18.1;LEF1-AS1;TMPO-AS1;RP11-108L7.15;RP11-547D24.1;AC009133.12;RHPN1-AS1;CTD-2171N6.1;AC009005.2;RP11-542B15.1;MAFG-AS1;LINC00337;AC114730.3;RP11-429J17.7;LGALS8-AS1;RP11-122M14.1;AC112721.2;AP000251.3;RP11-265N7.1;WT1-AS;RP11-57A19.2;LINC00511;CDKN2B-AS1;RP11-127I20.5;RP11-624L4.1;HOXC-AS3;RP11-443B20.1;RP11-347C12.10;RP11-783K16.13;RP11-…	0.411	1.15e-297	1.17e-296	4.8e-295	0.115
DNaseI_CellLine_EH	Accessible_Chromatin	Overlap	925	LINC00922;RP11-400N13.3;AC015849.16;RP11-428L9.2;RP11-742B18.1;LEF1-AS1;RP11-547D24.1;CTD-2171N6.1;AC009005.2;RP11-542B15.1;RP11-429J17.7;LGALS8-AS1;LINC00466;AC112721.2;LINC00052;LINC00511;CDKN2B-AS1;RP11-624L4.1;RP11-426C22.4;HOXC-AS3;RP11-429J17.5;RP11-98D18.9;RP11-465N4.4;MIR3150B;AFAP1-AS1;CTA-392C11.1;RP11-25L3.3;RP11-22C11.2;RP11-465L10.10;CTB-49A3.4;RP11-295G20.2;RP5-1028K7.2;RP4-533D7.5;…	0.401	1.78e-289	1.61e-288	7.42e-287	0.115
DNaseI_CellLine_CWRU1	Accessible_Chromatin	Overlap	920	LINC00922;RP11-742B18.1;LEF1-AS1;TMPO-AS1;RP11-108L7.15;RHPN1-AS1;CTD-2171N6.1;DSCAM-AS1;AC009005.2;RP11-542B15.1;MAFG-AS1;LINC00337;RP11-429J17.7;LGALS8-AS1;RP11-196G18.22;RP11-122M14.1;LINC00466;AP000251.3;WT1-AS;AGAP1-IT1;LINC00511;CDKN2B-AS1;RP11-624L4.1;HOXC-AS3;RP11-92K15.3;RP11-429J17.5;RP11-347C12.10;RP11-783K16.13;RP11-98D18.9;RP11-465N4.4;MIR3150B;AFAP1-AS1;RP11-25L3.3;RP11-22C11.2;RP11…	0.399	1.94e-287	1.62e-286	8.09e-285	0.115
DNaseI_CellLine_KARPAS-422	Accessible_Chromatin	Overlap	916	LINC00922;AC015849.16;RP11-742B18.1;LEF1-AS1;TMPO-AS1;RP11-108L7.15;AC009133.12;AC009005.2;RP11-542B15.1;MAFG-AS1;LINC00337;AC114730.3;LGALS8-AS1;RP11-196G18.22;RP11-122M14.1;LINC00466;AC112721.2;AP000251.3;WT1-AS;RP11-57A19.2;CTA-384D8.35;LINC00511;CDKN2B-AS1;RP11-624L4.1;HOXC-AS3;RP11-92K15.3;RP11-731F5.2;RP11-429J17.5;RP11-347C12.10;RP6-65G23.3;RP11-783K16.13;RP11-465N4.4;MIR3150B;AFAP1-AS1;RP…	0.397	9.55e-290	8.85e-289	3.98e-287	0.115
DNaseI_CellLine_GM10248	Accessible_Chromatin	Overlap	897	LINC00922;RP11-400N13.3;AC015849.16;RP11-742B18.1;LEF1-AS1;AC011893.3;TMPO-AS1;RP11-108L7.15;RP11-547D24.1;AC009133.12;AC009005.2;RP11-542B15.1;MAFG-AS1;LINC00337;AC114730.3;RP11-429J17.7;LGALS8-AS1;RP11-122M14.1;LINC00466;AP000251.3;WT1-AS;RP11-57A19.2;CTA-384D8.35;LINC00511;CDKN2B-AS1;RP11-127I20.5;RP11-624L4.1;HOXC-AS3;RP11-731F5.2;RP11-347C12.10;RP6-65G23.3;RP11-783K16.13;RP1-228H13.5;RP11-98…	0.389	8.61e-283	6.77e-282	3.59e-280	0.115
DNaseI_CellLine_NHEK	Accessible_Chromatin	Overlap	886	LINC00922;RP11-400N13.3;AC015849.16;RP11-742B18.1;LEF1-AS1;TMPO-AS1;RP11-108L7.15;AC009133.12;RHPN1-AS1;AC009005.2;RP11-542B15.1;MAFG-AS1;LINC00337;RP11-429J17.7;LGALS8-AS1;RP11-196G18.22;RP11-122M14.1;LINC00466;AC112721.2;AP000251.3;RP11-265N7.1;LINC00052;RP11-57A19.2;CTA-384D8.35;LINC00511;CDKN2B-AS1;RP11-624L4.1;HOXC-AS3;RP11-98G7.1;RP11-429J17.5;RP11-347C12.10;RP6-65G23.3;RP11-783K16.13;RP11-…	0.384	1.38e-280	1.05e-279	5.75e-278	0.115
DNaseI_CellLine_caki-2	Accessible_Chromatin	Overlap	879	LINC00922;RP11-400N13.3;AC015849.16;RP11-742B18.1;LEF1-AS1;TMPO-AS1;RP11-108L7.15;AC009133.12;RHPN1-AS1;AC009005.2;RP11-542B15.1;MAFG-AS1;RP11-429J17.7;LGALS8-AS1;RP11-196G18.22;RP11-122M14.1;LINC00466;AC112721.2;AP000251.3;RP11-265N7.1;WT1-AS;AGAP1-IT1;RP11-57A19.2;CTA-384D8.35;LINC00511;CDKN2B-AS1;RP11-624L4.1;HOXC-AS3;RP11-347C12.10;RP11-783K16.13;RP11-98D18.9;RP11-465N4.4;MIR3150B;AFAP1-AS1;C…	0.381	1.76e-277	1.24e-276	7.34e-275	0.115
DNaseI_Tissue_placenta	Accessible_Chromatin	Overlap	875	LINC00922;RP11-400N13.3;AC015849.16;RP11-742B18.1;LEF1-AS1;TMPO-AS1;RP11-108L7.15;AC009133.12;RHPN1-AS1;CTD-2171N6.1;AC009005.2;RP11-542B15.1;MAFG-AS1;LINC00337;RP11-429J17.7;LGALS8-AS1;RP11-122M14.1;AC112721.2;AP000251.3;RP11-265N7.1;LINC00052;RP11-57A19.2;LINC00511;CDKN2B-AS1;RP11-624L4.1;HOXC-AS3;RP11-98G7.1;RP11-429J17.5;RP11-347C12.10;RP11-783K16.13;RP11-98D18.9;RP11-465N4.4;MIR3150B;AFAP1-A…	0.379	1.04e-277	7.48e-277	4.34e-275	0.115
DNaseI_CellLine_HUES6	Accessible_Chromatin	Overlap	853	LINC00922;RP11-742B18.1;LEF1-AS1;TMPO-AS1;RP11-108L7.15;AC009133.12;RHPN1-AS1;AC009005.2;RP11-542B15.1;MAFG-AS1;LINC00337;AC114730.3;RP11-429J17.7;LGALS8-AS1;RP11-196G18.22;RP11-122M14.1;LINC00466;AC112721.2;AP000251.3;WT1-AS;AGAP1-IT1;RP11-57A19.2;LINC00511;CDKN2B-AS1;RP11-624L4.1;HOXC-AS3;RP11-98G7.1;RP11-347C12.10;RP6-65G23.3;RP11-783K16.13;RP11-98D18.9;RP11-465N4.4;AFAP1-AS1;RP11-25L3.3;RP11-…	0.37	6.73e-271	4.01e-270	2.81e-268	0.115
DNaseI_Tissue_transverse-colon	Accessible_Chromatin	Overlap	849	LINC00922;RP11-400N13.3;AC015849.16;RP11-742B18.1;LEF1-AS1;AC011893.3;TMPO-AS1;RP11-108L7.15;AC009133.12;CTD-2171N6.1;AC009005.2;RP11-542B15.1;MAFG-AS1;AC114730.3;RP11-429J17.7;LGALS8-AS1;RP11-196G18.22;RP11-122M14.1;LINC00466;AP000251.3;AGAP1-IT1;LINC00511;CDKN2B-AS1;RP11-127I20.5;RP11-624L4.1;HOXC-AS3;RP11-92K15.3;RP11-429J17.5;RP11-347C12.10;RP11-783K16.13;RP11-98D18.9;RP11-465N4.4;MIR3150B;AF…	0.368	5.8e-270	3.31e-269	2.42e-267	0.115
DNaseI_PrimaryCell_mononuclear	Accessible_Chromatin	Overlap	824	LINC00922;RP11-400N13.3;AC015849.16;RP11-742B18.1;LEF1-AS1;AC011893.3;TMPO-AS1;RP11-108L7.15;AC009133.12;RHPN1-AS1;CTD-2171N6.1;AC009005.2;RP11-542B15.1;MAFG-AS1;LINC00337;RP11-429J17.7;LGALS8-AS1;RP11-196G18.22;RP11-122M14.1;LINC00466;AC112721.2;AP000251.3;RP11-57A19.2;CTA-384D8.35;LINC00511;CDKN2B-AS1;RP11-624L4.1;HOXC-AS3;RP11-98G7.1;RP11-347C12.10;RP11-783K16.13;RP11-98D18.9;RP11-465N4.4;MIR3…	0.357	3.19e-264	1.62e-263	1.33e-261	0.115
DNaseI_CellLine_HuH7	Accessible_Chromatin	Overlap	818	RP11-400N13.3;RP11-742B18.1;LEF1-AS1;TMPO-AS1;RP11-108L7.15;RP11-547D24.1;CTD-2171N6.1;AC009005.2;RP11-542B15.1;MAFG-AS1;LINC00337;AC114730.3;RP11-429J17.7;LGALS8-AS1;RP11-122M14.1;LINC00466;AGAP1-IT1;RP11-57A19.2;CTA-384D8.35;LINC00511;CDKN2B-AS1;RP11-624L4.1;HOXC-AS3;RP11-443B20.1;RP11-347C12.10;RP11-783K16.13;RP11-98D18.9;RP11-465N4.4;MIR3150B;AFAP1-AS1;RP11-25L3.3;RP11-465L10.10;CTB-49A3.4;RP…	0.355	3.58e-264	1.8e-263	1.49e-261	0.115
DNaseI_CellLine_PC-9	Accessible_Chromatin	Overlap	809	LINC00922;AC015849.16;RP11-742B18.1;LEF1-AS1;TMPO-AS1;RP11-108L7.15;RP11-547D24.1;AC009133.12;AC009005.2;RP11-542B15.1;MAFG-AS1;RP11-429J17.7;LGALS8-AS1;RP11-122M14.1;LINC00466;AC112721.2;AP000251.3;RP11-265N7.1;WT1-AS;RP11-57A19.2;CTA-384D8.35;LINC00511;CDKN2B-AS1;RP11-127I20.5;RP11-624L4.1;HOXC-AS3;RP11-347C12.10;RP6-65G23.3;RP11-783K16.13;RP11-465N4.4;MIR3150B;RP11-25L3.3;RP11-22C11.2;RP11-465…	0.351	1.87e-262	9.17e-262	7.8e-260	0.115
ATAC_CellLine_MCF-7	Accessible_Chromatin	Overlap	743	LINC00922;RP11-428L9.2;RP11-742B18.1;LEF1-AS1;TMPO-AS1;RP11-108L7.15;RHPN1-AS1;DSCAM-AS1;AC009005.2;RP11-542B15.1;MAFG-AS1;LINC00337;RP11-429J17.7;LGALS8-AS1;RP11-196G18.22;RP11-122M14.1;AC112721.2;AP000251.3;LINC00052;AGAP1-IT1;RP11-57A19.2;LINC00511;CDKN2B-AS1;RP11-127I20.5;RP11-624L4.1;RP11-98G7.1;RP11-429J17.5;RP11-347C12.10;RP11-783K16.13;RP11-98D18.9;RP11-465N4.4;MIR3150B;AFAP1-AS1;RP11-25L…	0.322	6.45e-247	2.59e-246	2.69e-244	0.115
DNaseI_Tissue_femur	Accessible_Chromatin	Overlap	942	LINC00922;RP11-400N13.3;RP11-417E7.2;RP11-863P13.3;AC015849.16;RP11-742B18.1;LEF1-AS1;AC011893.3;TMPO-AS1;RP11-108L7.15;AC009133.12;CTD-2171N6.1;AC009005.2;RP11-542B15.1;MAFG-AS1;AC114730.3;LGALS8-AS1;RP11-122M14.1;LINC00466;AC112721.2;AP000251.3;WT1-AS;AGAP1-IT1;RP11-57A19.2;LINC00511;CDKN2B-AS1;RP11-624L4.1;RP11-426C22.4;HOXC-AS3;RP11-92K15.3;RP11-347C12.10;RP11-783K16.13;RP11-98D18.9;RP11-465N…	0.408	2.63e-292	2.55e-291	1.1e-289	0.114
DNaseI_CellLine_Namalwa	Accessible_Chromatin	Overlap	879	LINC00922;RP11-400N13.3;RP11-742B18.1;LEF1-AS1;TMPO-AS1;RP11-108L7.15;AC009133.12;CTD-2171N6.1;AC009005.2;RP11-542B15.1;MAFG-AS1;LINC00337;AC114730.3;LGALS8-AS1;RP11-196G18.22;RP11-122M14.1;LINC00466;AP000251.3;LINC00052;WT1-AS;CTA-384D8.35;LINC00511;RP11-865I6.2;CDKN2B-AS1;RP11-624L4.1;HOXC-AS3;RP11-443B20.1;RP11-347C12.10;RP6-65G23.3;RP11-783K16.13;RP11-98D18.9;RP11-465N4.4;MIR3150B;AFAP1-AS1;C…	0.381	5.62e-276	3.84e-275	2.34e-273	0.114
DNaseI_CellLine_IMR-90	Accessible_Chromatin	Overlap	871	LINC00922;RP11-400N13.3;AC015849.16;RP11-742B18.1;LEF1-AS1;AC011893.3;TMPO-AS1;RP11-108L7.15;AC009133.12;RHPN1-AS1;CTD-2171N6.1;AC009005.2;RP11-542B15.1;MAFG-AS1;LINC00337;RP11-429J17.7;LGALS8-AS1;RP11-196G18.22;RP11-122M14.1;AC112721.2;AP000251.3;RP11-265N7.1;RP11-57A19.2;CTA-384D8.35;LINC00511;CDKN2B-AS1;RP11-624L4.1;RP11-426C22.4;HOXC-AS3;RP11-98G7.1;RP11-347C12.10;RP11-783K16.13;RP11-98D18.9;…	0.378	7.12e-273	4.64e-272	2.97e-270	0.114
DNaseI_PrimaryCell_skeletal	Accessible_Chromatin	Overlap	872	LINC00922;RP11-400N13.3;RP11-417E7.2;RP11-742B18.1;LEF1-AS1;TMPO-AS1;RP11-108L7.15;AC009133.12;RHPN1-AS1;CTD-2171N6.1;AC009005.2;RP11-542B15.1;MAFG-AS1;LINC00337;LGALS8-AS1;RP11-122M14.1;LINC00466;AC112721.2;AP000251.3;RP11-265N7.1;WT1-AS;AGAP1-IT1;RP11-57A19.2;CTA-384D8.35;LINC00511;CDKN2B-AS1;RP11-624L4.1;HOXC-AS3;RP11-98G7.1;RP11-347C12.10;RP11-783K16.13;RP11-98D18.9;RP11-465N4.4;AFAP1-AS1;RP1…	0.378	3.42e-272	2.16e-271	1.43e-269	0.114
DNaseI_CellLine_SK-N-DZ	Accessible_Chromatin	Overlap	870	LINC00922;RP11-400N13.3;RP11-742B18.1;LEF1-AS1;AC011893.3;TMPO-AS1;RP11-108L7.15;AC009133.12;RHPN1-AS1;AC009005.2;RP11-542B15.1;MAFG-AS1;LINC00337;AC114730.3;LGALS8-AS1;RP11-196G18.22;RP11-122M14.1;LINC00466;AP000251.3;WT1-AS;RP11-57A19.2;LINC00511;RP11-865I6.2;CDKN2B-AS1;RP11-624L4.1;HOXC-AS3;RP11-347C12.10;RP11-783K16.13;RP11-98D18.9;RP11-465N4.4;MIR3150B;AFAP1-AS1;CTA-392C11.1;RP11-25L3.3;RP11…	0.377	2.51e-272	1.61e-271	1.05e-269	0.114
DNaseI_Tissue_adrenal-gland	Accessible_Chromatin	Overlap	861	LINC00922;RP11-400N13.3;RP11-417E7.2;AC015849.16;RP11-742B18.1;LEF1-AS1;TMPO-AS1;RP11-108L7.15;AC009133.12;RHPN1-AS1;CTD-2171N6.1;AC009005.2;RP11-542B15.1;MAFG-AS1;LINC00337;AC114730.3;RP11-429J17.7;LGALS8-AS1;RP11-122M14.1;AC112721.2;AP000251.3;RP11-265N7.1;WT1-AS;RP11-57A19.2;LINC00511;CDKN2B-AS1;RP11-624L4.1;HOXC-AS3;RP11-98G7.1;RP11-347C12.10;RP6-65G23.3;RP11-783K16.13;RP11-98D18.9;RP11-465N4…	0.373	2.68e-270	1.57e-269	1.12e-267	0.114
DNaseI_CellLine_HUVEC	Accessible_Chromatin	Overlap	858	LINC00922;RP11-400N13.3;RP11-742B18.1;LEF1-AS1;AC011893.3;TMPO-AS1;RP11-108L7.15;AC009133.12;RHPN1-AS1;CTD-2171N6.1;AC009005.2;RP11-542B15.1;MAFG-AS1;LINC00337;RP11-429J17.7;LGALS8-AS1;RP11-122M14.1;AC112721.2;AP000251.3;RP11-265N7.1;RP11-57A19.2;CTA-384D8.35;LINC00511;CDKN2B-AS1;RP11-624L4.1;HOXC-AS3;RP11-98G7.1;RP11-443B20.1;RP11-347C12.10;RP11-783K16.13;RP11-98D18.9;RP11-465N4.4;MIR3150B;AFAP1…	0.372	2.84e-270	1.64e-269	1.18e-267	0.114
DNaseI_CellLine_HOS	Accessible_Chromatin	Overlap	850	LINC00922;RP11-400N13.3;RP11-417E7.2;AC015849.16;RP11-742B18.1;LEF1-AS1;AC011893.3;TMPO-AS1;RP11-108L7.15;AC009133.12;RHPN1-AS1;AC009005.2;RP11-542B15.1;MAFG-AS1;RP11-429J17.7;LGALS8-AS1;RP11-196G18.22;RP11-122M14.1;AC112721.2;AP000251.3;WT1-AS;RP11-57A19.2;LINC00511;RP11-624L4.1;HOXC-AS3;RP11-98G7.1;RP11-347C12.10;RP11-783K16.13;RP11-98D18.9;RP11-465N4.4;MIR3150B;AFAP1-AS1;RP11-25L3.3;RP11-465L1…	0.369	4.58e-268	2.58e-267	1.91e-265	0.114
DNaseI_StemCell_iPS-18	Accessible_Chromatin	Overlap	839	LINC00922;RP11-742B18.1;LEF1-AS1;TMPO-AS1;RP11-108L7.15;RHPN1-AS1;AC009005.2;RP11-542B15.1;MAFG-AS1;LINC00337;AC114730.3;RP11-429J17.7;LGALS8-AS1;RP11-196G18.22;RP11-122M14.1;LINC00466;AC112721.2;AP000251.3;WT1-AS;AGAP1-IT1;RP11-57A19.2;LINC00511;CDKN2B-AS1;RP11-624L4.1;HOXC-AS3;RP11-98G7.1;RP11-347C12.10;RP6-65G23.3;RP11-783K16.13;RP11-98D18.9;RP11-465N4.4;MIR3150B;AFAP1-AS1;RP11-25L3.3;RP11-22C…	0.364	6.08e-265	3.21e-264	2.54e-262	0.114
DNaseI_CellLine_H54	Accessible_Chromatin	Overlap	788	LINC00922;RP11-400N13.3;AC015849.16;RP11-742B18.1;AC011893.3;TMPO-AS1;RP11-108L7.15;RP11-547D24.1;AC009133.12;RP11-542B15.1;MAFG-AS1;LGALS8-AS1;RP11-122M14.1;LINC00466;AC112721.2;AP000251.3;RP11-265N7.1;WT1-AS;AGAP1-IT1;RP11-57A19.2;LINC00511;RP11-624L4.1;HOXC-AS3;RP11-443B20.1;RP11-347C12.10;RP11-98D18.9;RP11-465N4.4;MIR3150B;AFAP1-AS1;RP11-25L3.3;RP11-465L10.10;CTB-49A3.4;RP11-295G20.2;RP5-1028…	0.342	3.74e-255	1.68e-254	1.56e-252	0.114
DNaseI_Tissue_Peyers-patch	Accessible_Chromatin	Overlap	1075	LINC00922;RP11-400N13.3;RP11-417E7.2;RP11-742B18.1;LEF1-AS1;TMPO-AS1;RP11-108L7.15;AC009133.12;AC009005.2;RP11-542B15.1;MAFG-AS1;AC114730.3;RP11-429J17.7;LGALS8-AS1;RP11-196G18.22;RP11-122M14.1;LINC00466;AC112721.2;AP000251.3;LINC00052;WT1-AS;RP11-57A19.2;CTA-384D8.35;LINC00511;RP11-865I6.2;CTD-2377D24.6;CDKN2B-AS1;RP11-624L4.1;RP11-426C22.4;RP11-92K15.3;RP11-731F5.2;RP11-347C12.10;RP6-65G23.3;RP…	0.466	0	0	0	0.113
DNaseI_CellLine_PC-3	Accessible_Chromatin	Overlap	894	LINC00922;RP11-400N13.3;RP11-742B18.1;LEF1-AS1;RP11-547D24.1;AC009133.12;AC009005.2;RP11-542B15.1;RP11-429J17.7;LINC00466;AC112721.2;RP11-265N7.1;WT1-AS;RP11-57A19.2;LINC00511;RP11-865I6.2;CTD-2377D24.6;CDKN2B-AS1;RP11-624L4.1;HOXC-AS3;RP11-98G7.1;RP11-429J17.5;RP11-347C12.10;RP6-65G23.3;RP1-228H13.5;RP11-98D18.9;RP11-465N4.4;MIR3150B;AFAP1-AS1;RP11-25L3.3;RP11-465L10.10;CTB-49A3.4;RP5-1028K7.2;R…	0.388	4.14e-274	2.74e-273	1.73e-271	0.113
DNaseI_Tissue_Brain	Accessible_Chromatin	Overlap	891	LINC00922;RP11-400N13.3;RP11-417E7.2;RP11-742B18.1;LEF1-AS1;TMPO-AS1;RP11-108L7.15;AC009133.12;RHPN1-AS1;CTD-2171N6.1;AC009005.2;RP11-542B15.1;MAFG-AS1;LINC00337;RP11-429J17.7;LGALS8-AS1;RP11-122M14.1;LINC00466;AC112721.2;AP000251.3;WT1-AS;RP11-57A19.2;LINC00511;CDKN2B-AS1;RP11-624L4.1;HOXC-AS3;RP11-98G7.1;RP11-347C12.10;RP6-65G23.3;RP11-783K16.13;RP11-98D18.9;RP11-465N4.4;AFAP1-AS1;CTA-392C11.1;…	0.386	3.07e-275	2.06e-274	1.28e-272	0.113
DNaseI_PrimaryCell_osteoblast	Accessible_Chromatin	Overlap	857	LINC00922;RP11-400N13.3;RP11-417E7.2;AC015849.16;RP11-742B18.1;LEF1-AS1;AC011893.3;TMPO-AS1;RP11-108L7.15;AC009133.12;RHPN1-AS1;CTD-2171N6.1;AC009005.2;RP11-542B15.1;MAFG-AS1;LINC00337;LGALS8-AS1;RP11-122M14.1;AC112721.2;AP000251.3;RP11-265N7.1;LINC00511;CDKN2B-AS1;RP11-624L4.1;RP11-426C22.4;HOXC-AS3;RP11-98G7.1;RP11-347C12.10;RP11-783K16.13;RP11-98D18.9;RP11-465N4.4;MIR3150B;AFAP1-AS1;CTA-392C11…	0.372	1.44e-266	7.8e-266	6e-264	0.113
DNaseI_CellLine_RWPE1	Accessible_Chromatin	Overlap	853	LINC00922;RP11-400N13.3;AC015849.16;RP11-742B18.1;LEF1-AS1;TMPO-AS1;RP11-108L7.15;RP11-547D24.1;AC009133.12;RP11-542B15.1;MAFG-AS1;RP11-429J17.7;LGALS8-AS1;RP11-122M14.1;AC112721.2;AP000251.3;RP11-265N7.1;RP11-57A19.2;LINC00511;CDKN2B-AS1;RP11-624L4.1;RP11-426C22.4;HOXC-AS3;RP11-429J17.5;RP11-347C12.10;RP11-783K16.13;RP11-98D18.9;RP11-465N4.4;MIR3150B;AFAP1-AS1;CTA-392C11.1;RP11-25L3.3;RP11-22C11…	0.37	2.36e-265	1.26e-264	9.84e-263	0.113
DNaseI_CellLine_HUES64	Accessible_Chromatin	Overlap	834	LINC00922;RP11-742B18.1;LEF1-AS1;TMPO-AS1;RP11-108L7.15;AC009133.12;RHPN1-AS1;AC009005.2;RP11-542B15.1;MAFG-AS1;LINC00337;AC114730.3;RP11-429J17.7;LGALS8-AS1;RP11-196G18.22;RP11-122M14.1;LINC00466;AC112721.2;AP000251.3;WT1-AS;AGAP1-IT1;RP11-57A19.2;LINC00511;CDKN2B-AS1;RP11-624L4.1;HOXC-AS3;RP11-98G7.1;RP11-347C12.10;RP6-65G23.3;RP11-783K16.13;RP11-98D18.9;RP11-465N4.4;AFAP1-AS1;RP11-25L3.3;RP11-…	0.362	1.06e-259	5.08e-259	4.42e-257	0.113
DNaseI_CellLine_HMEC	Accessible_Chromatin	Overlap	825	LINC00922;RP11-400N13.3;RP11-742B18.1;LEF1-AS1;TMPO-AS1;RP11-108L7.15;AC009133.12;RHPN1-AS1;AC009005.2;RP11-542B15.1;MAFG-AS1;LINC00337;RP11-429J17.7;LGALS8-AS1;RP11-196G18.22;RP11-122M14.1;AC112721.2;AP000251.3;RP11-265N7.1;LINC00052;RP11-57A19.2;CTA-384D8.35;LINC00511;CDKN2B-AS1;RP11-624L4.1;HOXC-AS3;RP11-98G7.1;RP11-429J17.5;RP11-347C12.10;RP6-65G23.3;RP11-783K16.13;RP11-98D18.9;RP11-465N4.4;M…	0.358	1.6e-257	7.5e-257	6.67e-255	0.113
DNaseI_Tissue_body-of-pancreas	Accessible_Chromatin	Overlap	825	LINC00922;AC015849.16;RP11-742B18.1;LEF1-AS1;TMPO-AS1;RP11-108L7.15;RP11-547D24.1;AC009133.12;RHPN1-AS1;AC009005.2;RP11-542B15.1;MAFG-AS1;AC114730.3;RP11-429J17.7;LGALS8-AS1;RP11-196G18.22;RP11-122M14.1;LINC00466;AP000251.3;RP11-57A19.2;LINC00511;CDKN2B-AS1;RP11-127I20.5;RP11-624L4.1;HOXC-AS3;RP11-98G7.1;RP11-92K15.3;RP11-347C12.10;RP11-783K16.13;RP11-98D18.9;RP11-465N4.4;MIR3150B;AFAP1-AS1;CTA-3…	0.358	1.25e-257	5.92e-257	5.21e-255	0.113
DNaseI_CellLine_HEK293T	Accessible_Chromatin	Overlap	817	LINC00922;AC015849.16;RP11-742B18.1;LEF1-AS1;TMPO-AS1;RP11-108L7.15;RP11-547D24.1;RHPN1-AS1;DSCAM-AS1;AC009005.2;MAFG-AS1;LINC00337;AC114730.3;RP11-429J17.7;RP11-122M14.1;LINC00466;AP000251.3;WT1-AS;RP11-57A19.2;CTA-384D8.35;LINC00511;CTD-2377D24.6;CDKN2B-AS1;RP11-127I20.5;RP11-624L4.1;HOXC-AS3;RP11-443B20.1;RP11-347C12.10;RP11-783K16.13;RP11-98D18.9;RP11-465N4.4;MIR3150B;AFAP1-AS1;RP11-25L3.3;RP…	0.354	9.74e-256	4.41e-255	4.06e-253	0.113
DNaseI_Tissue_Esophagus	Accessible_Chromatin	Overlap	785	LINC00922;RP11-400N13.3;AC015849.16;RP11-742B18.1;LEF1-AS1;TMPO-AS1;RP11-108L7.15;AC009133.12;RHPN1-AS1;CTD-2171N6.1;AC009005.2;RP11-542B15.1;MAFG-AS1;LINC00337;RP11-429J17.7;LGALS8-AS1;RP11-122M14.1;AC112721.2;AP000251.3;RP11-265N7.1;RP11-57A19.2;CTA-384D8.35;LINC00511;CDKN2B-AS1;RP11-624L4.1;HOXC-AS3;RP11-98G7.1;RP11-347C12.10;RP6-65G23.3;RP11-783K16.13;RP11-98D18.9;RP11-465N4.4;MIR3150B;RP11-2…	0.34	5.73e-251	2.41e-250	2.39e-248	0.113
ATAC_PrimaryCell_CD4-positive	Accessible_Chromatin	Overlap	877	LINC00922;RP11-400N13.3;AC015849.16;RP11-742B18.1;LEF1-AS1;TMPO-AS1;RP11-108L7.15;RHPN1-AS1;CTD-2171N6.1;AC009005.2;RP11-542B15.1;MAFG-AS1;LINC00337;LGALS8-AS1;RP11-122M14.1;LINC00466;AC112721.2;AP000251.3;RP11-265N7.1;WT1-AS;LINC00511;CDKN2B-AS1;RP11-624L4.1;RP11-1399P15.1;RP11-98G7.1;RP11-347C12.10;RP11-783K16.13;RP11-98D18.9;RP11-465N4.4;MIR3150B;AFAP1-AS1;CTA-392C11.1;RP11-25L3.3;RP11-465L10.…	0.38	7.91e-267	4.34e-266	3.3e-264	0.112
DNaseI_Tissueleg_bone	Accessible_Chromatin	Overlap	877	LINC00922;RP11-400N13.3;RP11-417E7.2;RP11-742B18.1;LEF1-AS1;AC011893.3;TMPO-AS1;RP11-108L7.15;AC009133.12;CTD-2171N6.1;AC009005.2;RP11-542B15.1;MAFG-AS1;AC114730.3;LGALS8-AS1;RP11-122M14.1;LINC00466;AC112721.2;AP000251.3;WT1-AS;RP11-57A19.2;CTA-384D8.35;LINC00511;CDKN2B-AS1;RP11-624L4.1;RP11-426C22.4;HOXC-AS3;RP11-98G7.1;RP11-347C12.10;RP11-783K16.13;RP11-98D18.9;RP11-465N4.4;AFAP1-AS1;CTA-392C11…	0.38	5.71e-268	3.17e-267	2.38e-265	0.112
DNaseI_Tissue_heart	Accessible_Chromatin	Overlap	856	LINC00922;RP11-400N13.3;RP11-417E7.2;RP11-742B18.1;LEF1-AS1;TMPO-AS1;RP11-108L7.15;AC009133.12;RHPN1-AS1;CTD-2171N6.1;AC009005.2;RP11-542B15.1;MAFG-AS1;LINC00337;RP11-429J17.7;LGALS8-AS1;RP11-122M14.1;LINC00466;AC112721.2;AP000251.3;RP11-265N7.1;WT1-AS;RP11-57A19.2;CTA-384D8.35;LINC00511;CDKN2B-AS1;RP11-624L4.1;HOXC-AS3;RP11-98G7.1;RP11-347C12.10;RP11-783K16.13;RP11-98D18.9;RP11-465N4.4;MIR3150B;…	0.371	8.37e-264	4.16e-263	3.49e-261	0.112
DNaseI_CellLine_SJSA	Accessible_Chromatin	Overlap	816	LINC00922;RP11-400N13.3;RP11-742B18.1;LEF1-AS1;AC011893.3;TMPO-AS1;RP11-108L7.15;AC009133.12;RHPN1-AS1;AC009005.2;RP11-542B15.1;MAFG-AS1;LINC00337;RP11-429J17.7;LGALS8-AS1;RP11-122M14.1;AC112721.2;AP000251.3;RP11-265N7.1;LINC00052;WT1-AS;RP11-57A19.2;LINC00511;CDKN2B-AS1;RP11-624L4.1;HOXC-AS3;RP11-98G7.1;RP11-347C12.10;RP11-783K16.13;RP11-98D18.9;RP11-465N4.4;MIR3150B;AFAP1-AS1;RP11-25L3.3;RP11-4…	0.354	1.9e-254	8.43e-254	7.92e-252	0.112
DNaseI_StemCell_iPS-20b	Accessible_Chromatin	Overlap	817	LINC00922;RP11-742B18.1;LEF1-AS1;TMPO-AS1;RP11-108L7.15;AC009133.12;RHPN1-AS1;AC009005.2;RP11-542B15.1;MAFG-AS1;LINC00337;RP11-429J17.7;LGALS8-AS1;RP11-196G18.22;RP11-122M14.1;LINC00466;AC112721.2;AP000251.3;RP11-265N7.1;WT1-AS;AGAP1-IT1;RP11-57A19.2;LINC00511;CDKN2B-AS1;RP11-624L4.1;HOXC-AS3;RP11-98G7.1;RP11-347C12.10;RP6-65G23.3;RP11-783K16.13;RP11-98D18.9;RP11-465N4.4;MIR3150B;AFAP1-AS1;RP11-2…	0.354	2.51e-253	1.1e-252	1.05e-250	0.112
DNaseI_Tissue_muscle-of-trunk	Accessible_Chromatin	Overlap	812	LINC00922;RP11-400N13.3;RP11-417E7.2;RP11-742B18.1;LEF1-AS1;TMPO-AS1;RP11-108L7.15;AC009133.12;RHPN1-AS1;CTD-2171N6.1;AC009005.2;RP11-542B15.1;MAFG-AS1;LINC00337;RP11-429J17.7;LGALS8-AS1;RP11-122M14.1;LINC00466;AC112721.2;AP000251.3;RP11-265N7.1;WT1-AS;AGAP1-IT1;RP11-57A19.2;LINC00511;CDKN2B-AS1;RP11-624L4.1;HOXC-AS3;RP11-98G7.1;RP11-347C12.10;RP11-783K16.13;RP11-98D18.9;RP11-465N4.4;MIR3150B;AFA…	0.352	3.52e-251	1.5e-250	1.47e-248	0.112
DNaseI_PrimaryCell_Th1	Accessible_Chromatin	Overlap	808	LINC00922;AC015849.16;RP11-742B18.1;LEF1-AS1;AC011893.3;TMPO-AS1;RP11-108L7.15;RP11-547D24.1;AC009133.12;RHPN1-AS1;DSCAM-AS1;AC009005.2;MAFG-AS1;LINC00337;AC114730.3;RP11-429J17.7;LGALS8-AS1;RP11-122M14.1;LINC00466;AC112721.2;AP000251.3;RP11-57A19.2;LINC00511;CDKN2B-AS1;RP11-127I20.5;RP11-624L4.1;HOXC-AS3;RP11-443B20.1;RP11-347C12.10;RP6-65G23.3;RP11-783K16.13;RP11-465N4.4;AFAP1-AS1;RP11-25L3.3;R…	0.35	1.44e-252	6.26e-252	6e-250	0.112
DNaseI_Tissue_small-intestine	Accessible_Chromatin	Overlap	783	LINC00922;RP11-400N13.3;AC015849.16;RP11-742B18.1;LEF1-AS1;TMPO-AS1;RP11-108L7.15;AC009133.12;RHPN1-AS1;CTD-2171N6.1;AC009005.2;RP11-542B15.1;MAFG-AS1;LINC00337;RP11-429J17.7;LGALS8-AS1;RP11-196G18.22;RP11-122M14.1;LINC00466;AC112721.2;AP000251.3;RP11-265N7.1;RP11-57A19.2;CTA-384D8.35;LINC00511;CDKN2B-AS1;RP11-624L4.1;HOXC-AS3;RP11-98G7.1;RP11-347C12.10;RP11-783K16.13;RP11-98D18.9;RP11-465N4.4;MI…	0.34	1.08e-247	4.37e-247	4.5e-245	0.112
DNaseI_CellLine_DND-41	Accessible_Chromatin	Overlap	773	LINC00922;RP11-400N13.3;AC015849.16;RP11-742B18.1;LEF1-AS1;AC011893.3;TMPO-AS1;RP11-108L7.15;AC009133.12;RHPN1-AS1;CTD-2171N6.1;AC009005.2;RP11-542B15.1;MAFG-AS1;LINC00337;AC114730.3;RP11-429J17.7;LGALS8-AS1;RP11-196G18.22;RP11-122M14.1;AC112721.2;AP000251.3;RP11-265N7.1;WT1-AS;RP11-57A19.2;CTA-384D8.35;LINC00511;CDKN2B-AS1;RP11-624L4.1;HOXC-AS3;RP11-98G7.1;RP11-347C12.10;RP6-65G23.3;RP11-783K16.…	0.335	5.22e-243	2e-242	2.18e-240	0.112
DNaseI_Tissue_sigmoid-colon	Accessible_Chromatin	Overlap	765	LINC00922;RP11-400N13.3;AC015849.16;RP11-742B18.1;LEF1-AS1;TMPO-AS1;RP11-108L7.15;AC009133.12;RHPN1-AS1;AC009005.2;RP11-542B15.1;MAFG-AS1;LINC00337;AC114730.3;RP11-429J17.7;LGALS8-AS1;RP11-122M14.1;LINC00466;AC112721.2;AP000251.3;RP11-57A19.2;CTA-384D8.35;LINC00511;CDKN2B-AS1;RP11-127I20.5;RP11-624L4.1;HOXC-AS3;RP11-98G7.1;RP11-429J17.5;RP11-347C12.10;RP11-783K16.13;RP11-98D18.9;RP11-465N4.4;MIR3…	0.332	2.57e-241	9.57e-241	1.07e-238	0.112
ATAC_Tissue_Skin	Accessible_Chromatin	Overlap	758	LINC00922;RP11-400N13.3;RP11-742B18.1;LEF1-AS1;TMPO-AS1;RP11-108L7.15;AC009133.12;RHPN1-AS1;AC009005.2;MAFG-AS1;LINC00337;RP11-429J17.7;LGALS8-AS1;RP11-196G18.22;RP11-122M14.1;LINC00466;AC112721.2;AP000251.3;LINC00052;CTA-384D8.35;LINC00511;CDKN2B-AS1;RP11-624L4.1;HOXC-AS3;RP11-98G7.1;RP11-443B20.1;RP11-347C12.10;RP11-783K16.13;RP11-98D18.9;RP11-465N4.4;MIR3150B;AFAP1-AS1;RP11-25L3.3;RP11-465L10.…	0.329	1.01e-241	3.79e-241	4.21e-239	0.112
DNaseI_CellLine_T-47D	Accessible_Chromatin	Overlap	724	LINC00922;RP11-742B18.1;LEF1-AS1;TMPO-AS1;RP11-108L7.15;AC009133.12;RHPN1-AS1;DSCAM-AS1;AC009005.2;RP11-542B15.1;MAFG-AS1;RP11-429J17.7;LGALS8-AS1;RP11-122M14.1;AP000251.3;RP11-265N7.1;WT1-AS;AGAP1-IT1;RP11-57A19.2;LINC00511;CDKN2B-AS1;RP11-624L4.1;HOXC-AS3;RP11-429J17.5;RP11-347C12.10;RP6-65G23.3;RP11-783K16.13;RP11-98D18.9;RP11-465N4.4;MIR3150B;AFAP1-AS1;CTA-392C11.1;RP11-25L3.3;RP11-22C11.2;RP…	0.314	1.12e-234	3.8e-234	4.67e-232	0.112
DNaseI_CellLine_RPMI-7951	Accessible_Chromatin	Overlap	844	LINC00922;RP11-400N13.3;AC015849.16;RP11-742B18.1;TMPO-AS1;RP11-547D24.1;DSCAM-AS1;AC009005.2;RP11-542B15.1;RP11-429J17.7;LGALS8-AS1;RP11-122M14.1;LINC00466;AC112721.2;WT1-AS;LINC00511;RP11-865I6.2;CDKN2B-AS1;RP11-624L4.1;HOXC-AS3;RP11-429J17.5;RP11-98D18.9;RP11-465N4.4;AFAP1-AS1;CTA-392C11.1;RP11-25L3.3;RP11-22C11.2;RP11-465L10.10;CTB-49A3.4;RP11-295G20.2;RP5-1028K7.2;RP4-533D7.5;AC017002.1;RP11…	0.366	1.5e-256	6.95e-256	6.26e-254	0.111
DNaseI_CellLine_HSMM	Accessible_Chromatin	Overlap	836	LINC00922;RP11-400N13.3;RP11-417E7.2;AC015849.16;RP11-742B18.1;LEF1-AS1;AC011893.3;TMPO-AS1;RP11-108L7.15;AC009133.12;RHPN1-AS1;CTD-2171N6.1;AC009005.2;RP11-542B15.1;MAFG-AS1;LINC00337;RP11-429J17.7;LGALS8-AS1;RP11-122M14.1;AC112721.2;AP000251.3;RP11-265N7.1;LINC00052;AGAP1-IT1;RP11-57A19.2;LINC00511;CDKN2B-AS1;RP11-624L4.1;HOXC-AS3;RP11-98G7.1;RP11-347C12.10;RP11-783K16.13;RP11-98D18.9;MIR3150B;…	0.363	2.48e-256	1.14e-255	1.03e-253	0.111
DNaseI_CellLine_HUES48	Accessible_Chromatin	Overlap	822	LINC00922;RP11-742B18.1;LEF1-AS1;TMPO-AS1;RP11-108L7.15;RHPN1-AS1;AC009005.2;RP11-542B15.1;MAFG-AS1;LINC00337;AC114730.3;RP11-429J17.7;LGALS8-AS1;RP11-196G18.22;RP11-122M14.1;LINC00466;AP000251.3;WT1-AS;RP11-57A19.2;LINC00511;CDKN2B-AS1;RP11-624L4.1;HOXC-AS3;RP11-98G7.1;RP11-347C12.10;RP6-65G23.3;RP11-783K16.13;RP11-98D18.9;RP11-465N4.4;AFAP1-AS1;RP11-25L3.3;RP11-22C11.2;RP11-465L10.10;RP11-295G2…	0.356	2.11e-252	9.07e-252	8.8e-250	0.111
DNaseI_Tissue_muscle-of-leg	Accessible_Chromatin	Overlap	818	LINC00922;RP11-400N13.3;RP11-417E7.2;RP11-742B18.1;LEF1-AS1;TMPO-AS1;RP11-108L7.15;AC009133.12;RHPN1-AS1;CTD-2171N6.1;AC009005.2;RP11-542B15.1;MAFG-AS1;LINC00337;AC114730.3;RP11-429J17.7;LGALS8-AS1;RP11-122M14.1;LINC00466;AC112721.2;AP000251.3;RP11-265N7.1;WT1-AS;AGAP1-IT1;RP11-57A19.2;CTA-384D8.35;LINC00511;CDKN2B-AS1;RP11-624L4.1;HOXC-AS3;RP11-98G7.1;RP11-347C12.10;RP11-783K16.13;RP11-98D18.9;R…	0.355	5.9e-249	2.44e-248	2.46e-246	0.111
ATAC_CellLine_786-O	Accessible_Chromatin	Overlap	802	LINC00922;RP11-400N13.3;AC015849.16;RP11-742B18.1;LEF1-AS1;AC011893.3;TMPO-AS1;RP11-108L7.15;RP11-547D24.1;AC009133.12;RHPN1-AS1;CTD-2171N6.1;AC009005.2;RP11-542B15.1;MAFG-AS1;LINC00337;LGALS8-AS1;RP11-196G18.22;RP11-122M14.1;AC112721.2;RP11-265N7.1;WT1-AS;AGAP1-IT1;LINC00511;RP11-624L4.1;HOXC-AS3;RP11-98G7.1;RP11-92K15.3;RP11-443B20.1;RP11-429J17.5;RP11-347C12.10;RP6-65G23.3;RP11-783K16.13;RP11-…	0.348	6.71e-246	2.66e-245	2.8e-243	0.111
DNaseI_CellLine_ES-WA7	Accessible_Chromatin	Overlap	776	LINC00922;RP11-742B18.1;LEF1-AS1;TMPO-AS1;RP11-108L7.15;RHPN1-AS1;AC009005.2;RP11-542B15.1;MAFG-AS1;LINC00337;RP11-429J17.7;LGALS8-AS1;RP11-196G18.22;RP11-122M14.1;LINC00466;AC112721.2;AP000251.3;RP11-265N7.1;LINC00052;WT1-AS;RP11-57A19.2;CTA-384D8.35;LINC00511;CDKN2B-AS1;RP11-624L4.1;HOXC-AS3;RP11-98G7.1;RP11-347C12.10;RP6-65G23.3;RP11-783K16.13;RP11-98D18.9;RP11-465N4.4;RP11-25L3.3;RP11-22C11.2…	0.337	5.12e-240	1.87e-239	2.14e-237	0.111
DNaseI_Tissue_Gastric	Accessible_Chromatin	Overlap	770	LINC00922;RP11-400N13.3;RP11-742B18.1;LEF1-AS1;TMPO-AS1;RP11-108L7.15;AC009133.12;RHPN1-AS1;CTD-2171N6.1;AC009005.2;RP11-542B15.1;MAFG-AS1;LINC00337;AC114730.3;RP11-429J17.7;LGALS8-AS1;RP11-122M14.1;AC112721.2;AP000251.3;RP11-265N7.1;WT1-AS;RP11-57A19.2;LINC00511;CDKN2B-AS1;RP11-127I20.5;RP11-624L4.1;HOXC-AS3;RP11-98G7.1;RP11-429J17.5;RP11-347C12.10;RP11-783K16.13;RP11-98D18.9;RP11-465N4.4;MIR315…	0.334	7.62e-240	2.76e-239	3.18e-237	0.111
DNaseI_CellLine_NHBE	Accessible_Chromatin	Overlap	757	LINC00922;RP11-400N13.3;RP11-742B18.1;LEF1-AS1;TMPO-AS1;RP11-108L7.15;RHPN1-AS1;CTD-2171N6.1;AC009005.2;RP11-542B15.1;MAFG-AS1;LINC00337;RP11-429J17.7;LGALS8-AS1;RP11-122M14.1;AC112721.2;AP000251.3;RP11-265N7.1;WT1-AS;CTA-384D8.35;LINC00511;CDKN2B-AS1;RP11-624L4.1;HOXC-AS3;RP11-98G7.1;RP11-429J17.5;RP11-347C12.10;RP11-783K16.13;RP11-98D18.9;RP11-465N4.4;MIR3150B;AFAP1-AS1;RP11-25L3.3;RP11-22C11.2…	0.328	5.1e-237	1.79e-236	2.13e-234	0.111
DNaseI_Tissue_Pancreas	Accessible_Chromatin	Overlap	744	LINC00922;RP11-400N13.3;RP11-742B18.1;LEF1-AS1;TMPO-AS1;RP11-108L7.15;AC009133.12;RHPN1-AS1;AC009005.2;MAFG-AS1;LINC00337;RP11-429J17.7;LGALS8-AS1;RP11-122M14.1;AC112721.2;AP000251.3;RP11-265N7.1;WT1-AS;RP11-57A19.2;LINC00511;CDKN2B-AS1;RP11-127I20.5;RP11-624L4.1;HOXC-AS3;RP11-98G7.1;RP11-347C12.10;RP11-783K16.13;RP11-98D18.9;RP11-465N4.4;MIR3150B;RP11-25L3.3;RP11-22C11.2;RP11-465L10.10;RP11-295G…	0.323	2.8e-235	9.65e-235	1.17e-232	0.111
DNaseI_CellLine_SKMC	Accessible_Chromatin	Overlap	840	LINC00922;RP11-400N13.3;RP11-417E7.2;AC015849.16;RP11-742B18.1;LEF1-AS1;AC011893.3;TMPO-AS1;RP11-108L7.15;RHPN1-AS1;CTD-2171N6.1;AC009005.2;RP11-542B15.1;MAFG-AS1;LGALS8-AS1;RP11-122M14.1;LINC00466;AC112721.2;AP000251.3;RP11-265N7.1;WT1-AS;AGAP1-IT1;LINC00511;CDKN2B-AS1;RP11-624L4.1;HOXC-AS3;RP11-98G7.1;RP11-347C12.10;RP11-783K16.13;RP11-98D18.9;RP11-465N4.4;MIR3150B;AFAP1-AS1;RP11-25L3.3;RP11-46…	0.364	2.65e-250	1.11e-249	1.11e-247	0.11
DNaseI_CellLine_SK-N-SH	Accessible_Chromatin	Overlap	814	LINC00922;RP11-400N13.3;RP11-742B18.1;LEF1-AS1;TMPO-AS1;RP11-108L7.15;AC009133.12;AC009005.2;RP11-542B15.1;MAFG-AS1;AC114730.3;RP11-429J17.7;LGALS8-AS1;RP11-122M14.1;LINC00466;AC112721.2;AP000251.3;AGAP1-IT1;RP11-57A19.2;LINC00511;CDKN2B-AS1;RP11-127I20.5;RP11-624L4.1;HOXC-AS3;RP11-347C12.10;RP11-783K16.13;RP11-98D18.9;RP11-465N4.4;MIR3150B;AFAP1-AS1;CTA-392C11.1;RP11-25L3.3;RP11-22C11.2;RP11-465…	0.353	1.03e-247	4.21e-247	4.3e-245	0.11
DNaseI_CellLine_H1	Accessible_Chromatin	Overlap	810	LINC00922;AC015849.16;RP11-742B18.1;LEF1-AS1;TMPO-AS1;RP11-108L7.15;RHPN1-AS1;AC009005.2;RP11-542B15.1;MAFG-AS1;LINC00337;AC114730.3;RP11-429J17.7;LGALS8-AS1;RP11-196G18.22;RP11-122M14.1;LINC00466;AP000251.3;WT1-AS;AGAP1-IT1;RP11-57A19.2;LINC00511;CDKN2B-AS1;RP11-624L4.1;HOXC-AS3;RP11-429J17.5;RP11-347C12.10;RP6-65G23.3;RP11-783K16.13;RP11-98D18.9;RP11-465N4.4;AFAP1-AS1;RP11-25L3.3;RP11-22C11.2;R…	0.351	1.54e-245	6.06e-245	6.42e-243	0.11
DNaseI_CellLine_EL	Accessible_Chromatin	Overlap	805	LINC00922;RP11-400N13.3;AC015849.16;RP11-742B18.1;LEF1-AS1;AC011893.3;TMPO-AS1;RP11-108L7.15;AC009133.12;RHPN1-AS1;CTD-2171N6.1;AC009005.2;RP11-542B15.1;MAFG-AS1;LINC00337;LGALS8-AS1;RP11-122M14.1;AC112721.2;AP000251.3;RP11-265N7.1;RP11-57A19.2;LINC00511;CDKN2B-AS1;RP11-624L4.1;HOXC-AS3;RP11-98G7.1;RP11-443B20.1;RP11-347C12.10;RP11-783K16.13;RP11-98D18.9;RP11-465N4.4;MIR3150B;AFAP1-AS1;RP11-25L3.…	0.349	1.32e-244	5.1e-244	5.5e-242	0.11
DNaseI_Tissue_stomach	Accessible_Chromatin	Overlap	800	LINC00922;RP11-400N13.3;RP11-742B18.1;LEF1-AS1;TMPO-AS1;RP11-108L7.15;AC009133.12;RHPN1-AS1;CTD-2171N6.1;AC009005.2;RP11-542B15.1;MAFG-AS1;LINC00337;RP11-429J17.7;LGALS8-AS1;RP11-122M14.1;AC112721.2;AP000251.3;RP11-265N7.1;WT1-AS;RP11-57A19.2;CTA-384D8.35;LINC00511;CDKN2B-AS1;RP11-624L4.1;HOXC-AS3;RP11-98G7.1;RP11-347C12.10;RP11-783K16.13;RP11-98D18.9;RP11-465N4.4;MIR3150B;AFAP1-AS1;RP11-25L3.3;R…	0.347	6.86e-245	2.67e-244	2.86e-242	0.11
DNaseI_StemCell_iPS-15b	Accessible_Chromatin	Overlap	798	LINC00922;RP11-742B18.1;LEF1-AS1;TMPO-AS1;RP11-108L7.15;AC009133.12;RHPN1-AS1;AC009005.2;RP11-542B15.1;MAFG-AS1;LINC00337;RP11-429J17.7;LGALS8-AS1;RP11-196G18.22;RP11-122M14.1;LINC00466;AC112721.2;AP000251.3;WT1-AS;AGAP1-IT1;RP11-57A19.2;LINC00511;CDKN2B-AS1;RP11-624L4.1;HOXC-AS3;RP11-98G7.1;RP11-347C12.10;RP6-65G23.3;RP11-783K16.13;RP11-98D18.9;RP11-465N4.4;MIR3150B;AFAP1-AS1;RP11-25L3.3;RP11-22…	0.346	4.23e-242	1.6e-241	1.76e-239	0.11
DNaseI_CellLine_COLO-829	Accessible_Chromatin	Overlap	790	LINC00922;RP11-400N13.3;RP11-742B18.1;LEF1-AS1;TMPO-AS1;RP11-108L7.15;RP11-547D24.1;AC009133.12;AC009005.2;MAFG-AS1;LGALS8-AS1;RP11-122M14.1;LINC00466;AC112721.2;WT1-AS;RP11-57A19.2;LINC00511;CDKN2B-AS1;RP11-624L4.1;HOXC-AS3;RP11-347C12.10;RP11-783K16.13;RP11-465N4.4;MIR3150B;AFAP1-AS1;RP11-25L3.3;RP11-465L10.10;RP11-295G20.2;RP5-1028K7.2;AC017002.1;RP11-459E5.1;SMCR2;RP13-463N16.6;RP11-567M16.2;…	0.343	5.85e-241	2.16e-240	2.44e-238	0.11
DNaseI_CellLine_NHDF-Ad	Accessible_Chromatin	Overlap	787	LINC00922;RP11-400N13.3;AC015849.16;RP11-742B18.1;LEF1-AS1;AC011893.3;TMPO-AS1;RP11-108L7.15;AC009133.12;RHPN1-AS1;CTD-2171N6.1;AC009005.2;RP11-542B15.1;MAFG-AS1;LINC00337;LGALS8-AS1;RP11-122M14.1;AC112721.2;AP000251.3;RP11-265N7.1;RP11-57A19.2;LINC00511;CDKN2B-AS1;RP11-624L4.1;HOXC-AS3;RP11-98G7.1;RP11-347C12.10;RP11-783K16.13;RP11-98D18.9;MIR3150B;AFAP1-AS1;RP11-25L3.3;CTB-49A3.4;RP11-295G20.2;…	0.341	1.23e-239	4.42e-239	5.13e-237	0.11
ATAC_CellLine_CAL-1	Accessible_Chromatin	Overlap	767	AC015849.16;RP11-742B18.1;LEF1-AS1;AC011893.3;TMPO-AS1;RP11-108L7.15;AC009133.12;RHPN1-AS1;AC009005.2;RP11-542B15.1;MAFG-AS1;LINC00337;LGALS8-AS1;RP11-196G18.22;RP11-122M14.1;LINC00466;RP11-57A19.2;CDKN2B-AS1;RP11-624L4.1;RP11-98G7.1;RP11-347C12.10;RP11-783K16.13;RP11-98D18.9;RP11-465N4.4;RP11-25L3.3;RP11-465L10.10;CTB-49A3.4;RP11-295G20.2;RP5-1028K7.2;PCAT6;AC017002.1;RP11-459E5.1;CTD-2529O21.1;…	0.333	1.09e-235	3.79e-235	4.55e-233	0.11
DNaseI_Tissue_spleen	Accessible_Chromatin	Overlap	758	LINC00922;AC015849.16;RP11-742B18.1;LEF1-AS1;TMPO-AS1;RP11-108L7.15;AC009133.12;RHPN1-AS1;CTD-2171N6.1;AC009005.2;RP11-542B15.1;MAFG-AS1;LINC00337;RP11-429J17.7;LGALS8-AS1;RP11-122M14.1;AC112721.2;AP000251.3;WT1-AS;RP11-57A19.2;CTA-384D8.35;LINC00511;CDKN2B-AS1;RP11-624L4.1;HOXC-AS3;RP11-98G7.1;RP11-347C12.10;RP11-783K16.13;RP11-98D18.9;RP11-465N4.4;MIR3150B;AFAP1-AS1;RP11-25L3.3;RP11-22C11.2;RP1…	0.329	3.44e-233	1.14e-232	1.43e-230	0.11
DNaseI_Tissue_large-intestine	Accessible_Chromatin	Overlap	751	LINC00922;RP11-400N13.3;LEF1-AS1;TMPO-AS1;RP11-108L7.15;AC009133.12;RHPN1-AS1;AC009005.2;RP11-542B15.1;MAFG-AS1;LINC00337;AC114730.3;RP11-429J17.7;LGALS8-AS1;RP11-196G18.22;RP11-122M14.1;LINC00466;AP000251.3;RP11-57A19.2;LINC00511;CDKN2B-AS1;RP11-127I20.5;RP11-624L4.1;HOXC-AS3;RP11-98G7.1;RP11-347C12.10;RP11-783K16.13;RP11-98D18.9;RP11-465N4.4;MIR3150B;AFAP1-AS1;RP11-25L3.3;RP11-22C11.2;RP11-465L…	0.326	1.23e-233	4.1e-233	5.13e-231	0.11
DNaseI_CellLine_GM12878	Accessible_Chromatin	Overlap	724	RP11-400N13.3;AC015849.16;LEF1-AS1;AC011893.3;TMPO-AS1;RP11-108L7.15;AC009133.12;RHPN1-AS1;AC009005.2;RP11-542B15.1;MAFG-AS1;LINC00337;RP11-429J17.7;LGALS8-AS1;RP11-196G18.22;RP11-122M14.1;AC112721.2;AP000251.3;RP11-265N7.1;WT1-AS;RP11-57A19.2;CTA-384D8.35;LINC00511;CDKN2B-AS1;RP11-624L4.1;HOXC-AS3;RP11-98G7.1;RP11-731F5.2;RP11-347C12.10;RP11-783K16.13;RP11-98D18.9;RP11-465N4.4;MIR3150B;AFAP1-AS1…	0.314	1.54e-227	4.9e-227	6.42e-225	0.11
DNaseI_Tissue_Kidney	Accessible_Chromatin	Overlap	802	LINC00922;RP11-400N13.3;RP11-417E7.2;RP11-742B18.1;LEF1-AS1;TMPO-AS1;RP11-108L7.15;AC009133.12;RHPN1-AS1;CTD-2171N6.1;AC009005.2;RP11-542B15.1;MAFG-AS1;LINC00337;RP11-429J17.7;LGALS8-AS1;RP11-196G18.22;RP11-122M14.1;LINC00466;AC112721.2;AP000251.3;RP11-265N7.1;WT1-AS;RP11-57A19.2;LINC00511;CDKN2B-AS1;RP11-624L4.1;HOXC-AS3;RP11-98G7.1;RP11-347C12.10;RP11-783K16.13;RP11-98D18.9;RP11-465N4.4;MIR3150…	0.348	1.87e-239	6.66e-239	7.8e-237	0.109
DNaseI_CellLine_143B	Accessible_Chromatin	Overlap	787	LINC00922;RP11-400N13.3;AC015849.16;RP11-742B18.1;LEF1-AS1;AC011893.3;TMPO-AS1;RP11-108L7.15;RP11-547D24.1;AC009133.12;RHPN1-AS1;AC009005.2;MAFG-AS1;LINC00337;LGALS8-AS1;RP11-122M14.1;LINC00466;AC112721.2;AP000251.3;RP11-265N7.1;WT1-AS;RP11-57A19.2;LINC00511;RP11-624L4.1;RP11-426C22.4;HOXC-AS3;RP11-98G7.1;RP11-347C12.10;RP11-783K16.13;RP11-98D18.9;RP11-465N4.4;MIR3150B;AFAP1-AS1;RP11-25L3.3;RP11-…	0.341	8.26e-238	2.92e-237	3.44e-235	0.109
DNaseI_CellLine_NCI-H460	Accessible_Chromatin	Overlap	774	LINC00922;AC015849.16;RP11-742B18.1;LEF1-AS1;TMPO-AS1;RP11-108L7.15;AC009133.12;RHPN1-AS1;MAFG-AS1;LINC00337;RP11-429J17.7;LGALS8-AS1;RP11-196G18.22;RP11-122M14.1;LINC00466;AP000251.3;WT1-AS;AGAP1-IT1;RP11-57A19.2;CTA-384D8.35;RP11-624L4.1;HOXC-AS3;RP11-443B20.1;RP11-429J17.5;RP11-347C12.10;RP11-783K16.13;RP11-98D18.9;RP11-465N4.4;MIR3150B;AFAP1-AS1;RP11-25L3.3;RP11-465L10.10;RP11-295G20.2;RP5-10…	0.336	7.74e-235	2.65e-234	3.23e-232	0.109
DNaseI_CellLine_BE2C	Accessible_Chromatin	Overlap	764	LINC00922;RP11-400N13.3;RP11-742B18.1;LEF1-AS1;TMPO-AS1;RP11-108L7.15;AC009005.2;MAFG-AS1;LINC00337;AC114730.3;RP11-122M14.1;LINC00466;AC112721.2;AP000251.3;WT1-AS;RP11-57A19.2;LINC00511;CDKN2B-AS1;RP11-127I20.5;RP11-624L4.1;HOXC-AS3;RP11-347C12.10;RP11-783K16.13;RP11-98D18.9;RP11-465N4.4;AFAP1-AS1;CTA-392C11.1;RP11-25L3.3;RP11-465L10.10;RP11-295G20.2;RP4-533D7.5;RP11-459E5.1;RP13-463N16.6;DDX11-…	0.331	7.58e-232	2.49e-231	3.16e-229	0.109
DNaseI_CellLine_Jurkat	Accessible_Chromatin	Overlap	751	LINC00922;AC015849.16;RP11-742B18.1;LEF1-AS1;AC011893.3;TMPO-AS1;RP11-108L7.15;AC009133.12;RHPN1-AS1;AC009005.2;RP11-542B15.1;MAFG-AS1;RP11-429J17.7;LGALS8-AS1;RP11-122M14.1;LINC00466;AC112721.2;AP000251.3;WT1-AS;RP11-57A19.2;LINC00511;RP11-624L4.1;RP11-426C22.4;HOXC-AS3;RP11-347C12.10;RP11-783K16.13;RP11-465N4.4;AFAP1-AS1;RP11-25L3.3;RP11-465L10.10;CTB-49A3.4;RP11-295G20.2;PCAT6;AC017002.1;RP11-…	0.326	2.28e-230	7.43e-230	9.51e-228	0.109
DNaseI_CellLine_WERI-Rb-1	Accessible_Chromatin	Overlap	751	LINC00922;RP11-742B18.1;LEF1-AS1;TMPO-AS1;RP11-108L7.15;RHPN1-AS1;AC009005.2;RP11-542B15.1;MAFG-AS1;AC114730.3;LGALS8-AS1;RP11-196G18.22;RP11-122M14.1;LINC00466;AP000251.3;WT1-AS;RP11-57A19.2;LINC00511;CDKN2B-AS1;RP11-624L4.1;HOXC-AS3;RP11-98G7.1;RP11-347C12.10;RP11-783K16.13;RP11-465N4.4;AFAP1-AS1;CTA-392C11.1;RP11-25L3.3;RP11-465L10.10;CTB-49A3.4;RP11-295G20.2;RP5-1028K7.2;RP11-459E5.1;DDX11-AS…	0.326	2.05e-229	6.63e-229	8.55e-227	0.109
DNaseI_CellLine_HK-2	Accessible_Chromatin	Overlap	746	LINC00922;RP11-400N13.3;AC015849.16;RP11-742B18.1;LEF1-AS1;AC011893.3;TMPO-AS1;RP11-108L7.15;AC009133.12;RHPN1-AS1;AC009005.2;MAFG-AS1;AC114730.3;RP11-429J17.7;LGALS8-AS1;RP11-122M14.1;LINC00466;AC112721.2;AP000251.3;RP11-57A19.2;LINC00511;CDKN2B-AS1;RP11-624L4.1;HOXC-AS3;RP11-347C12.10;RP11-783K16.13;RP11-98D18.9;RP11-465N4.4;AFAP1-AS1;RP11-25L3.3;RP11-22C11.2;RP11-465L10.10;RP11-295G20.2;RP5-10…	0.324	7.23e-229	2.32e-228	3.01e-226	0.109
DNaseI_CellLine_Htr8	Accessible_Chromatin	Overlap	742	LINC00922;RP11-400N13.3;AC015849.16;RP11-742B18.1;LEF1-AS1;AC011893.3;TMPO-AS1;RP11-108L7.15;AC009133.12;AC009005.2;RP11-542B15.1;MAFG-AS1;LINC00337;RP11-429J17.7;LGALS8-AS1;RP11-122M14.1;AC112721.2;AP000251.3;RP11-265N7.1;WT1-AS;RP11-57A19.2;LINC00511;CDKN2B-AS1;RP11-624L4.1;HOXC-AS3;RP11-443B20.1;RP11-347C12.10;RP6-65G23.3;RP11-783K16.13;RP11-98D18.9;RP11-465N4.4;MIR3150B;AFAP1-AS1;CTA-392C11.1…	0.322	1.28e-226	3.98e-226	5.34e-224	0.109
DNaseI_CellLine_NHLF	Accessible_Chromatin	Overlap	785	LINC00922;RP11-400N13.3;RP11-417E7.2;RP11-742B18.1;LEF1-AS1;TMPO-AS1;RP11-108L7.15;AC009133.12;RHPN1-AS1;CTD-2171N6.1;AC009005.2;RP11-542B15.1;MAFG-AS1;LINC00337;LGALS8-AS1;RP11-196G18.22;RP11-122M14.1;AC112721.2;AP000251.3;RP11-265N7.1;LINC00052;RP11-57A19.2;LINC00511;CDKN2B-AS1;RP11-624L4.1;RP11-426C22.4;HOXC-AS3;RP11-98G7.1;RP11-347C12.10;RP11-783K16.13;RP11-98D18.9;RP11-465N4.4;AFAP1-AS1;RP11…	0.34	1.96e-234	6.59e-234	8.17e-232	0.108
DNaseI_CellLine_LNCaP	Accessible_Chromatin	Overlap	755	LINC00922;RP11-400N13.3;AC015849.16;RP11-742B18.1;LEF1-AS1;TMPO-AS1;RP11-108L7.15;CTD-2171N6.1;AC009005.2;RP11-542B15.1;MAFG-AS1;RP11-429J17.7;LGALS8-AS1;RP11-196G18.22;RP11-122M14.1;LINC00466;WT1-AS;RP11-57A19.2;LINC00511;CDKN2B-AS1;RP11-624L4.1;RP11-429J17.5;RP11-347C12.10;RP6-65G23.3;RP11-465N4.4;MIR3150B;AFAP1-AS1;RP11-25L3.3;RP11-22C11.2;CTB-49A3.4;RP4-533D7.5;RP11-459E5.1;CTD-2529O21.1;DDX1…	0.327	1.63e-227	5.15e-227	6.8e-225	0.108
DNaseI_Tissue_cerebellar-cortex	Accessible_Chromatin	Overlap	735	LINC00922;RP11-400N13.3;AC015849.16;RP11-742B18.1;LEF1-AS1;TMPO-AS1;RP11-547D24.1;AC009133.12;CTD-2171N6.1;AC009005.2;RP11-542B15.1;RP11-429J17.7;LGALS8-AS1;LINC00466;LINC00052;LINC00511;CDKN2B-AS1;RP11-624L4.1;RP11-426C22.4;RP1-228H13.5;RP11-98D18.9;RP11-465N4.4;AFAP1-AS1;CTA-392C11.1;RP11-25L3.3;RP11-465L10.10;RP5-1028K7.2;RP4-533D7.5;AC017002.1;RP11-459E5.1;RP11-909N17.2;DDX11-AS1;RP11-806H10.…	0.319	5.51e-225	1.68e-224	2.3e-222	0.108
DNaseI_Tissue_germinal-center	Accessible_Chromatin	Overlap	735	LINC00922;AC015849.16;RP11-742B18.1;LEF1-AS1;TMPO-AS1;RP11-108L7.15;RP11-547D24.1;AC009133.12;AC009005.2;MAFG-AS1;LINC00337;RP11-429J17.7;LGALS8-AS1;RP11-122M14.1;AP000251.3;RP11-57A19.2;CTA-384D8.35;LINC00511;CDKN2B-AS1;RP11-127I20.5;RP11-624L4.1;HOXC-AS3;RP6-65G23.3;RP11-783K16.13;RP11-98D18.9;RP11-465N4.4;MIR3150B;AFAP1-AS1;RP11-465L10.10;RP11-295G20.2;PCAT6;RP11-459E5.1;CTD-2529O21.1;SMCR2;DD…	0.319	1.31e-222	3.93e-222	5.46e-220	0.108
ATAC_Tissuebiliary_tract	Accessible_Chromatin	Overlap	650	LINC00922;RP11-400N13.3;LEF1-AS1;TMPO-AS1;RP11-108L7.15;AC009133.12;RHPN1-AS1;AC009005.2;RP11-542B15.1;MAFG-AS1;LINC00337;RP11-429J17.7;LGALS8-AS1;RP11-196G18.22;RP11-122M14.1;AC112721.2;AP000251.3;LINC00511;CDKN2B-AS1;RP11-127I20.5;RP11-624L4.1;HOXC-AS3;RP11-98G7.1;RP11-429J17.5;RP11-347C12.10;RP11-783K16.13;RP11-98D18.9;RP11-465N4.4;MIR3150B;AFAP1-AS1;RP11-22C11.2;RP11-465L10.10;RP11-295G20.2;R…	0.282	2.18e-208	5.98e-208	9.09e-206	0.108
DNaseI_Tissue_ascending-aorta	Accessible_Chromatin	Overlap	774	LINC00922;RP11-400N13.3;RP11-417E7.2;RP11-863P13.3;AC015849.16;RP11-742B18.1;LEF1-AS1;TMPO-AS1;RP11-108L7.15;RP11-547D24.1;AC009133.12;RHPN1-AS1;DSCAM-AS1;MAFG-AS1;AC114730.3;RP11-429J17.7;LGALS8-AS1;RP11-196G18.22;RP11-122M14.1;LINC00466;AP000251.3;RP11-57A19.2;LINC00511;CDKN2B-AS1;RP11-127I20.5;RP11-624L4.1;RP11-426C22.4;HOXC-AS3;RP11-92K15.3;RP11-443B20.1;RP11-731F5.2;RP11-347C12.10;RP11-783K1…	0.336	3.95e-227	1.24e-226	1.65e-224	0.107
DNaseI_Tissue_ovary	Accessible_Chromatin	Overlap	765	LINC00922;RP11-400N13.3;RP11-742B18.1;LEF1-AS1;TMPO-AS1;RP11-108L7.15;AC009133.12;RHPN1-AS1;CTD-2171N6.1;AC009005.2;RP11-542B15.1;MAFG-AS1;LINC00337;RP11-429J17.7;LGALS8-AS1;RP11-122M14.1;AC112721.2;AP000251.3;RP11-265N7.1;WT1-AS;RP11-57A19.2;LINC00511;CDKN2B-AS1;RP11-624L4.1;HOXC-AS3;RP11-98G7.1;RP11-347C12.10;RP11-783K16.13;RP11-98D18.9;RP11-465N4.4;MIR3150B;AFAP1-AS1;RP11-25L3.3;RP11-22C11.2;R…	0.332	1.66e-225	5.09e-225	6.92e-223	0.107
DNaseI_CellLine_G401	Accessible_Chromatin	Overlap	737	LINC00922;RP11-417E7.2;AC015849.16;RP11-742B18.1;LEF1-AS1;TMPO-AS1;RP11-547D24.1;AC009133.12;CTD-2171N6.1;AC009005.2;RP11-542B15.1;RP11-429J17.7;LGALS8-AS1;LINC00466;LINC00052;WT1-AS;LINC00511;CDKN2B-AS1;RP11-624L4.1;RP11-426C22.4;HOXC-AS3;RP11-98G7.1;RP11-783K16.13;RP1-228H13.5;RP11-98D18.9;RP11-465N4.4;AFAP1-AS1;RP11-25L3.3;RP11-465L10.10;CTB-49A3.4;RP5-1028K7.2;RP4-533D7.5;AC017002.1;RP11-459E…	0.32	4.73e-220	1.41e-219	1.97e-217	0.107
ATAC_CellLine_MDA-MB-231	Accessible_Chromatin	Overlap	709	LINC00922;RP11-400N13.3;RP11-742B18.1;LEF1-AS1;AC011893.3;TMPO-AS1;RP11-108L7.15;AC009133.12;RHPN1-AS1;AC009005.2;RP11-542B15.1;MAFG-AS1;LINC00337;AC114730.3;RP11-429J17.7;LGALS8-AS1;RP11-122M14.1;LINC00466;AC112721.2;AP000251.3;RP11-265N7.1;RP11-57A19.2;LINC00511;RP11-624L4.1;RP11-98G7.1;RP11-347C12.10;RP6-65G23.3;RP11-783K16.13;RP11-98D18.9;RP11-465N4.4;MIR3150B;AFAP1-AS1;RP11-25L3.3;RP11-22C11…	0.307	4.03e-216	1.17e-215	1.68e-213	0.107
ATAC_CellLine_Jurkat	Accessible_Chromatin	Overlap	683	RP11-400N13.3;AC015849.16;LEF1-AS1;AC011893.3;TMPO-AS1;RP11-108L7.15;RHPN1-AS1;AC009005.2;RP11-542B15.1;MAFG-AS1;LINC00337;RP11-429J17.7;LGALS8-AS1;RP11-196G18.22;RP11-122M14.1;AC112721.2;AP000251.3;RP11-57A19.2;LINC00511;RP11-624L4.1;RP11-426C22.4;HOXC-AS3;RP11-98G7.1;RP11-347C12.10;RP11-783K16.13;RP11-98D18.9;RP11-465N4.4;AFAP1-AS1;RP11-25L3.3;RP11-465L10.10;CTB-49A3.4;RP11-295G20.2;RP5-1028K7.…	0.296	1.89e-209	5.22e-209	7.88e-207	0.107
DNaseI_CellLine_HT29	Accessible_Chromatin	Overlap	680	LINC00922;RP11-742B18.1;LEF1-AS1;AC009133.12;AC009005.2;RP11-542B15.1;RP11-429J17.7;RP11-122M14.1;LINC00466;AC112721.2;LINC00511;RP11-865I6.2;CDKN2B-AS1;RP11-624L4.1;RP11-426C22.4;RP11-347C12.10;RP6-65G23.3;RP1-228H13.5;RP11-98D18.9;RP11-465N4.4;AFAP1-AS1;CTA-392C11.1;RP11-25L3.3;RP11-465L10.10;RP11-295G20.2;RP5-1028K7.2;RP4-533D7.5;AC017002.1;RP11-459E5.1;RP11-909N17.2;DDX11-AS1;RP11-738B7.1;RP1…	0.295	2.05e-211	5.74e-211	8.55e-209	0.107
DNaseI_CellLine_AG10803	Accessible_Chromatin	Overlap	777	LINC00922;RP11-400N13.3;RP11-417E7.2;RP11-742B18.1;LEF1-AS1;TMPO-AS1;RP11-108L7.15;AC009133.12;RHPN1-AS1;CTD-2171N6.1;AC009005.2;RP11-542B15.1;MAFG-AS1;LGALS8-AS1;RP11-122M14.1;AC112721.2;AP000251.3;RP11-265N7.1;WT1-AS;LINC00511;CDKN2B-AS1;RP11-624L4.1;HOXC-AS3;RP11-98G7.1;RP11-347C12.10;RP11-783K16.13;RP11-98D18.9;RP11-465N4.4;MIR3150B;AFAP1-AS1;RP11-25L3.3;CTB-49A3.4;RP11-295G20.2;RP5-1028K7.2;…	0.337	5.08e-226	1.57e-225	2.12e-223	0.106
DNaseI_CellLine_A673	Accessible_Chromatin	Overlap	760	LINC00922;RP11-417E7.2;RP11-428L9.2;RP11-742B18.1;LEF1-AS1;CTD-2171N6.1;DSCAM-AS1;AC009005.2;RP11-542B15.1;RP11-429J17.7;LGALS8-AS1;LINC00466;WT1-AS;RP11-57A19.2;LINC00511;RP11-624L4.1;HOXC-AS3;RP11-783K16.13;RP11-98D18.9;RP11-465N4.4;MIR3150B;AFAP1-AS1;CTA-392C11.1;RP11-25L3.3;RP11-465L10.10;RP5-1028K7.2;RP4-533D7.5;AC017002.1;RP11-459E5.1;DDX11-AS1;RP11-738B7.1;RP11-146I2.1;RP11-473L15.3;CTC-54…	0.33	4.47e-223	1.35e-222	1.86e-220	0.106
DNaseI_Tissue_cerebellum	Accessible_Chromatin	Overlap	741	LINC00922;RP11-400N13.3;RP11-742B18.1;LEF1-AS1;TMPO-AS1;RP11-108L7.15;RP11-547D24.1;AC009133.12;MAFG-AS1;AC114730.3;RP11-429J17.7;LGALS8-AS1;RP11-196G18.22;RP11-122M14.1;AP000251.3;RP11-57A19.2;CTA-384D8.35;LINC00511;CDKN2B-AS1;RP11-127I20.5;RP11-624L4.1;HOXC-AS3;RP11-731F5.2;RP11-347C12.10;RP11-783K16.13;RP11-98D18.9;RP11-465N4.4;AFAP1-AS1;RP11-25L3.3;RP11-465L10.10;RP11-295G20.2;PCAT6;RP4-533D7…	0.321	1.36e-219	4.02e-219	5.67e-217	0.106
DNaseI_Tissue_aorta	Accessible_Chromatin	Overlap	731	LINC00922;RP11-400N13.3;RP11-742B18.1;LEF1-AS1;TMPO-AS1;RP11-108L7.15;AC009133.12;RHPN1-AS1;CTD-2171N6.1;AC009005.2;RP11-542B15.1;MAFG-AS1;LINC00337;AC114730.3;RP11-429J17.7;LGALS8-AS1;RP11-122M14.1;LINC00466;AC112721.2;AP000251.3;RP11-265N7.1;WT1-AS;RP11-57A19.2;LINC00511;CDKN2B-AS1;RP11-624L4.1;HOXC-AS3;RP11-98G7.1;RP11-347C12.10;RP11-783K16.13;RP11-98D18.9;RP11-465N4.4;MIR3150B;AFAP1-AS1;RP11-…	0.317	1.25e-215	3.59e-215	5.21e-213	0.106
DNaseI_CellLine_SAEC	Accessible_Chromatin	Overlap	718	LINC00922;RP11-400N13.3;RP11-742B18.1;LEF1-AS1;TMPO-AS1;RP11-108L7.15;RHPN1-AS1;RP11-542B15.1;RP11-429J17.7;LGALS8-AS1;RP11-122M14.1;LINC00466;AC112721.2;AP000251.3;RP11-265N7.1;LINC00511;CDKN2B-AS1;RP11-624L4.1;RP11-98G7.1;RP11-347C12.10;RP6-65G23.3;RP11-98D18.9;RP11-465N4.4;MIR3150B;AFAP1-AS1;RP11-25L3.3;RP11-22C11.2;RP11-295G20.2;RP5-1028K7.2;RP4-533D7.5;AC017002.1;RP11-459E5.1;SMCR2;RP13-463N…	0.311	8.2e-213	2.34e-212	3.42e-210	0.106
DNaseI_PrimaryCell_monocytes	Accessible_Chromatin	Overlap	691	AC015849.16;RP11-742B18.1;LEF1-AS1;TMPO-AS1;RP11-108L7.15;AC009133.12;RHPN1-AS1;AC009005.2;MAFG-AS1;LINC00337;LGALS8-AS1;RP11-122M14.1;AP000251.3;RP11-57A19.2;CTA-384D8.35;LINC00511;CDKN2B-AS1;RP11-624L4.1;HOXC-AS3;RP11-98G7.1;RP11-347C12.10;RP11-783K16.13;RP11-98D18.9;RP11-465N4.4;MIR3150B;RP11-25L3.3;RP11-465L10.10;RP11-295G20.2;RP5-1028K7.2;PCAT6;RP4-533D7.5;RP11-629O1.2;RP11-459E5.1;CTD-2529O…	0.3	6.21e-210	1.73e-209	2.59e-207	0.106
ATAC_CellLine_BJ	Accessible_Chromatin	Overlap	752	LINC00922;RP11-400N13.3;RP11-417E7.2;AC015849.16;RP11-742B18.1;LEF1-AS1;AC011893.3;TMPO-AS1;RP11-108L7.15;RHPN1-AS1;CTD-2171N6.1;AC009005.2;RP11-542B15.1;MAFG-AS1;RP11-429J17.7;LGALS8-AS1;RP11-122M14.1;AC112721.2;AP000251.3;RP11-265N7.1;RP11-57A19.2;LINC00511;CDKN2B-AS1;RP11-624L4.1;RP11-1399P15.1;HOXC-AS3;RP11-98G7.1;RP11-347C12.10;RP11-783K16.13;RP11-98D18.9;RP11-465N4.4;MIR3150B;AFAP1-AS1;RP11…	0.326	2.03e-216	5.92e-216	8.47e-214	0.105
DNaseI_Tissue_uterus	Accessible_Chromatin	Overlap	733	LINC00922;RP11-400N13.3;RP11-742B18.1;LEF1-AS1;TMPO-AS1;RP11-108L7.15;AC009133.12;RHPN1-AS1;CTD-2171N6.1;AC009005.2;RP11-542B15.1;MAFG-AS1;LINC00337;AC114730.3;LGALS8-AS1;RP11-196G18.22;RP11-122M14.1;LINC00466;AP000251.3;WT1-AS;RP11-57A19.2;LINC00511;CDKN2B-AS1;RP11-624L4.1;HOXC-AS3;RP11-347C12.10;RP11-783K16.13;RP11-465N4.4;MIR3150B;AFAP1-AS1;RP11-25L3.3;RP11-22C11.2;RP11-465L10.10;CTB-49A3.4;RP…	0.318	2.33e-212	6.61e-212	9.72e-210	0.105
DNaseI_CellLine_MEL	Accessible_Chromatin	Overlap	704	LINC00922;RP11-400N13.3;RP11-742B18.1;LEF1-AS1;TMPO-AS1;RP11-108L7.15;RHPN1-AS1;AC009005.2;MAFG-AS1;LINC00337;LGALS8-AS1;RP11-122M14.1;LINC00466;AC112721.2;AP000251.3;LINC00052;WT1-AS;RP11-57A19.2;LINC00511;RP11-624L4.1;HOXC-AS3;RP11-98G7.1;RP11-443B20.1;RP11-347C12.10;RP11-783K16.13;RP11-98D18.9;RP11-465N4.4;MIR3150B;AFAP1-AS1;RP11-25L3.3;RP11-465L10.10;RP11-295G20.2;RP5-1028K7.2;PCAT6;AC017002.…	0.305	1.62e-207	4.39e-207	6.76e-205	0.105
DNaseI_Tissue_thymus	Accessible_Chromatin	Overlap	673	AC015849.16;RP11-742B18.1;LEF1-AS1;AC011893.3;TMPO-AS1;RP11-108L7.15;AC009133.12;RHPN1-AS1;AC009005.2;MAFG-AS1;LINC00337;RP11-429J17.7;LGALS8-AS1;RP11-196G18.22;RP11-122M14.1;AC112721.2;AP000251.3;WT1-AS;RP11-57A19.2;CTA-384D8.35;LINC00511;CDKN2B-AS1;RP11-624L4.1;HOXC-AS3;RP11-98G7.1;RP11-347C12.10;RP11-783K16.13;RP11-98D18.9;RP11-465N4.4;MIR3150B;RP11-25L3.3;RP11-22C11.2;RP11-465L10.10;RP11-295G…	0.292	1.07e-201	2.81e-201	4.46e-199	0.105
DNaseI_PrimaryCell_neutrophil	Accessible_Chromatin	Overlap	670	AC015849.16;RP11-742B18.1;LEF1-AS1;TMPO-AS1;RP11-108L7.15;AC009133.12;RHPN1-AS1;AC009005.2;MAFG-AS1;LINC00337;LGALS8-AS1;RP11-196G18.22;RP11-122M14.1;AP000251.3;WT1-AS;RP11-57A19.2;CTA-384D8.35;CDKN2B-AS1;RP11-624L4.1;HOXC-AS3;RP11-98G7.1;RP11-347C12.10;RP11-783K16.13;RP11-98D18.9;MIR3150B;RP11-25L3.3;RP11-465L10.10;RP11-295G20.2;RP5-1028K7.2;PCAT6;RP4-533D7.5;RP11-629O1.2;RP11-459E5.1;CTD-2529O2…	0.291	6.59e-201	1.72e-200	2.75e-198	0.105
DNaseI_Tissue_chorion	Accessible_Chromatin	Overlap	671	LINC00922;RP11-400N13.3;AC015849.16;LEF1-AS1;TMPO-AS1;RP11-108L7.15;RP11-547D24.1;RHPN1-AS1;AC009005.2;MAFG-AS1;LINC00337;AC114730.3;RP11-429J17.7;LGALS8-AS1;RP11-122M14.1;LINC00466;AP000251.3;WT1-AS;RP11-57A19.2;CTA-384D8.35;CDKN2B-AS1;RP11-624L4.1;HOXC-AS3;RP11-429J17.5;RP11-347C12.10;RP11-783K16.13;RP11-465N4.4;AFAP1-AS1;RP11-22C11.2;RP11-465L10.10;RP11-295G20.2;PCAT6;RP11-459E5.1;CTD-2529O21.…	0.291	5.41e-203	1.44e-202	2.26e-200	0.105
ATAC_CellLine_PC-9	Accessible_Chromatin	Overlap	648	LINC00922;AC015849.16;RP11-742B18.1;LEF1-AS1;TMPO-AS1;RP11-108L7.15;RHPN1-AS1;MAFG-AS1;RP11-429J17.7;LGALS8-AS1;RP11-122M14.1;AC112721.2;AP000251.3;RP11-265N7.1;RP11-57A19.2;LINC00511;CDKN2B-AS1;RP11-127I20.5;RP11-624L4.1;RP11-98G7.1;RP11-347C12.10;RP11-783K16.13;RP11-98D18.9;RP11-465N4.4;MIR3150B;RP11-25L3.3;RP11-22C11.2;RP11-465L10.10;RP11-295G20.2;RP5-1028K7.2;PCAT6;RP4-533D7.5;AC017002.1;RP11…	0.281	2.23e-198	5.64e-198	9.3e-196	0.105
DNaseI_CellLine_NHDF-neo	Accessible_Chromatin	Overlap	746	LINC00922;RP11-400N13.3;RP11-417E7.2;AC015849.16;RP11-742B18.1;LEF1-AS1;TMPO-AS1;RP11-108L7.15;AC009133.12;RHPN1-AS1;CTD-2171N6.1;AC009005.2;RP11-542B15.1;MAFG-AS1;LINC00337;LGALS8-AS1;RP11-122M14.1;AC112721.2;AP000251.3;RP11-265N7.1;LINC00052;LINC00511;CDKN2B-AS1;RP11-624L4.1;RP11-1399P15.1;HOXC-AS3;RP11-98G7.1;RP11-347C12.10;RP11-783K16.13;RP11-98D18.9;RP11-465N4.4;AFAP1-AS1;RP11-25L3.3;CTB-49A…	0.324	1.68e-211	4.73e-211	7.01e-209	0.104
DNaseI_Tissue_Lung	Accessible_Chromatin	Overlap	731	LINC00922;RP11-400N13.3;RP11-742B18.1;LEF1-AS1;TMPO-AS1;RP11-108L7.15;RHPN1-AS1;CTD-2171N6.1;AC009005.2;RP11-542B15.1;MAFG-AS1;LGALS8-AS1;RP11-122M14.1;LINC00466;AP000251.3;RP11-57A19.2;LINC00511;CDKN2B-AS1;RP11-624L4.1;HOXC-AS3;RP11-347C12.10;RP6-65G23.3;RP11-783K16.13;RP11-465N4.4;MIR3150B;CTA-392C11.1;RP11-25L3.3;RP11-22C11.2;CTB-49A3.4;RP11-459E5.1;DDX11-AS1;RP11-806H10.4;RP11-146I2.1;RP11-67…	0.317	4.48e-208	1.22e-207	1.87e-205	0.104
DNaseI_Tissue_pons	Accessible_Chromatin	Overlap	714	LINC00922;RP11-400N13.3;AC015849.16;RP11-742B18.1;LEF1-AS1;TMPO-AS1;RP11-547D24.1;CTD-2171N6.1;AC009005.2;RP11-542B15.1;RP11-429J17.7;LINC00466;AC112721.2;LINC00511;CDKN2B-AS1;RP11-624L4.1;HOXC-AS3;RP11-98D18.9;RP11-465N4.4;AFAP1-AS1;RP11-25L3.3;RP11-465L10.10;CTB-49A3.4;RP11-295G20.2;RP5-1028K7.2;RP4-533D7.5;AC017002.1;RP11-459E5.1;DDX11-AS1;RP11-806H10.4;RP11-146I2.1;RP3-439F8.1;RP11-14D22.1;RP…	0.31	2.85e-207	7.67e-207	1.19e-204	0.104
DNaseI_StemCell_iPS-DF-6.9	Accessible_Chromatin	Overlap	693	LINC00922;RP11-742B18.1;LEF1-AS1;TMPO-AS1;RP11-108L7.15;RHPN1-AS1;AC009005.2;RP11-542B15.1;MAFG-AS1;LINC00337;RP11-429J17.7;LGALS8-AS1;RP11-196G18.22;RP11-122M14.1;LINC00466;AC112721.2;AP000251.3;WT1-AS;RP11-57A19.2;LINC00511;CDKN2B-AS1;RP11-624L4.1;HOXC-AS3;RP11-98G7.1;RP11-347C12.10;RP6-65G23.3;RP11-783K16.13;RP11-98D18.9;RP11-465N4.4;AFAP1-AS1;RP11-25L3.3;RP11-22C11.2;RP11-465L10.10;RP11-295G2…	0.301	3.37e-202	8.89e-202	1.41e-199	0.104
ATAC_Tissue_Kidney	Accessible_Chromatin	Overlap	665	LINC00922;RP11-742B18.1;LEF1-AS1;TMPO-AS1;RP11-108L7.15;AC009133.12;RHPN1-AS1;AC009005.2;RP11-542B15.1;MAFG-AS1;LINC00337;RP11-429J17.7;LGALS8-AS1;RP11-122M14.1;LINC00466;AP000251.3;RP11-265N7.1;WT1-AS;RP11-57A19.2;CDKN2B-AS1;RP11-624L4.1;HOXC-AS3;RP11-98G7.1;RP11-347C12.10;RP11-783K16.13;RP11-98D18.9;AFAP1-AS1;RP11-465L10.10;CTB-49A3.4;RP11-295G20.2;RP5-1028K7.2;PCAT6;RP4-533D7.5;RP11-459E5.1;CT…	0.288	1.19e-197	2.95e-197	4.96e-195	0.104
ATAC_Tissue_Testis	Accessible_Chromatin	Overlap	658	LINC00922;RP11-400N13.3;LEF1-AS1;TMPO-AS1;RP11-108L7.15;AC009133.12;RHPN1-AS1;AC009005.2;RP11-542B15.1;MAFG-AS1;LINC00337;RP11-429J17.7;LGALS8-AS1;RP11-196G18.22;RP11-122M14.1;LINC00466;AP000251.3;WT1-AS;LINC00511;CDKN2B-AS1;RP11-624L4.1;HOXC-AS3;RP11-98G7.1;RP11-429J17.5;RP11-347C12.10;RP11-783K16.13;RP11-98D18.9;RP11-465N4.4;AFAP1-AS1;RP11-22C11.2;RP11-465L10.10;RP11-295G20.2;RP5-1028K7.2;PCAT6…	0.285	1.65e-196	4.05e-196	6.88e-194	0.104
DNaseI_CellLine_ACHN	Accessible_Chromatin	Overlap	658	LINC00922;RP11-742B18.1;AC009005.2;RP11-542B15.1;RP11-429J17.7;LGALS8-AS1;LINC00466;AC112721.2;LINC00511;CDKN2B-AS1;RP11-624L4.1;HOXC-AS3;RP11-98D18.9;RP11-465N4.4;AFAP1-AS1;RP11-25L3.3;RP11-465L10.10;RP5-1028K7.2;RP4-533D7.5;AC017002.1;RP11-459E5.1;SMCR2;CTC-548K16.1;CTA-126B4.7;RP11-14D22.1;RP11-148B18.1;AC012462.2;CTD-3035D6.2;RP11-191L9.4;LINC00665;CTD-2589M5.4;CTD-2047H16.2;CTD-2523D13.2;AC0…	0.285	2.72e-198	6.83e-198	1.13e-195	0.104
DNaseI_CellLine_SKH1	Accessible_Chromatin	Overlap	647	RP11-400N13.3;AC015849.16;RP11-428L9.2;RP11-742B18.1;LEF1-AS1;AC011893.3;TMPO-AS1;RP11-108L7.15;AC009133.12;RHPN1-AS1;CTD-2171N6.1;CTD-2510F5.4;AC009005.2;RP11-542B15.1;MAFG-AS1;LGALS8-AS1;RP11-196G18.22;RP11-122M14.1;WT1-AS;CDKN2B-AS1;RP11-624L4.1;RP11-426C22.4;HOXC-AS3;RP11-98G7.1;RP11-429J17.5;RP11-347C12.10;RP11-783K16.13;RP11-98D18.9;AFAP1-AS1;RP11-25L3.3;RP11-465L10.10;RP11-295G20.2;RP5-102…	0.281	1.42e-194	3.38e-194	5.92e-192	0.104
DNaseI_PrimaryCell_T-cell	Accessible_Chromatin	Overlap	642	RP11-400N13.3;AC015849.16;LEF1-AS1;AC011893.3;TMPO-AS1;RP11-108L7.15;AC009133.12;RHPN1-AS1;CTD-2171N6.1;AC009005.2;MAFG-AS1;LINC00337;RP11-429J17.7;LGALS8-AS1;RP11-122M14.1;AC112721.2;AP000251.3;WT1-AS;RP11-57A19.2;CTA-384D8.35;LINC00511;CDKN2B-AS1;RP11-624L4.1;HOXC-AS3;RP11-98G7.1;RP11-347C12.10;RP11-783K16.13;RP11-98D18.9;AFAP1-AS1;RP11-25L3.3;RP11-465L10.10;RP11-295G20.2;RP5-1028K7.2;PCAT6;RP1…	0.278	1.23e-193	2.88e-193	5.13e-191	0.104
DNaseI_CellLine_HeLa-S3	Accessible_Chromatin	Overlap	625	LINC00922;RP11-742B18.1;LEF1-AS1;TMPO-AS1;RP11-108L7.15;AC009133.12;AC009005.2;MAFG-AS1;RP11-429J17.7;RP11-122M14.1;LINC00466;AC112721.2;RP11-265N7.1;RP11-57A19.2;LINC00511;CDKN2B-AS1;RP11-624L4.1;HOXC-AS3;RP11-429J17.5;RP11-347C12.10;RP11-783K16.13;RP11-98D18.9;RP11-465N4.4;AFAP1-AS1;RP11-25L3.3;RP11-465L10.10;RP11-295G20.2;RP5-1028K7.2;PCAT6;RP4-533D7.5;RP11-459E5.1;RP13-463N16.6;DDX11-AS1;RP11…	0.271	1.06e-192	2.46e-192	4.42e-190	0.104
DNaseI_Tissue_tibial-artery	Accessible_Chromatin	Overlap	804	LINC00922;RP11-400N13.3;RP11-417E7.2;RP11-863P13.3;RP11-742B18.1;LEF1-AS1;TMPO-AS1;RP11-108L7.15;RP11-547D24.1;AC009133.12;MAFG-AS1;AC114730.3;LGALS8-AS1;RP11-196G18.22;RP11-122M14.1;LINC00466;AC112721.2;AP000251.3;WT1-AS;CTD-2377D24.6;CDKN2B-AS1;RP11-624L4.1;RP11-426C22.4;HOXC-AS3;RP11-98G7.1;RP11-443B20.1;RP11-731F5.2;RP11-347C12.10;RP6-65G23.3;RP11-783K16.13;RP11-98D18.9;RP11-465N4.4;AFAP1-AS1…	0.349	3.09e-218	9.07e-218	1.29e-215	0.103
DNaseI_CellLine_HCEC-1CT	Accessible_Chromatin	Overlap	712	LINC00922;RP11-400N13.3;AC015849.16;RP11-428L9.2;RP11-742B18.1;LEF1-AS1;AC009005.2;RP11-542B15.1;RP11-429J17.7;LINC00466;AC112721.2;WT1-AS;LINC00511;CDKN2B-AS1;RP11-624L4.1;HOXC-AS3;RP11-429J17.5;RP11-98D18.9;RP11-465N4.4;MIR3150B;AFAP1-AS1;CTA-392C11.1;RP11-25L3.3;RP11-22C11.2;RP11-465L10.10;CTB-49A3.4;RP11-295G20.2;RP5-1028K7.2;RP4-533D7.5;AC017002.1;RP11-459E5.1;DDX11-AS1;RP11-738B7.1;RP11-146…	0.309	1.28e-203	3.42e-203	5.34e-201	0.103
DNaseI_CellLine_GM04504	Accessible_Chromatin	Overlap	697	LINC00922;RP11-400N13.3;RP11-417E7.2;AC015849.16;RP11-742B18.1;LEF1-AS1;TMPO-AS1;RP11-108L7.15;CTD-2171N6.1;RP11-542B15.1;MAFG-AS1;LGALS8-AS1;RP11-122M14.1;LINC00466;AC112721.2;AP000251.3;RP11-265N7.1;RP11-57A19.2;LINC00511;CDKN2B-AS1;RP11-624L4.1;HOXC-AS3;RP11-347C12.10;RP11-783K16.13;RP11-465N4.4;MIR3150B;RP11-25L3.3;CTB-49A3.4;RP5-1028K7.2;RP4-533D7.5;AC017002.1;RP11-459E5.1;RP13-463N16.6;DDX1…	0.302	1.88e-199	4.84e-199	7.84e-197	0.103
ATAC_CellLine_JHU-06	Accessible_Chromatin	Overlap	694	LINC00922;AC015849.16;RP11-742B18.1;LEF1-AS1;TMPO-AS1;RP11-108L7.15;RP11-547D24.1;AC009133.12;RHPN1-AS1;CTD-2171N6.1;MAFG-AS1;LGALS8-AS1;RP11-122M14.1;LINC00466;AP000251.3;CDKN2B-AS1;RP11-624L4.1;HOXC-AS3;RP11-98G7.1;RP11-347C12.10;RP11-783K16.13;RP11-98D18.9;RP11-465N4.4;MIR3150B;AFAP1-AS1;RP11-465L10.10;RP11-295G20.2;PCAT6;RP4-533D7.5;RP11-459E5.1;RP13-463N16.6;RP11-567M16.2;DDX11-AS1;RP11-806H…	0.301	1.91e-198	4.86e-198	7.96e-196	0.103
ATAC_PrimaryCell_CTRL	Accessible_Chromatin	Overlap	689	LINC00922;AC015849.16;RP11-742B18.1;LEF1-AS1;TMPO-AS1;RP11-108L7.15;RHPN1-AS1;RP11-542B15.1;MAFG-AS1;LINC00337;RP11-429J17.7;LGALS8-AS1;RP11-122M14.1;LINC00466;AC112721.2;AP000251.3;RP11-265N7.1;RP11-57A19.2;LINC00511;CDKN2B-AS1;RP11-127I20.5;RP11-624L4.1;HOXC-AS3;RP11-98G7.1;RP11-429J17.5;RP11-347C12.10;RP11-783K16.13;RP11-98D18.9;RP11-465N4.4;MIR3150B;RP11-22C11.2;RP11-295G20.2;RP5-1028K7.2;PCA…	0.299	3.49e-200	9.04e-200	1.46e-197	0.103
ATAC_Tissue_Kidney	Accessible_Chromatin	Overlap	678	RP11-742B18.1;LEF1-AS1;TMPO-AS1;RP11-108L7.15;RP11-547D24.1;AC009133.12;RHPN1-AS1;CTD-2171N6.1;AC009005.2;RP11-542B15.1;MAFG-AS1;LINC00337;AC114730.3;RP11-429J17.7;LGALS8-AS1;RP11-196G18.22;RP11-122M14.1;AC112721.2;AP000251.3;WT1-AS;CTA-384D8.35;LINC00511;CDKN2B-AS1;RP11-624L4.1;RP11-1399P15.1;HOXC-AS3;RP11-98G7.1;RP11-347C12.10;RP11-783K16.13;RP11-98D18.9;RP11-465N4.4;MIR3150B;AFAP1-AS1;RP11-22C…	0.294	5.62e-197	1.39e-196	2.34e-194	0.103
DNaseI_CellLine_RPMI-8226	Accessible_Chromatin	Overlap	676	LINC00922;RP11-417E7.2;RP11-742B18.1;LEF1-AS1;AC009005.2;RP11-542B15.1;RP11-429J17.7;LINC00466;WT1-AS;RP11-57A19.2;LINC00511;RP11-865I6.2;CDKN2B-AS1;RP11-624L4.1;HOXC-AS3;RP6-65G23.3;RP11-98D18.9;RP11-465N4.4;AFAP1-AS1;CTA-392C11.1;RP11-25L3.3;RP11-465L10.10;RP11-295G20.2;RP5-1028K7.2;RP4-533D7.5;AC017002.1;RP11-459E5.1;SMCR2;DDX11-AS1;RP11-806H10.4;RP11-146I2.1;CTC-548K16.1;RP11-148B18.1;AC01246…	0.293	4.73e-198	1.18e-197	1.97e-195	0.103
ATAC_TissueThyroid_gland	Accessible_Chromatin	Overlap	669	LINC00922;AC015849.16;LEF1-AS1;TMPO-AS1;RP11-108L7.15;AC009133.12;RHPN1-AS1;AC009005.2;RP11-542B15.1;MAFG-AS1;LINC00337;AC114730.3;RP11-429J17.7;LGALS8-AS1;RP11-122M14.1;AC112721.2;AP000251.3;RP11-265N7.1;WT1-AS;LINC00511;CDKN2B-AS1;RP11-624L4.1;RP11-98G7.1;RP11-443B20.1;RP11-731F5.2;RP11-347C12.10;RP11-783K16.13;RP11-98D18.9;RP11-465N4.4;MIR3150B;AFAP1-AS1;CTA-392C11.1;RP11-22C11.2;RP11-465L10.1…	0.29	3.65e-196	8.9e-196	1.52e-193	0.103
ATAC_CellLine_H1	Accessible_Chromatin	Overlap	664	LINC00922;RP11-742B18.1;LEF1-AS1;TMPO-AS1;RP11-108L7.15;RHPN1-AS1;CTD-2171N6.1;AC009005.2;RP11-542B15.1;MAFG-AS1;LINC00337;RP11-429J17.7;LGALS8-AS1;RP11-196G18.22;RP11-122M14.1;LINC00466;AP000251.3;WT1-AS;AGAP1-IT1;RP11-57A19.2;LINC00511;CDKN2B-AS1;RP11-624L4.1;RP11-98G7.1;RP11-347C12.10;RP6-65G23.3;RP11-783K16.13;RP11-98D18.9;RP11-465N4.4;AFAP1-AS1;RP11-25L3.3;RP11-22C11.2;RP11-465L10.10;RP11-29…	0.288	2.02e-194	4.79e-194	8.42e-192	0.103
ATAC_Tissue_Kidney	Accessible_Chromatin	Overlap	665	LINC00922;RP11-400N13.3;LEF1-AS1;TMPO-AS1;RP11-108L7.15;AC009133.12;RHPN1-AS1;RP11-542B15.1;MAFG-AS1;LINC00337;RP11-429J17.7;LGALS8-AS1;RP11-196G18.22;RP11-122M14.1;AC112721.2;AP000251.3;CDKN2B-AS1;RP11-624L4.1;HOXC-AS3;RP11-98G7.1;RP11-347C12.10;RP11-783K16.13;RP11-98D18.9;RP11-465N4.4;AFAP1-AS1;RP11-25L3.3;RP11-22C11.2;RP11-465L10.10;RP11-295G20.2;PCAT6;RP11-459E5.1;CTD-2529O21.1;RP13-463N16.6;…	0.288	1.15e-194	2.76e-194	4.8e-192	0.103
ATAC_Tissue_Other	Accessible_Chromatin	Overlap	651	LINC00922;RP11-742B18.1;LEF1-AS1;TMPO-AS1;RP11-108L7.15;AC009133.12;RHPN1-AS1;AC009005.2;RP11-542B15.1;MAFG-AS1;LINC00337;RP11-429J17.7;LGALS8-AS1;RP11-196G18.22;RP11-122M14.1;AP000251.3;RP11-265N7.1;WT1-AS;CDKN2B-AS1;RP11-624L4.1;RP11-1399P15.1;HOXC-AS3;RP11-98G7.1;RP11-347C12.10;RP11-783K16.13;RP11-98D18.9;RP11-465N4.4;AFAP1-AS1;CTA-392C11.1;RP11-465L10.10;RP11-295G20.2;RP5-1028K7.2;PCAT6;RP4-5…	0.282	1.81e-192	4.17e-192	7.55e-190	0.103
DNaseI_CellLine_RCC-7860	Accessible_Chromatin	Overlap	635	LINC00922;RP11-400N13.3;AC015849.16;RP11-742B18.1;AC009133.12;CTD-2171N6.1;RP11-542B15.1;RP11-429J17.7;LINC00466;WT1-AS;LINC00511;RP11-624L4.1;RP11-426C22.4;HOXC-AS3;RP11-98D18.9;RP11-465N4.4;AFAP1-AS1;CTA-392C11.1;RP11-465L10.10;RP5-1028K7.2;RP4-533D7.5;AC017002.1;RP11-459E5.1;DDX11-AS1;RP11-146I2.1;CTC-548K16.1;CTA-126B4.7;RP11-14D22.1;RP11-148B18.1;AC012462.2;RP11-191L9.4;LINC00665;CTD-2589M5.…	0.275	8.3e-189	1.84e-188	3.46e-186	0.103
DNaseI_CellLine_Sw480	Accessible_Chromatin	Overlap	630	LINC00922;RP11-428L9.2;RP11-742B18.1;LEF1-AS1;AC009005.2;RP11-542B15.1;RP11-429J17.7;LGALS8-AS1;LINC00466;AC112721.2;WT1-AS;LINC00511;RP11-865I6.2;CDKN2B-AS1;RP11-624L4.1;HOXC-AS3;RP11-98D18.9;RP11-465N4.4;AFAP1-AS1;RP11-465L10.10;RP11-295G20.2;RP5-1028K7.2;RP4-533D7.5;AC017002.1;RP11-459E5.1;DDX11-AS1;RP11-806H10.4;RP11-738B7.1;RP11-146I2.1;CTC-548K16.1;RP11-148B18.1;RP11-191L9.4;CTD-2047H16.2;A…	0.273	3.85e-191	8.68e-191	1.61e-188	0.103
DNaseI_CellLine_HFFc6	Accessible_Chromatin	Overlap	686	LINC00922;RP11-400N13.3;AC015849.16;RP11-742B18.1;TMPO-AS1;RP11-108L7.15;AC009133.12;CTD-2171N6.1;RP11-542B15.1;MAFG-AS1;LGALS8-AS1;RP11-122M14.1;AC112721.2;RP11-265N7.1;WT1-AS;CTA-384D8.35;LINC00511;CDKN2B-AS1;RP11-624L4.1;HOXC-AS3;RP11-347C12.10;RP11-783K16.13;RP11-465N4.4;MIR3150B;AFAP1-AS1;RP11-25L3.3;RP5-1028K7.2;RP4-533D7.5;AC017002.1;RP11-459E5.1;DDX11-AS1;RP11-806H10.4;RP11-146I2.1;RP11-6…	0.297	6.07e-195	1.46e-194	2.53e-192	0.102
DNaseI_CellLine_NT2-D1	Accessible_Chromatin	Overlap	685	LINC00922;RP11-742B18.1;LEF1-AS1;TMPO-AS1;RP11-108L7.15;CTD-2171N6.1;RP11-542B15.1;MAFG-AS1;RP11-429J17.7;LGALS8-AS1;RP11-196G18.22;RP11-122M14.1;LINC00466;AP000251.3;LINC00511;CDKN2B-AS1;RP11-624L4.1;HOXC-AS3;RP11-98G7.1;RP11-347C12.10;RP11-783K16.13;RP11-465N4.4;AFAP1-AS1;RP11-25L3.3;RP11-465L10.10;RP11-295G20.2;AC017002.1;RP11-459E5.1;RP11-567M16.2;DDX11-AS1;RP11-806H10.4;RP11-146I2.1;RP11-67L…	0.297	1.46e-193	3.4e-193	6.09e-191	0.102
ATAC_CellLine_RUES2	Accessible_Chromatin	Overlap	672	LINC00922;RP11-400N13.3;RP11-742B18.1;LEF1-AS1;TMPO-AS1;RP11-108L7.15;RHPN1-AS1;RP11-542B15.1;MAFG-AS1;LINC00337;AC114730.3;RP11-429J17.7;LGALS8-AS1;RP11-122M14.1;LINC00466;AP000251.3;LINC00511;CDKN2B-AS1;RP11-624L4.1;RP11-98G7.1;RP11-347C12.10;RP11-783K16.13;RP11-98D18.9;RP11-465N4.4;MIR3150B;AFAP1-AS1;RP11-25L3.3;RP11-22C11.2;RP11-465L10.10;RP11-295G20.2;PCAT6;RP11-459E5.1;CTD-2529O21.1;RP11-56…	0.291	2.47e-191	5.6e-191	1.03e-188	0.102
DNaseI_CellLine_A172	Accessible_Chromatin	Overlap	665	LINC00922;RP11-400N13.3;AC015849.16;RP11-742B18.1;LEF1-AS1;AC011893.3;TMPO-AS1;RP11-108L7.15;RP11-547D24.1;CTD-2171N6.1;RP11-542B15.1;MAFG-AS1;LGALS8-AS1;RP11-122M14.1;LINC00466;AC112721.2;AP000251.3;RP11-265N7.1;WT1-AS;RP11-57A19.2;LINC00511;RP11-624L4.1;HOXC-AS3;RP11-347C12.10;RP11-783K16.13;RP11-98D18.9;RP11-465N4.4;MIR3150B;RP11-25L3.3;CTB-49A3.4;RP11-295G20.2;RP5-1028K7.2;AC017002.1;RP11-459…	0.288	6.95e-192	1.58e-191	2.9e-189	0.102
DNaseI_CellLine_8988T	Accessible_Chromatin	Overlap	642	RP11-742B18.1;LEF1-AS1;TMPO-AS1;RP11-108L7.15;AC009133.12;AC009005.2;MAFG-AS1;LINC00337;RP11-429J17.7;LGALS8-AS1;RP11-122M14.1;AC112721.2;AP000251.3;WT1-AS;RP11-57A19.2;CDKN2B-AS1;RP11-624L4.1;HOXC-AS3;RP11-443B20.1;RP11-347C12.10;RP11-783K16.13;RP11-98D18.9;RP11-465N4.4;MIR3150B;AFAP1-AS1;RP11-465L10.10;RP11-295G20.2;RP5-1028K7.2;PCAT6;RP11-459E5.1;RP13-463N16.6;DDX11-AS1;RP11-806H10.4;RP11-738B…	0.278	1.07e-186	2.34e-186	4.46e-184	0.102
DNaseI_CellLine_HL-60	Accessible_Chromatin	Overlap	638	LINC00922;RP11-400N13.3;AC015849.16;RP11-742B18.1;LEF1-AS1;TMPO-AS1;RP11-108L7.15;AC009133.12;AC009005.2;MAFG-AS1;LGALS8-AS1;RP11-122M14.1;LINC00466;WT1-AS;CTA-384D8.35;LINC00511;CDKN2B-AS1;RP11-624L4.1;RP11-98G7.1;RP11-347C12.10;RP11-783K16.13;RP11-98D18.9;RP11-465N4.4;AFAP1-AS1;RP11-25L3.3;RP11-465L10.10;RP11-295G20.2;RP4-533D7.5;RP11-459E5.1;DDX11-AS1;RP11-806H10.4;RP11-738B7.1;RP11-146I2.1;RP…	0.277	4.62e-189	1.03e-188	1.93e-186	0.102
DNaseI_CellLine_LoVo	Accessible_Chromatin	Overlap	602	LINC00922;RP11-428L9.2;RP11-742B18.1;AC009133.12;AC009005.2;RP11-542B15.1;RP11-429J17.7;LGALS8-AS1;LINC00466;WT1-AS;LINC00511;RP11-865I6.2;CTD-2377D24.6;CDKN2B-AS1;RP11-624L4.1;HOXC-AS3;RP11-98D18.9;RP11-465N4.4;AFAP1-AS1;CTA-392C11.1;RP11-25L3.3;RP5-1028K7.2;RP4-533D7.5;AC017002.1;RP11-459E5.1;DDX11-AS1;RP11-806H10.4;RP11-738B7.1;RP11-146I2.1;CTC-548K16.1;RP11-148B18.1;RP11-191L9.4;RP3-395M20.12…	0.261	1.58e-182	3.41e-182	6.59e-180	0.102
DNaseI_Tissue_cardiac	Accessible_Chromatin	Overlap	720	LINC00922;RP11-400N13.3;AC015849.16;RP11-742B18.1;LEF1-AS1;TMPO-AS1;RP11-108L7.15;AC009133.12;RHPN1-AS1;CTD-2171N6.1;AC009005.2;RP11-542B15.1;MAFG-AS1;LGALS8-AS1;RP11-122M14.1;LINC00466;AP000251.3;WT1-AS;RP11-57A19.2;LINC00511;CDKN2B-AS1;RP11-624L4.1;HOXC-AS3;RP11-347C12.10;RP11-783K16.13;RP11-98D18.9;RP11-465N4.4;AFAP1-AS1;RP11-25L3.3;RP11-295G20.2;RP4-533D7.5;RP11-629O1.2;AC017002.1;RP11-459E5.…	0.312	4.42e-199	1.13e-198	1.84e-196	0.101
DNaseI_CellLine_HGF	Accessible_Chromatin	Overlap	714	LINC00922;RP11-400N13.3;RP11-417E7.2;AC015849.16;RP11-742B18.1;LEF1-AS1;TMPO-AS1;RP11-108L7.15;AC009133.12;RHPN1-AS1;CTD-2171N6.1;AC009005.2;RP11-542B15.1;MAFG-AS1;LGALS8-AS1;RP11-122M14.1;LINC00466;AC112721.2;AP000251.3;RP11-265N7.1;LINC00511;CDKN2B-AS1;RP11-624L4.1;HOXC-AS3;RP11-98G7.1;RP11-443B20.1;RP11-347C12.10;RP11-783K16.13;RP11-98D18.9;RP11-465N4.4;AFAP1-AS1;RP11-25L3.3;RP11-295G20.2;RP5-…	0.31	8.97e-196	2.17e-195	3.74e-193	0.101
DNaseI_Tissue_caudate-nucleus	Accessible_Chromatin	Overlap	699	LINC00922;RP11-400N13.3;RP11-417E7.2;RP11-742B18.1;LEF1-AS1;RP11-547D24.1;AC009005.2;RP11-542B15.1;RP11-429J17.7;LGALS8-AS1;LINC00466;AC112721.2;AGAP1-IT1;LINC00511;CDKN2B-AS1;RP11-624L4.1;HOXC-AS3;RP11-783K16.13;RP11-98D18.9;RP11-465N4.4;MIR3150B;AFAP1-AS1;RP11-25L3.3;RP11-465L10.10;CTB-49A3.4;RP5-1028K7.2;RP4-533D7.5;AC017002.1;RP11-459E5.1;DDX11-AS1;RP11-806H10.4;RP11-738B7.1;RP11-146I2.1;CTC-…	0.303	4.13e-194	9.73e-194	1.72e-191	0.101
DNaseI_CellLine_HS-5	Accessible_Chromatin	Overlap	671	LINC00922;RP11-400N13.3;RP11-742B18.1;LEF1-AS1;TMPO-AS1;RP11-108L7.15;RP11-542B15.1;MAFG-AS1;RP11-122M14.1;LINC00466;AC112721.2;AP000251.3;RP11-265N7.1;RP11-57A19.2;LINC00511;CDKN2B-AS1;RP11-624L4.1;HOXC-AS3;RP11-347C12.10;RP11-465N4.4;MIR3150B;AFAP1-AS1;RP11-25L3.3;RP11-295G20.2;RP5-1028K7.2;RP4-533D7.5;AC017002.1;RP11-459E5.1;RP13-463N16.6;RP11-567M16.2;DDX11-AS1;RP11-146I2.1;RP11-67L3.5;RP3-43…	0.291	3.03e-190	6.79e-190	1.26e-187	0.101
DNaseI_Tissue_arm-bone	Accessible_Chromatin	Overlap	667	LINC00922;RP11-400N13.3;RP11-417E7.2;RP11-863P13.3;RP11-742B18.1;LEF1-AS1;TMPO-AS1;RP11-108L7.15;AC009133.12;MAFG-AS1;AC114730.3;LGALS8-AS1;RP11-122M14.1;LINC00466;AP000251.3;WT1-AS;CDKN2B-AS1;RP11-624L4.1;RP11-426C22.4;HOXC-AS3;RP11-443B20.1;RP11-347C12.10;RP11-783K16.13;RP11-465N4.4;AFAP1-AS1;RP11-22C11.2;RP11-465L10.10;RP11-295G20.2;RP11-459E5.1;CTD-2529O21.1;RP11-567M16.2;DDX11-AS1;RP11-806H1…	0.289	1.25e-187	2.74e-187	5.21e-185	0.101
DNaseI_CellLine_MDA-MB-231	Accessible_Chromatin	Overlap	650	LINC00922;RP11-400N13.3;RP11-742B18.1;LEF1-AS1;AC011893.3;TMPO-AS1;RP11-108L7.15;RP11-547D24.1;RHPN1-AS1;AC009005.2;RP11-542B15.1;MAFG-AS1;LINC00337;LGALS8-AS1;RP11-122M14.1;AC112721.2;AP000251.3;RP11-265N7.1;WT1-AS;RP11-57A19.2;LINC00511;RP11-624L4.1;RP11-98G7.1;RP11-347C12.10;RP11-783K16.13;RP11-98D18.9;RP11-465N4.4;MIR3150B;AFAP1-AS1;RP11-25L3.3;RP11-465L10.10;RP11-295G20.2;RP5-1028K7.2;PCAT6;…	0.282	1.23e-187	2.71e-187	5.13e-185	0.101
ATAC_StemCell_iPSC	Accessible_Chromatin	Overlap	648	AC015849.16;RP11-742B18.1;TMPO-AS1;RP11-108L7.15;AC009133.12;RHPN1-AS1;AC009005.2;RP11-542B15.1;MAFG-AS1;LGALS8-AS1;RP11-122M14.1;AP000251.3;WT1-AS;CTA-384D8.35;CDKN2B-AS1;RP11-624L4.1;RP11-98G7.1;RP11-347C12.10;RP11-783K16.13;RP11-98D18.9;RP11-465N4.4;AFAP1-AS1;RP11-25L3.3;CTB-49A3.4;RP11-295G20.2;PCAT6;AC017002.1;RP11-459E5.1;DDX11-AS1;RP11-806H10.4;RP11-738B7.1;RP11-146I2.1;RP11-67L3.5;CTC-548…	0.281	5.4e-186	1.17e-185	2.25e-183	0.101
DNaseI_PrimaryCell_Th17	Accessible_Chromatin	Overlap	608	LINC00922;AC015849.16;RP11-742B18.1;AC011893.3;TMPO-AS1;RP11-108L7.15;AC009133.12;CTD-2171N6.1;AC009005.2;RP11-542B15.1;MAFG-AS1;RP11-429J17.7;LGALS8-AS1;RP11-196G18.22;RP11-122M14.1;AC112721.2;AP000251.3;CTA-384D8.35;LINC00511;CDKN2B-AS1;RP11-624L4.1;HOXC-AS3;RP11-443B20.1;RP6-65G23.3;RP11-783K16.13;RP11-465N4.4;AFAP1-AS1;RP11-25L3.3;RP11-465L10.10;CTB-49A3.4;RP11-295G20.2;RP5-1028K7.2;AC017002.…	0.264	2.12e-180	4.42e-180	8.84e-178	0.101
DNaseI_CellLine_GM12891	Accessible_Chromatin	Overlap	603	RP11-400N13.3;RP11-742B18.1;LEF1-AS1;AC011893.3;TMPO-AS1;RP11-108L7.15;AC009133.12;RHPN1-AS1;AC009005.2;RP11-542B15.1;MAFG-AS1;LINC00337;AC114730.3;RP11-429J17.7;LGALS8-AS1;RP11-122M14.1;AP000251.3;CTA-384D8.35;CDKN2B-AS1;RP11-624L4.1;HOXC-AS3;RP11-443B20.1;RP11-347C12.10;RP11-783K16.13;RP11-465N4.4;MIR3150B;AFAP1-AS1;RP11-22C11.2;RP11-465L10.10;RP11-295G20.2;PCAT6;RP11-459E5.1;CTD-2529O21.1;DDX1…	0.261	9.57e-181	2.02e-180	3.99e-178	0.101
DNaseI_Tissue_tibial-nerve	Accessible_Chromatin	Overlap	709	LINC00922;RP11-417E7.2;RP11-863P13.3;RP11-742B18.1;AC011893.3;TMPO-AS1;RP11-108L7.15;AC009133.12;CTD-2510F5.4;RP11-542B15.1;MAFG-AS1;AC114730.3;RP11-429J17.7;LGALS8-AS1;RP11-196G18.22;LINC00466;AC112721.2;AP000251.3;WT1-AS;LINC00511;CDKN2B-AS1;RP11-624L4.1;RP11-426C22.4;HOXC-AS3;RP11-92K15.3;RP11-443B20.1;RP11-731F5.2;RP11-347C12.10;RP6-65G23.3;RP11-783K16.13;RP11-465N4.4;AFAP1-AS1;RP11-25L3.3;RP…	0.307	2.05e-192	4.7e-192	8.55e-190	0.1
DNaseI_CellLine_OCI-LY7	Accessible_Chromatin	Overlap	636	LINC00922;RP11-742B18.1;LEF1-AS1;TMPO-AS1;RP11-108L7.15;AC009133.12;AC009005.2;RP11-542B15.1;MAFG-AS1;LINC00337;RP11-429J17.7;RP11-196G18.22;RP11-122M14.1;AP000251.3;RP11-57A19.2;LINC00511;CDKN2B-AS1;RP11-624L4.1;HOXC-AS3;RP11-347C12.10;RP11-783K16.13;RP11-465N4.4;MIR3150B;AFAP1-AS1;RP11-465L10.10;RP11-295G20.2;RP5-1028K7.2;RP11-629O1.2;RP11-459E5.1;SMCR2;DDX11-AS1;RP11-806H10.4;RP11-146I2.1;RP11…	0.276	2.3e-182	4.94e-182	9.59e-180	0.1
DNaseI_CellLine_RKO	Accessible_Chromatin	Overlap	634	LINC00922;RP11-400N13.3;RP11-428L9.2;RP11-742B18.1;LEF1-AS1;AC009005.2;RP11-542B15.1;RP11-429J17.7;RP11-122M14.1;LINC00466;WT1-AS;LINC00511;RP11-865I6.2;CDKN2B-AS1;RP11-624L4.1;RP11-426C22.4;HOXC-AS3;RP11-429J17.5;RP11-98D18.9;RP11-465N4.4;MIR3150B;AFAP1-AS1;RP11-465L10.10;CTB-49A3.4;RP5-1028K7.2;RP4-533D7.5;AC017002.1;RP11-459E5.1;DDX11-AS1;RP11-738B7.1;CTC-548K16.1;RP11-148B18.1;AC012462.2;RP11…	0.275	3.95e-181	8.36e-181	1.65e-178	0.1
DNaseI_CellLine_GM18861	Accessible_Chromatin	Overlap	575	RP11-400N13.3;AC015849.16;RP11-742B18.1;LEF1-AS1;AC011893.3;TMPO-AS1;RP11-108L7.15;AC009133.12;RHPN1-AS1;AC009005.2;MAFG-AS1;LINC00337;LGALS8-AS1;RP11-122M14.1;AP000251.3;CTA-384D8.35;CDKN2B-AS1;RP11-624L4.1;HOXC-AS3;RP11-98G7.1;RP11-731F5.2;RP11-347C12.10;RP11-783K16.13;RP11-98D18.9;RP11-465N4.4;AFAP1-AS1;RP11-465L10.10;RP11-295G20.2;RP5-1028K7.2;PCAT6;RP11-459E5.1;DDX11-AS1;RP11-806H10.4;RP11-1…	0.249	1.01e-172	2.02e-172	4.21e-170	0.1
ATAC_Tissue_Cervix	Accessible_Chromatin	Overlap	551	LEF1-AS1;TMPO-AS1;RP11-108L7.15;AC009133.12;RHPN1-AS1;AC009005.2;RP11-542B15.1;MAFG-AS1;LINC00337;RP11-429J17.7;LGALS8-AS1;RP11-196G18.22;RP11-122M14.1;AC112721.2;AP000251.3;RP11-265N7.1;WT1-AS;CTA-384D8.35;LINC00511;CDKN2B-AS1;RP11-127I20.5;RP11-624L4.1;HOXC-AS3;RP11-98G7.1;RP11-429J17.5;RP11-347C12.10;RP11-783K16.13;RP11-98D18.9;RP11-465N4.4;MIR3150B;RP11-22C11.2;RP11-295G20.2;RP5-1028K7.2;PCAT…	0.239	4.2e-170	8.22e-170	1.75e-167	0.1
DNaseI_CellLine_HCT116	Accessible_Chromatin	Overlap	609	LINC00922;RP11-742B18.1;LEF1-AS1;TMPO-AS1;RP11-108L7.15;AC009005.2;MAFG-AS1;RP11-429J17.7;LGALS8-AS1;RP11-122M14.1;LINC00466;AC112721.2;AP000251.3;RP11-265N7.1;WT1-AS;RP11-57A19.2;LINC00511;CDKN2B-AS1;RP11-624L4.1;HOXC-AS3;RP11-347C12.10;RP11-783K16.13;RP11-465N4.4;MIR3150B;AFAP1-AS1;CTA-392C11.1;RP11-25L3.3;RP11-22C11.2;RP11-465L10.10;RP11-295G20.2;RP5-1028K7.2;RP4-533D7.5;RP11-459E5.1;SMCR2;RP1…	0.264	5.55e-177	1.13e-176	2.31e-174	0.0999
DNaseI_CellLine_MM1S	Accessible_Chromatin	Overlap	625	LINC00922;RP11-742B18.1;LEF1-AS1;RP11-547D24.1;AC009005.2;RP11-542B15.1;MAFG-AS1;RP11-429J17.7;RP11-196G18.22;LINC00466;RP11-865I6.2;CDKN2B-AS1;RP11-624L4.1;HOXC-AS3;RP11-731F5.2;RP6-65G23.3;RP11-98D18.9;RP11-465N4.4;AFAP1-AS1;RP11-465L10.10;RP11-295G20.2;RP5-1028K7.2;RP4-533D7.5;AC017002.1;RP11-459E5.1;DDX11-AS1;RP11-806H10.4;RP11-738B7.1;RP11-146I2.1;CTC-548K16.1;RP11-148B18.1;AC012462.2;RP11-1…	0.271	6.71e-179	1.39e-178	2.8e-176	0.0998
DNaseI_CellLine_GM19239	Accessible_Chromatin	Overlap	580	RP11-400N13.3;RP11-742B18.1;LEF1-AS1;AC011893.3;TMPO-AS1;RP11-108L7.15;AC009133.12;AC009005.2;MAFG-AS1;LGALS8-AS1;RP11-122M14.1;AP000251.3;LINC00511;CDKN2B-AS1;RP11-624L4.1;HOXC-AS3;RP11-347C12.10;RP11-783K16.13;RP11-465N4.4;AFAP1-AS1;RP11-22C11.2;RP11-465L10.10;RP11-295G20.2;PCAT6;RP4-533D7.5;RP11-459E5.1;SMCR2;DDX11-AS1;RP11-806H10.4;RP11-146I2.1;RP11-67L3.5;RP3-439F8.1;CTA-126B4.7;RP11-783K16.…	0.252	1.03e-172	2.06e-172	4.3e-170	0.0998
DNaseI_Tissue_putamen	Accessible_Chromatin	Overlap	622	LINC00922;RP11-400N13.3;RP11-417E7.2;RP11-742B18.1;LEF1-AS1;RP11-547D24.1;RP11-542B15.1;RP11-429J17.7;LGALS8-AS1;LINC00466;AC112721.2;LINC00511;CDKN2B-AS1;RP11-624L4.1;RP11-98D18.9;RP11-465N4.4;AFAP1-AS1;RP11-25L3.3;RP11-465L10.10;RP5-1028K7.2;RP4-533D7.5;AC017002.1;RP11-459E5.1;DDX11-AS1;RP11-738B7.1;RP11-146I2.1;CTC-548K16.1;RP3-439F8.1;RP11-14D22.1;RP11-148B18.1;CTD-3035D6.2;RP11-191L9.4;CTD-2…	0.27	5.63e-178	1.15e-177	2.35e-175	0.0997
ATAC_StemCell_SSEA4+	Accessible_Chromatin	Overlap	621	LINC00922;RP11-400N13.3;AC015849.16;RP11-742B18.1;TMPO-AS1;RP11-108L7.15;AC009133.12;RHPN1-AS1;AC009005.2;RP11-542B15.1;MAFG-AS1;LGALS8-AS1;RP11-122M14.1;LINC00466;AP000251.3;CTA-384D8.35;LINC00511;CDKN2B-AS1;RP11-624L4.1;HOXC-AS3;RP11-98G7.1;RP11-347C12.10;RP11-783K16.13;RP11-98D18.9;AFAP1-AS1;RP11-25L3.3;RP11-295G20.2;PCAT6;AC017002.1;RP11-459E5.1;DDX11-AS1;RP11-806H10.4;RP11-146I2.1;RP11-67L3.…	0.269	4.91e-178	1.01e-177	2.05e-175	0.0997
DNaseI_CellLine_SJCRH30	Accessible_Chromatin	Overlap	652	LINC00922;RP11-400N13.3;RP11-417E7.2;RP11-742B18.1;LEF1-AS1;TMPO-AS1;RP11-108L7.15;CTD-2171N6.1;RP11-542B15.1;MAFG-AS1;LINC00337;AC114730.3;RP11-122M14.1;LINC00466;AP000251.3;RP11-265N7.1;WT1-AS;AGAP1-IT1;RP11-57A19.2;LINC00511;CDKN2B-AS1;RP11-624L4.1;HOXC-AS3;RP11-347C12.10;RP11-783K16.13;RP11-465N4.4;AFAP1-AS1;RP11-25L3.3;RP11-465L10.10;CTB-49A3.4;RP11-295G20.2;RP11-459E5.1;CTD-2529O21.1;SMCR2;…	0.283	7.34e-182	1.57e-181	3.06e-179	0.0995
DNaseI_CellLine_GM12892	Accessible_Chromatin	Overlap	575	RP11-400N13.3;LEF1-AS1;AC011893.3;TMPO-AS1;RP11-108L7.15;AC009133.12;RHPN1-AS1;DSCAM-AS1;AC009005.2;MAFG-AS1;AC114730.3;RP11-429J17.7;LGALS8-AS1;RP11-122M14.1;AP000251.3;CTA-384D8.35;CDKN2B-AS1;RP11-127I20.5;RP11-624L4.1;HOXC-AS3;RP11-443B20.1;RP11-347C12.10;RP11-783K16.13;RP11-465N4.4;MIR3150B;AFAP1-AS1;RP11-25L3.3;RP11-465L10.10;CTB-49A3.4;RP11-295G20.2;PCAT6;RP11-459E5.1;CTD-2529O21.1;RP11-567…	0.249	4.89e-171	9.62e-171	2.04e-168	0.0994
DNaseI_CellLine_GM19238	Accessible_Chromatin	Overlap	584	LINC00922;RP11-400N13.3;RP11-742B18.1;LEF1-AS1;TMPO-AS1;RP11-108L7.15;AC009133.12;AC009005.2;MAFG-AS1;LGALS8-AS1;RP11-122M14.1;AP000251.3;RP11-57A19.2;LINC00511;CDKN2B-AS1;RP11-624L4.1;HOXC-AS3;RP11-731F5.2;RP11-347C12.10;RP11-783K16.13;RP11-98D18.9;RP11-465N4.4;MIR3150B;AFAP1-AS1;RP11-465L10.10;RP11-295G20.2;RP5-1028K7.2;PCAT6;RP4-533D7.5;RP11-459E5.1;SMCR2;DDX11-AS1;RP11-806H10.4;RP11-146I2.1;R…	0.253	2.1e-171	4.15e-171	8.76e-169	0.0992
DNaseI_CellLine_H4	Accessible_Chromatin	Overlap	657	LINC00922;AC015849.16;RP11-742B18.1;DSCAM-AS1;RP11-542B15.1;RP11-429J17.7;LINC00466;WT1-AS;LINC00511;RP11-865I6.2;RP11-624L4.1;HOXC-AS3;RP11-98D18.9;RP11-465N4.4;RP11-25L3.3;RP11-465L10.10;CTB-49A3.4;RP11-295G20.2;RP5-1028K7.2;RP4-533D7.5;AC017002.1;RP11-459E5.1;DDX11-AS1;RP11-146I2.1;CTC-548K16.1;RP11-148B18.1;CTD-3035D6.2;RP11-191L9.4;CTD-2589M5.4;CTD-2047H16.2;AC005624.2;LINC00536;ST8SIA6-AS1;…	0.285	2.29e-181	4.87e-181	9.55e-179	0.0991
DNaseI_CellLine_GM04503	Accessible_Chromatin	Overlap	653	LINC00922;RP11-400N13.3;RP11-417E7.2;AC015849.16;RP11-742B18.1;LEF1-AS1;TMPO-AS1;RP11-108L7.15;RHPN1-AS1;CTD-2171N6.1;RP11-542B15.1;MAFG-AS1;LGALS8-AS1;RP11-122M14.1;LINC00466;AC112721.2;AP000251.3;RP11-265N7.1;LINC00511;CDKN2B-AS1;RP11-624L4.1;HOXC-AS3;RP11-347C12.10;RP11-783K16.13;RP11-465N4.4;MIR3150B;RP11-25L3.3;CTB-49A3.4;RP11-295G20.2;RP5-1028K7.2;RP4-533D7.5;AC017002.1;RP11-459E5.1;RP13-46…	0.283	1.83e-179	3.8e-179	7.63e-177	0.0987
DNaseI_CellLine_GM19192	Accessible_Chromatin	Overlap	568	RP11-400N13.3;AC015849.16;RP11-742B18.1;AC011893.3;TMPO-AS1;RP11-108L7.15;AC009133.12;RHPN1-AS1;AC009005.2;MAFG-AS1;LINC00337;LGALS8-AS1;RP11-122M14.1;AP000251.3;WT1-AS;RP11-57A19.2;CTA-384D8.35;CDKN2B-AS1;RP11-624L4.1;HOXC-AS3;RP11-98G7.1;RP11-731F5.2;RP11-347C12.10;RP11-783K16.13;RP11-98D18.9;RP11-465N4.4;MIR3150B;AFAP1-AS1;RP11-465L10.10;CTB-49A3.4;RP11-295G20.2;RP5-1028K7.2;PCAT6;RP11-459E5.1…	0.246	1.06e-167	2.05e-167	4.42e-165	0.0986
DNaseI_Tissue_prostate	Accessible_Chromatin	Overlap	612	LINC00922;AC015849.16;LEF1-AS1;TMPO-AS1;RP11-108L7.15;AC009133.12;AC009005.2;RP11-542B15.1;MAFG-AS1;AC114730.3;RP11-429J17.7;LGALS8-AS1;RP11-196G18.22;RP11-122M14.1;AP000251.3;WT1-AS;LINC00511;AP001434.2;CDKN2B-AS1;RP11-624L4.1;RP11-731F5.2;RP11-347C12.10;RP11-783K16.13;RP11-465N4.4;MIR3150B;RP11-25L3.3;RP11-22C11.2;RP11-295G20.2;PCAT6;RP1-86C11.7;RP4-533D7.5;RP11-459E5.1;CTD-2529O21.1;DDX11-AS1;…	0.265	1.36e-172	2.7e-172	5.67e-170	0.0984
DNaseI_Tissue_testis	Accessible_Chromatin	Overlap	673	LINC00922;AC015849.16;RP11-742B18.1;LEF1-AS1;TMPO-AS1;RP11-108L7.15;CTD-2171N6.1;AC009005.2;RP11-542B15.1;MAFG-AS1;LGALS8-AS1;RP11-122M14.1;LINC00466;AP000251.3;RP11-265N7.1;WT1-AS;LINC00511;CDKN2B-AS1;RP11-624L4.1;HOXC-AS3;RP11-347C12.10;RP11-783K16.13;RP11-98D18.9;RP11-465N4.4;AFAP1-AS1;CTA-392C11.1;RP11-25L3.3;RP11-465L10.10;CTB-49A3.4;RP11-295G20.2;RP4-533D7.5;RP11-459E5.1;DDX11-AS1;RP11-806H…	0.292	1.28e-180	2.68e-180	5.34e-178	0.0982
DNaseI_CellLine_HFF-Myc	Accessible_Chromatin	Overlap	637	LINC00922;RP11-400N13.3;RP11-742B18.1;LEF1-AS1;TMPO-AS1;RP11-108L7.15;AC009133.12;CTD-2171N6.1;RP11-542B15.1;MAFG-AS1;LGALS8-AS1;RP11-122M14.1;LINC00466;AC112721.2;AP000251.3;RP11-265N7.1;WT1-AS;RP11-57A19.2;CDKN2B-AS1;RP11-624L4.1;HOXC-AS3;RP11-347C12.10;RP11-783K16.13;RP11-465N4.4;RP11-25L3.3;CTB-49A3.4;RP5-1028K7.2;RP4-533D7.5;AC017002.1;RP11-459E5.1;SMCR2;RP13-463N16.6;DDX11-AS1;RP11-806H10.4…	0.276	1.64e-174	3.32e-174	6.84e-172	0.0979
DNaseI_Tissuefrontal_cortex	Accessible_Chromatin	Overlap	598	LINC00922;RP11-742B18.1;LEF1-AS1;TMPO-AS1;RP11-108L7.15;AC009133.12;RHPN1-AS1;DSCAM-AS1;AC009005.2;MAFG-AS1;LINC00337;AC114730.3;LGALS8-AS1;RP11-122M14.1;AP000251.3;RP11-57A19.2;LINC00511;CDKN2B-AS1;RP11-624L4.1;HOXC-AS3;RP11-98G7.1;RP11-347C12.10;RP11-783K16.13;RP11-465N4.4;AFAP1-AS1;RP11-22C11.2;RP11-465L10.10;RP11-295G20.2;PCAT6;RP11-459E5.1;RP11-909N17.2;DDX11-AS1;RP11-806H10.4;RP11-738B7.1;R…	0.259	3.3e-168	6.4e-168	1.38e-165	0.0976
DNaseI_CellLine_H9	Accessible_Chromatin	Overlap	638	LINC00922;RP11-742B18.1;LEF1-AS1;TMPO-AS1;CTD-2171N6.1;RP11-542B15.1;MAFG-AS1;RP11-429J17.7;LGALS8-AS1;RP11-196G18.22;RP11-122M14.1;LINC00466;AP000251.3;AGAP1-IT1;LINC00511;CDKN2B-AS1;RP11-624L4.1;HOXC-AS3;RP11-347C12.10;RP11-783K16.13;RP11-98D18.9;RP11-465N4.4;MIR3150B;AFAP1-AS1;RP11-25L3.3;RP11-22C11.2;RP11-465L10.10;RP11-295G20.2;RP11-459E5.1;DDX11-AS1;RP11-806H10.4;RP11-146I2.1;RP11-67L3.5;CT…	0.277	4.24e-173	8.54e-173	1.77e-170	0.0974
ATAC_CellLine_MOLM14	Accessible_Chromatin	Overlap	592	LINC00922;RP11-742B18.1;AC011893.3;TMPO-AS1;RP11-108L7.15;RHPN1-AS1;MAFG-AS1;LINC00337;LGALS8-AS1;RP11-122M14.1;LINC00466;WT1-AS;LINC00511;CDKN2B-AS1;RP11-624L4.1;RP11-98G7.1;RP11-347C12.10;RP11-783K16.13;RP11-98D18.9;RP11-465N4.4;MIR3150B;RP11-25L3.3;CTB-49A3.4;RP11-295G20.2;PCAT6;AC017002.1;RP11-459E5.1;DDX11-AS1;RP11-806H10.4;RP11-146I2.1;RP11-67L3.5;RP3-439F8.1;CTA-126B4.7;RP11-783K16.5;RP11-…	0.257	4.46e-167	8.57e-167	1.86e-164	0.0974
ATAC_CellLine_WM989	Accessible_Chromatin	Overlap	591	LINC00922;RP11-400N13.3;RP11-742B18.1;LEF1-AS1;TMPO-AS1;RP11-108L7.15;RHPN1-AS1;CTD-2171N6.1;MAFG-AS1;LGALS8-AS1;RP11-122M14.1;LINC00466;AC112721.2;AP000251.3;WT1-AS;LINC00511;CDKN2B-AS1;RP11-624L4.1;HOXC-AS3;RP11-98G7.1;RP11-347C12.10;RP11-783K16.13;RP11-98D18.9;RP11-25L3.3;CTB-49A3.4;RP11-295G20.2;RP5-1028K7.2;PCAT6;AC017002.1;RP11-459E5.1;CTD-2529O21.1;DDX11-AS1;RP11-806H10.4;RP11-146I2.1;RP11…	0.256	3.36e-166	6.43e-166	1.4e-163	0.0972
DNaseI_CellLine_D721Med	Accessible_Chromatin	Overlap	579	LINC00922;RP11-400N13.3;RP11-742B18.1;TMPO-AS1;RP11-108L7.15;AC009133.12;RHPN1-AS1;AC009005.2;MAFG-AS1;RP11-429J17.7;LGALS8-AS1;RP11-196G18.22;RP11-122M14.1;LINC00466;AP000251.3;CDKN2B-AS1;RP11-624L4.1;HOXC-AS3;RP11-98G7.1;RP11-347C12.10;RP11-783K16.13;RP11-98D18.9;RP11-465N4.4;AFAP1-AS1;RP11-25L3.3;RP11-465L10.10;RP11-295G20.2;RP5-1028K7.2;PCAT6;RP11-459E5.1;DDX11-AS1;RP11-806H10.4;RP11-146I2.1;…	0.251	2.09e-164	3.96e-164	8.72e-162	0.0971
DNaseI_CellLine_AG09309	Accessible_Chromatin	Overlap	612	LINC00922;RP11-400N13.3;AC015849.16;RP11-742B18.1;LEF1-AS1;TMPO-AS1;RP11-108L7.15;CTD-2171N6.1;RP11-542B15.1;MAFG-AS1;LGALS8-AS1;RP11-122M14.1;AC112721.2;AP000251.3;RP11-265N7.1;CDKN2B-AS1;RP11-624L4.1;HOXC-AS3;RP11-347C12.10;RP11-783K16.13;RP11-465N4.4;MIR3150B;RP11-25L3.3;CTB-49A3.4;RP5-1028K7.2;RP4-533D7.5;AC017002.1;RP11-459E5.1;RP13-463N16.6;DDX11-AS1;RP11-146I2.1;RP3-439F8.1;CTA-126B4.7;RP1…	0.265	1.31e-165	2.49e-165	5.46e-163	0.0961
ATAC_CellLine_NHEK	Accessible_Chromatin	Overlap	597	LINC00922;RP11-400N13.3;RP11-742B18.1;LEF1-AS1;TMPO-AS1;RP11-108L7.15;AC009005.2;RP11-542B15.1;RP11-429J17.7;LGALS8-AS1;RP11-122M14.1;LINC00466;AC112721.2;AP000251.3;RP11-265N7.1;LINC00052;LINC00511;CDKN2B-AS1;RP11-624L4.1;RP11-98G7.1;RP11-347C12.10;RP11-465N4.4;MIR3150B;AFAP1-AS1;RP11-25L3.3;RP11-22C11.2;CTB-49A3.4;RP11-295G20.2;RP5-1028K7.2;RP11-459E5.1;SMCR2;RP13-463N16.6;RP11-567M16.2;DDX11-A…	0.259	4.95e-163	9.34e-163	2.06e-160	0.0959
DNaseI_Tissue_muscle-of-back	Accessible_Chromatin	Overlap	644	LINC00922;RP11-400N13.3;RP11-417E7.2;RP11-742B18.1;LEF1-AS1;TMPO-AS1;RP11-108L7.15;AC009133.12;CTD-2171N6.1;RP11-542B15.1;MAFG-AS1;LGALS8-AS1;RP11-122M14.1;LINC00466;AP000251.3;RP11-57A19.2;LINC00511;CDKN2B-AS1;RP11-624L4.1;HOXC-AS3;RP11-347C12.10;RP11-783K16.13;RP11-465N4.4;AFAP1-AS1;CTA-392C11.1;CTB-49A3.4;RP11-295G20.2;AC017002.1;RP11-459E5.1;CTD-2529O21.1;RP11-567M16.2;DDX11-AS1;RP11-806H10.4…	0.279	8.35e-169	1.63e-168	3.48e-166	0.0958
DNaseI_CellLine_GM18486	Accessible_Chromatin	Overlap	540	RP11-400N13.3;AC015849.16;RP11-742B18.1;AC011893.3;TMPO-AS1;RP11-108L7.15;AC009133.12;RHPN1-AS1;AC009005.2;MAFG-AS1;LINC00337;LGALS8-AS1;RP11-122M14.1;RP11-57A19.2;CTA-384D8.35;CDKN2B-AS1;RP11-624L4.1;HOXC-AS3;RP11-98G7.1;RP11-347C12.10;RP11-783K16.13;RP11-98D18.9;RP11-465N4.4;AFAP1-AS1;RP11-465L10.10;RP11-295G20.2;RP5-1028K7.2;PCAT6;RP11-459E5.1;SMCR2;DDX11-AS1;RP11-806H10.4;RP11-146I2.1;RP11-67…	0.234	4.74e-156	8.82e-156	1.98e-153	0.0958
ATAC_StemCell_ipsc	Accessible_Chromatin	Overlap	593	LINC00922;RP11-400N13.3;RP11-742B18.1;LEF1-AS1;TMPO-AS1;RP11-108L7.15;RHPN1-AS1;CTD-2171N6.1;AC009005.2;RP11-542B15.1;MAFG-AS1;LINC00337;RP11-429J17.7;LGALS8-AS1;RP11-122M14.1;AC112721.2;AP000251.3;RP11-57A19.2;LINC00511;CDKN2B-AS1;RP11-624L4.1;HOXC-AS3;RP11-98G7.1;RP11-347C12.10;RP11-783K16.13;RP11-98D18.9;RP11-465N4.4;RP11-25L3.3;RP11-465L10.10;CTB-49A3.4;RP11-295G20.2;RP5-1028K7.2;PCAT6;AC0170…	0.257	6.97e-162	1.31e-161	2.91e-159	0.0957
DNaseI_CellLine_SW1116	Accessible_Chromatin	Overlap	511	LEF1-AS1;TMPO-AS1;RP11-108L7.15;AC009133.12;RHPN1-AS1;RP11-542B15.1;MAFG-AS1;AC114730.3;RP11-429J17.7;LGALS8-AS1;RP11-122M14.1;AP000251.3;LINC00511;CDKN2B-AS1;RP11-127I20.5;RP11-624L4.1;HOXC-AS3;RP11-98G7.1;RP11-429J17.5;RP11-347C12.10;RP11-783K16.13;RP11-98D18.9;RP11-465N4.4;MIR3150B;AFAP1-AS1;RP11-25L3.3;RP11-22C11.2;RP11-465L10.10;RP11-295G20.2;RP5-1028K7.2;PCAT6;AC017002.1;RP11-459E5.1;SMCR2;…	0.222	9.83e-152	1.81e-151	4.1e-149	0.0952
DNaseI_Tissue_limb	Accessible_Chromatin	Overlap	548	LINC00922;RP11-400N13.3;AC015849.16;RP11-428L9.2;RP11-742B18.1;LEF1-AS1;CTD-2171N6.1;RP11-542B15.1;RP11-429J17.7;LGALS8-AS1;LINC00466;WT1-AS;LINC00511;CDKN2B-AS1;RP11-624L4.1;RP11-426C22.4;RP11-98D18.9;RP11-465N4.4;AFAP1-AS1;RP11-465L10.10;RP5-1028K7.2;RP4-533D7.5;AC017002.1;RP11-459E5.1;DDX11-AS1;RP11-806H10.4;RP11-146I2.1;RP11-473L15.3;RP3-439F8.1;RP11-191L9.4;CTD-2589M5.4;CTD-2047H16.2;CTD-252…	0.238	8.19e-155	1.52e-154	3.42e-152	0.0951
DNaseI_CellLine_BJ	Accessible_Chromatin	Overlap	585	LINC00922;RP11-400N13.3;RP11-742B18.1;LEF1-AS1;TMPO-AS1;RP11-108L7.15;AC009133.12;RP11-542B15.1;MAFG-AS1;LGALS8-AS1;RP11-122M14.1;AC112721.2;AP000251.3;RP11-265N7.1;LINC00511;CDKN2B-AS1;RP11-624L4.1;HOXC-AS3;RP11-347C12.10;RP11-465N4.4;RP11-25L3.3;RP11-295G20.2;RP5-1028K7.2;AC017002.1;RP11-459E5.1;RP11-567M16.2;DDX11-AS1;RP11-146I2.1;RP11-67L3.5;RP3-439F8.1;CTA-126B4.7;RP11-14D22.1;RP11-783K16.5;…	0.254	2.09e-158	3.91e-158	8.72e-156	0.0949
DNaseI_CellLine_CMK	Accessible_Chromatin	Overlap	554	LINC00922;AC015849.16;RP11-742B18.1;LEF1-AS1;TMPO-AS1;RP11-108L7.15;CTD-2171N6.1;AC009005.2;RP11-542B15.1;MAFG-AS1;LGALS8-AS1;RP11-122M14.1;AC112721.2;WT1-AS;RP11-57A19.2;LINC00511;RP11-624L4.1;HOXC-AS3;RP11-347C12.10;RP11-783K16.13;RP11-98D18.9;RP11-465N4.4;AFAP1-AS1;RP11-25L3.3;RP11-465L10.10;RP11-295G20.2;RP5-1028K7.2;AC017002.1;RP11-459E5.1;SMCR2;DDX11-AS1;RP11-806H10.4;RP11-146I2.1;RP11-67L3…	0.24	6.15e-154	1.13e-153	2.56e-151	0.0946
DNaseI_CellLine_GM18519	Accessible_Chromatin	Overlap	531	RP11-400N13.3;RP11-742B18.1;LEF1-AS1;AC011893.3;TMPO-AS1;RP11-108L7.15;AC009133.12;RHPN1-AS1;AC009005.2;MAFG-AS1;LINC00337;LGALS8-AS1;RP11-122M14.1;AP000251.3;RP11-57A19.2;CDKN2B-AS1;RP11-624L4.1;HOXC-AS3;RP11-98G7.1;RP11-731F5.2;RP11-347C12.10;RP11-783K16.13;RP11-98D18.9;RP11-465N4.4;AFAP1-AS1;RP11-465L10.10;RP11-295G20.2;RP5-1028K7.2;PCAT6;RP11-459E5.1;DDX11-AS1;RP11-806H10.4;RP11-146I2.1;RP11-…	0.23	1.12e-151	2.05e-151	4.67e-149	0.0946
ATAC_CellLine_T-47D	Accessible_Chromatin	Overlap	473	LEF1-AS1;TMPO-AS1;RP11-108L7.15;RHPN1-AS1;DSCAM-AS1;AC009005.2;RP11-542B15.1;MAFG-AS1;RP11-429J17.7;LGALS8-AS1;RP11-122M14.1;AP000251.3;WT1-AS;AGAP1-IT1;RP11-57A19.2;LINC00511;CDKN2B-AS1;RP11-624L4.1;HOXC-AS3;RP11-98G7.1;RP11-429J17.5;RP11-347C12.10;RP11-783K16.13;RP11-98D18.9;RP11-465N4.4;MIR3150B;RP11-22C11.2;RP11-465L10.10;RP11-295G20.2;PCAT6;AC017002.1;RP11-459E5.1;CTD-2529O21.1;DDX11-AS1;RP1…	0.205	1.06e-146	1.9e-146	4.42e-144	0.0945
DNaseI_CellLine_ELF-1	Accessible_Chromatin	Overlap	506	LINC00922;AC015849.16;RP11-742B18.1;LEF1-AS1;RP11-542B15.1;LGALS8-AS1;LINC00466;CDKN2B-AS1;RP11-127I20.5;RP11-624L4.1;RP11-98G7.1;RP11-98D18.9;AFAP1-AS1;RP11-465L10.10;CTB-49A3.4;RP5-1028K7.2;RP4-533D7.5;AC017002.1;RP11-459E5.1;RP11-909N17.2;DDX11-AS1;RP11-146I2.1;CTC-548K16.1;AC012462.2;RP11-191L9.4;CTD-2589M5.4;CTD-2047H16.2;AF015262.2;LINC00536;RP11-98D18.3;ST8SIA6-AS1;HOTAIR;RP11-556E13.1;MIR…	0.219	5.18e-146	9.19e-146	2.16e-143	0.0935
DNaseI_CellLine_GM12864	Accessible_Chromatin	Overlap	520	RP11-400N13.3;RP11-742B18.1;LEF1-AS1;AC011893.3;TMPO-AS1;RP11-108L7.15;CTD-2171N6.1;RP11-542B15.1;MAFG-AS1;LGALS8-AS1;RP11-122M14.1;AP000251.3;RP11-57A19.2;CTA-384D8.35;CDKN2B-AS1;RP11-624L4.1;RP11-426C22.4;HOXC-AS3;RP11-347C12.10;RP11-465N4.4;AFAP1-AS1;CTB-49A3.4;RP11-295G20.2;RP11-459E5.1;SMCR2;DDX11-AS1;RP11-806H10.4;RP11-146I2.1;RP11-67L3.5;CTA-126B4.7;RP11-14D22.1;AC012462.2;RP11-191L9.4;RP3…	0.225	4.95e-147	8.94e-147	2.06e-144	0.0934
ATAC_CellLine_MM1S	Accessible_Chromatin	Overlap	515	LINC00922;RP11-742B18.1;LEF1-AS1;TMPO-AS1;RP11-108L7.15;AC009133.12;RHPN1-AS1;AC009005.2;RP11-542B15.1;MAFG-AS1;LGALS8-AS1;RP11-122M14.1;AP000251.3;LINC00052;WT1-AS;RP11-57A19.2;LINC00511;CDKN2B-AS1;RP11-624L4.1;RP11-98G7.1;RP11-347C12.10;RP11-783K16.13;RP11-98D18.9;RP11-465N4.4;RP11-465L10.10;CTB-49A3.4;RP11-295G20.2;RP5-1028K7.2;PCAT6;AC017002.1;RP11-459E5.1;SMCR2;DDX11-AS1;RP11-806H10.4;RP11-1…	0.223	1.05e-146	1.89e-146	4.38e-144	0.0934
DNaseI_Tissueurinary_bladder	Accessible_Chromatin	Overlap	579	LINC00922;RP11-400N13.3;AC015849.16;RP11-742B18.1;LEF1-AS1;TMPO-AS1;RP11-108L7.15;AC009005.2;RP11-542B15.1;MAFG-AS1;LGALS8-AS1;RP11-122M14.1;LINC00466;AP000251.3;WT1-AS;RP11-57A19.2;LINC00511;CDKN2B-AS1;RP11-624L4.1;RP11-426C22.4;HOXC-AS3;RP11-347C12.10;RP11-465N4.4;MIR3150B;AFAP1-AS1;RP11-22C11.2;RP11-295G20.2;PCAT6;RP4-533D7.5;RP11-459E5.1;DDX11-AS1;RP11-806H10.4;RP11-146I2.1;CTC-548K16.1;CTA-1…	0.251	7.39e-151	1.35e-150	3.08e-148	0.0927
DNaseI_CellLine_LM7	Accessible_Chromatin	Overlap	525	LINC00922;RP11-400N13.3;RP11-742B18.1;LEF1-AS1;TMPO-AS1;RP11-108L7.15;RP11-547D24.1;CTD-2171N6.1;RP11-542B15.1;MAFG-AS1;LGALS8-AS1;RP11-122M14.1;AC112721.2;AP000251.3;LINC00511;CDKN2B-AS1;RP11-624L4.1;HOXC-AS3;RP11-98G7.1;RP11-347C12.10;RP11-783K16.13;RP11-98D18.9;RP11-465N4.4;MIR3150B;AFAP1-AS1;CTB-49A3.4;RP11-295G20.2;RP5-1028K7.2;PCAT6;RP11-459E5.1;DDX11-AS1;RP11-806H10.4;RP11-146I2.1;RP11-67L…	0.228	5.28e-144	9.25e-144	2.2e-141	0.0922
DNaseI_CellLine_AG09319	Accessible_Chromatin	Overlap	573	LINC00922;RP11-400N13.3;RP11-742B18.1;LEF1-AS1;TMPO-AS1;RP11-108L7.15;AC009133.12;RP11-542B15.1;MAFG-AS1;LGALS8-AS1;RP11-122M14.1;AP000251.3;RP11-265N7.1;LINC00511;CDKN2B-AS1;RP11-624L4.1;HOXC-AS3;RP11-347C12.10;RP11-783K16.13;RP11-465N4.4;AFAP1-AS1;RP11-25L3.3;RP11-295G20.2;RP5-1028K7.2;RP4-533D7.5;AC017002.1;RP11-459E5.1;DDX11-AS1;RP11-806H10.4;RP11-146I2.1;RP11-67L3.5;RP3-439F8.1;CTA-126B4.7;R…	0.248	1.28e-147	2.32e-147	5.34e-145	0.0918
ATAC_CellLine_Gen2-2	Accessible_Chromatin	Overlap	526	LINC00922;RP11-400N13.3;AC015849.16;RP11-742B18.1;LEF1-AS1;AC011893.3;TMPO-AS1;RP11-108L7.15;AC009133.12;RHPN1-AS1;CTD-2171N6.1;RP11-542B15.1;MAFG-AS1;LINC00337;LGALS8-AS1;RP11-122M14.1;CDKN2B-AS1;RP11-624L4.1;RP11-98G7.1;RP11-347C12.10;RP11-783K16.13;RP11-98D18.9;RP11-25L3.3;RP11-465L10.10;RP11-295G20.2;RP5-1028K7.2;PCAT6;AC017002.1;RP11-459E5.1;CTD-2529O21.1;DDX11-AS1;RP11-146I2.1;RP11-67L3.5;R…	0.228	1.19e-142	2.07e-142	4.96e-140	0.0917
DNaseI_Tissue_muscle-of-arm	Accessible_Chromatin	Overlap	576	LINC00922;RP11-400N13.3;RP11-417E7.2;RP11-742B18.1;LEF1-AS1;TMPO-AS1;RP11-108L7.15;CTD-2171N6.1;MAFG-AS1;LGALS8-AS1;RP11-122M14.1;LINC00466;AP000251.3;RP11-57A19.2;LINC00511;CDKN2B-AS1;RP11-624L4.1;HOXC-AS3;RP11-347C12.10;RP11-783K16.13;RP11-465N4.4;AFAP1-AS1;RP11-25L3.3;RP11-295G20.2;RP11-459E5.1;DDX11-AS1;RP11-806H10.4;RP11-146I2.1;RP11-67L3.5;CTC-548K16.1;RP3-439F8.1;CTA-126B4.7;RP11-783K16.5;…	0.25	1.22e-146	2.17e-146	5.09e-144	0.0914
ATAC_CellLine_C15	Accessible_Chromatin	Overlap	518	LINC00922;RP11-742B18.1;LEF1-AS1;TMPO-AS1;RP11-108L7.15;RHPN1-AS1;MAFG-AS1;RP11-429J17.7;LGALS8-AS1;RP11-196G18.22;RP11-122M14.1;LINC00466;AP000251.3;LINC00511;CDKN2B-AS1;RP11-624L4.1;RP11-98G7.1;RP11-347C12.10;RP11-783K16.13;RP11-98D18.9;RP11-465N4.4;RP11-465L10.10;CTB-49A3.4;RP11-295G20.2;PCAT6;AC017002.1;RP11-459E5.1;CTD-2529O21.1;SMCR2;DDX11-AS1;RP11-806H10.4;RP11-146I2.1;RP11-67L3.5;CTC-548K…	0.225	4.65e-141	7.91e-141	1.94e-138	0.0914
DNaseI_CellLine_WI-38	Accessible_Chromatin	Overlap	569	LINC00922;RP11-400N13.3;RP11-742B18.1;LEF1-AS1;TMPO-AS1;RP11-108L7.15;RP11-542B15.1;MAFG-AS1;LGALS8-AS1;RP11-122M14.1;AC112721.2;AP000251.3;RP11-265N7.1;LINC00511;CDKN2B-AS1;RP11-624L4.1;HOXC-AS3;RP11-347C12.10;RP11-465N4.4;MIR3150B;AFAP1-AS1;RP11-25L3.3;RP11-295G20.2;RP5-1028K7.2;RP4-533D7.5;AC017002.1;RP11-459E5.1;CTD-2529O21.1;RP13-463N16.6;DDX11-AS1;RP11-146I2.1;RP11-67L3.5;RP3-439F8.1;CTA-12…	0.247	1.12e-145	1.97e-145	4.67e-143	0.0913
ATAC_Tissue_Brain	Accessible_Chromatin	Overlap	575	LINC00922;RP11-417E7.2;RP11-742B18.1;LEF1-AS1;TMPO-AS1;RP11-108L7.15;AC009133.12;RHPN1-AS1;AC009005.2;MAFG-AS1;LINC00337;AC114730.3;LGALS8-AS1;RP11-122M14.1;LINC00466;AP000251.3;WT1-AS;LINC00511;CDKN2B-AS1;RP11-624L4.1;HOXC-AS3;RP11-98G7.1;RP11-347C12.10;RP11-783K16.13;RP11-98D18.9;RP11-465N4.4;RP11-465L10.10;RP11-295G20.2;PCAT6;RP11-459E5.1;CTD-2529O21.1;DDX11-AS1;RP11-806H10.4;RP11-146I2.1;RP11…	0.249	7.18e-146	1.27e-145	2.99e-143	0.0912
ATAC_CellLine_FL3	Accessible_Chromatin	Overlap	537	LINC00922;RP11-400N13.3;RP11-742B18.1;LEF1-AS1;AC011893.3;TMPO-AS1;RP11-108L7.15;AC009133.12;RHPN1-AS1;CTD-2171N6.1;AC009005.2;RP11-542B15.1;MAFG-AS1;LINC00337;LGALS8-AS1;RP11-196G18.22;RP11-122M14.1;AC112721.2;AP000251.3;LINC00511;CDKN2B-AS1;RP11-624L4.1;RP11-98G7.1;RP11-347C12.10;RP11-783K16.13;RP11-98D18.9;RP11-465N4.4;AFAP1-AS1;RP11-25L3.3;CTB-49A3.4;RP11-295G20.2;RP5-1028K7.2;PCAT6;RP4-533D7…	0.233	4.28e-142	7.41e-142	1.78e-139	0.0912
ATAC_Inducedpluripotent_stem	Accessible_Chromatin	Overlap	547	LINC00922;RP11-400N13.3;RP11-742B18.1;LEF1-AS1;TMPO-AS1;RP11-108L7.15;RP11-542B15.1;MAFG-AS1;LGALS8-AS1;RP11-122M14.1;LINC00466;AP000251.3;RP11-57A19.2;LINC00511;CDKN2B-AS1;RP11-624L4.1;HOXC-AS3;RP11-98G7.1;RP11-347C12.10;RP11-783K16.13;RP11-98D18.9;RP11-465N4.4;AFAP1-AS1;RP11-25L3.3;RP11-465L10.10;RP11-295G20.2;PCAT6;RP11-459E5.1;DDX11-AS1;RP11-806H10.4;RP11-67L3.5;RP3-439F8.1;CTA-126B4.7;RP11-1…	0.237	6.52e-142	1.12e-141	2.72e-139	0.0908
ATAC_CellLine_501-Mel	Accessible_Chromatin	Overlap	525	LINC00922;RP11-400N13.3;RP11-742B18.1;LEF1-AS1;TMPO-AS1;RP11-108L7.15;RHPN1-AS1;MAFG-AS1;RP11-122M14.1;LINC00466;RP11-57A19.2;LINC00511;CDKN2B-AS1;RP11-624L4.1;RP11-98G7.1;RP11-347C12.10;RP11-783K16.13;RP11-98D18.9;AFAP1-AS1;RP11-25L3.3;RP11-295G20.2;RP5-1028K7.2;PCAT6;RP11-459E5.1;CTD-2529O21.1;DDX11-AS1;RP11-146I2.1;RP11-67L3.5;RP11-473L15.3;RP3-439F8.1;RP11-783K16.5;CTD-3035D6.2;RP11-191L9.4;R…	0.228	6.37e-140	1.08e-139	2.66e-137	0.0908
DNaseI_CellLine_HepG2	Accessible_Chromatin	Overlap	486	LINC00922;RP11-742B18.1;AC009133.12;RP11-542B15.1;RP11-429J17.7;LINC00466;AC112721.2;LINC00511;CTD-2377D24.6;CDKN2B-AS1;RP11-127I20.5;RP11-624L4.1;RP11-426C22.4;HOXC-AS3;RP1-228H13.5;RP11-98D18.9;RP11-465N4.4;AFAP1-AS1;CTA-392C11.1;RP11-465L10.10;RP11-295G20.2;RP5-1028K7.2;RP4-533D7.5;AC017002.1;RP11-459E5.1;SMCR2;RP11-806H10.4;RP11-146I2.1;CTC-548K16.1;RP11-148B18.1;CTD-2589M5.4;CTD-2047H16.2;LI…	0.211	1.53e-136	2.57e-136	6.38e-134	0.0908
ATAC_Tissue_Brain	Accessible_Chromatin	Overlap	568	LINC00922;RP11-742B18.1;LEF1-AS1;TMPO-AS1;RP11-108L7.15;AC009133.12;RHPN1-AS1;AC009005.2;MAFG-AS1;LINC00337;AC114730.3;LGALS8-AS1;RP11-122M14.1;LINC00466;AP000251.3;RP11-57A19.2;LINC00511;CDKN2B-AS1;RP11-624L4.1;HOXC-AS3;RP11-98G7.1;RP11-347C12.10;RP11-783K16.13;RP11-98D18.9;RP11-465N4.4;AFAP1-AS1;RP11-465L10.10;RP11-295G20.2;PCAT6;RP11-459E5.1;CTD-2529O21.1;RP11-806H10.4;RP11-146I2.1;RP11-67L3.5…	0.246	1.27e-143	2.22e-143	5.3e-141	0.0907
DNaseI_CellLine_AG04450	Accessible_Chromatin	Overlap	552	LINC00922;RP11-400N13.3;RP11-742B18.1;LEF1-AS1;TMPO-AS1;RP11-108L7.15;RP11-542B15.1;MAFG-AS1;LGALS8-AS1;RP11-122M14.1;AP000251.3;RP11-265N7.1;CDKN2B-AS1;RP11-624L4.1;RP11-347C12.10;RP11-783K16.13;RP11-465N4.4;AFAP1-AS1;RP11-25L3.3;RP11-295G20.2;RP5-1028K7.2;RP4-533D7.5;RP11-459E5.1;RP11-567M16.2;DDX11-AS1;RP11-146I2.1;RP11-67L3.5;CTC-548K16.1;RP3-439F8.1;CTA-126B4.7;RP11-14D22.1;RP11-783K16.5;AC0…	0.239	3.36e-141	5.74e-141	1.4e-138	0.0904
DNaseI_CellLine_hMADS-3	Accessible_Chromatin	Overlap	564	LINC00922;RP11-400N13.3;RP11-742B18.1;LEF1-AS1;TMPO-AS1;RP11-108L7.15;AC009005.2;RP11-542B15.1;MAFG-AS1;LGALS8-AS1;RP11-122M14.1;LINC00466;LINC00511;RP11-865I6.2;CDKN2B-AS1;RP11-624L4.1;HOXC-AS3;RP11-98G7.1;RP11-347C12.10;RP11-783K16.13;RP11-98D18.9;RP11-465N4.4;AFAP1-AS1;CTB-49A3.4;RP11-295G20.2;RP5-1028K7.2;PCAT6;RP11-459E5.1;DDX11-AS1;RP11-146I2.1;RP11-67L3.5;RP3-439F8.1;CTA-126B4.7;RP11-783K1…	0.245	6.37e-142	1.1e-141	2.66e-139	0.0903
DNaseI_CellLine_SK-N-MC	Accessible_Chromatin	Overlap	508	LINC00922;RP11-742B18.1;LEF1-AS1;TMPO-AS1;RHPN1-AS1;RP11-542B15.1;MAFG-AS1;RP11-122M14.1;LINC00466;CDKN2B-AS1;RP11-624L4.1;HOXC-AS3;RP11-347C12.10;RP11-465N4.4;RP11-25L3.3;RP11-295G20.2;RP11-459E5.1;DDX11-AS1;RP11-146I2.1;RP11-67L3.5;CTC-548K16.1;CTA-126B4.7;RP11-191L9.4;LA16c-380H5.2;AC005624.2;LINC00536;RP11-98D18.3;RP11-1275H24.2;RP11-556E13.1;RP11-533E19.7;RP11-53O19.1;RP11-53B2.5;RP11-161I6.…	0.22	5.69e-137	9.61e-137	2.37e-134	0.0903
DNaseI_CellLine_GM18510	Accessible_Chromatin	Overlap	481	AC015849.16;RP11-742B18.1;LEF1-AS1;AC011893.3;TMPO-AS1;RP11-108L7.15;AC009133.12;RHPN1-AS1;AC009005.2;MAFG-AS1;LINC00337;RP11-429J17.7;LGALS8-AS1;RP11-122M14.1;AP000251.3;CTA-384D8.35;LINC00511;CDKN2B-AS1;RP11-624L4.1;HOXC-AS3;RP11-98G7.1;RP11-731F5.2;RP11-347C12.10;RP11-783K16.13;RP11-98D18.9;RP11-465N4.4;MIR3150B;AFAP1-AS1;RP11-465L10.10;CTB-49A3.4;RP11-295G20.2;RP5-1028K7.2;PCAT6;RP11-459E5.1;…	0.209	2.9e-133	4.84e-133	1.21e-130	0.0898
DNaseI_CellLine_GM18507	Accessible_Chromatin	Overlap	474	LINC00922;RP11-400N13.3;LEF1-AS1;AC011893.3;TMPO-AS1;RP11-108L7.15;MAFG-AS1;LGALS8-AS1;RP11-122M14.1;AP000251.3;CTA-384D8.35;CDKN2B-AS1;RP11-624L4.1;HOXC-AS3;RP11-731F5.2;RP11-783K16.13;RP11-465N4.4;AFAP1-AS1;RP11-465L10.10;RP11-295G20.2;PCAT6;RP11-459E5.1;SMCR2;DDX11-AS1;RP11-806H10.4;RP11-738B7.1;RP11-146I2.1;RP11-67L3.5;CTC-548K16.1;RP3-439F8.1;RP11-783K16.5;RP11-13P5.2;RP3-395M20.12;RP11-196G…	0.206	1.19e-132	1.96e-132	4.96e-130	0.0897
DNaseI_CellLine_AG04449	Accessible_Chromatin	Overlap	527	LINC00922;RP11-400N13.3;RP11-417E7.2;AC015849.16;RP11-742B18.1;TMPO-AS1;RP11-108L7.15;RP11-542B15.1;RP11-122M14.1;AC112721.2;AP000251.3;RP11-265N7.1;LINC00511;CDKN2B-AS1;RP11-624L4.1;HOXC-AS3;RP11-347C12.10;RP11-783K16.13;RP11-465N4.4;AFAP1-AS1;RP11-25L3.3;CTB-49A3.4;RP11-295G20.2;RP5-1028K7.2;RP4-533D7.5;AC017002.1;RP11-459E5.1;RP13-463N16.6;RP11-567M16.2;RP11-909N17.2;DDX11-AS1;RP11-146I2.1;RP3…	0.229	1.99e-136	3.33e-136	8.3e-134	0.0896
ATAC_Tissue_Artery	Accessible_Chromatin	Overlap	481	LEF1-AS1;TMPO-AS1;RP11-108L7.15;AC009133.12;RHPN1-AS1;AC009005.2;RP11-542B15.1;MAFG-AS1;LGALS8-AS1;RP11-196G18.22;RP11-122M14.1;AP000251.3;CDKN2B-AS1;RP11-624L4.1;RP11-98G7.1;RP11-731F5.2;RP11-347C12.10;RP11-783K16.13;RP11-98D18.9;RP11-465N4.4;RP11-25L3.3;RP11-465L10.10;RP11-295G20.2;RP5-1028K7.2;PCAT6;RP11-459E5.1;DDX11-AS1;RP11-146I2.1;RP11-67L3.5;RP3-439F8.1;CTA-126B4.7;RP11-783K16.5;RP11-13P5…	0.209	7.98e-133	1.32e-132	3.33e-130	0.0896
ATAC_PrimaryCell_Treg	Accessible_Chromatin	Overlap	491	RP11-400N13.3;AC015849.16;LEF1-AS1;TMPO-AS1;RP11-108L7.15;RHPN1-AS1;AC009005.2;MAFG-AS1;LINC00337;LGALS8-AS1;RP11-122M14.1;AP000251.3;WT1-AS;LINC00511;CDKN2B-AS1;RP11-624L4.1;HOXC-AS3;RP11-98G7.1;RP11-347C12.10;RP11-783K16.13;RP11-98D18.9;RP11-465N4.4;MIR3150B;AFAP1-AS1;RP11-25L3.3;RP11-465L10.10;RP11-295G20.2;RP5-1028K7.2;PCAT6;AC017002.1;RP11-459E5.1;CTD-2529O21.1;DDX11-AS1;RP11-806H10.4;RP11-1…	0.213	1.65e-132	2.7e-132	6.88e-130	0.0893
ATAC_CellLine_SH-SY5Y	Accessible_Chromatin	Overlap	512	LINC00922;RP11-400N13.3;RP11-742B18.1;LEF1-AS1;TMPO-AS1;RP11-108L7.15;AC009005.2;RP11-542B15.1;MAFG-AS1;LGALS8-AS1;RP11-122M14.1;LINC00466;AC112721.2;AP000251.3;LINC00511;CDKN2B-AS1;RP11-624L4.1;HOXC-AS3;RP11-98G7.1;RP11-347C12.10;RP11-783K16.13;RP11-98D18.9;RP11-465N4.4;CTA-392C11.1;RP11-25L3.3;RP11-465L10.10;RP11-295G20.2;PCAT6;RP11-459E5.1;RP13-463N16.6;DDX11-AS1;RP11-146I2.1;RP11-67L3.5;RP3-4…	0.222	5.21e-133	8.66e-133	2.17e-130	0.0889
ATAC_CellLine_H9	Accessible_Chromatin	Overlap	507	LINC00922;RP11-742B18.1;LEF1-AS1;TMPO-AS1;RP11-108L7.15;RHPN1-AS1;RP11-542B15.1;MAFG-AS1;LINC00337;RP11-429J17.7;LGALS8-AS1;RP11-196G18.22;RP11-122M14.1;LINC00466;AP000251.3;LINC00511;CDKN2B-AS1;RP11-624L4.1;HOXC-AS3;RP11-98G7.1;RP11-347C12.10;RP11-783K16.13;RP11-98D18.9;RP11-465N4.4;AFAP1-AS1;RP11-25L3.3;RP11-465L10.10;RP11-295G20.2;PCAT6;RP11-459E5.1;DDX11-AS1;RP11-806H10.4;RP11-146I2.1;RP11-67…	0.22	1.36e-132	2.23e-132	5.67e-130	0.0889
DNaseI_CellLine_786-O	Accessible_Chromatin	Overlap	499	LINC00922;RP11-400N13.3;AC015849.16;RP11-742B18.1;AC011893.3;TMPO-AS1;RP11-108L7.15;RHPN1-AS1;CTD-2171N6.1;AC009005.2;RP11-542B15.1;MAFG-AS1;LGALS8-AS1;RP11-122M14.1;AC112721.2;RP11-265N7.1;LINC00511;RP11-624L4.1;HOXC-AS3;RP11-98G7.1;RP11-347C12.10;RP11-98D18.9;RP11-465N4.4;MIR3150B;AFAP1-AS1;RP11-22C11.2;RP11-295G20.2;RP5-1028K7.2;AC017002.1;RP11-459E5.1;RP13-463N16.6;DDX11-AS1;RP11-146I2.1;RP11…	0.216	1.66e-131	2.69e-131	6.92e-129	0.0887
DNaseI_Tissue_vagina	Accessible_Chromatin	Overlap	525	RP11-400N13.3;RP11-417E7.2;RP11-863P13.3;RP11-742B18.1;TMPO-AS1;RP11-108L7.15;AC009133.12;RHPN1-AS1;CTD-2171N6.1;AC009005.2;AC114730.3;LGALS8-AS1;RP11-196G18.22;RP11-122M14.1;LINC00466;AP000251.3;WT1-AS;CDKN2B-AS1;RP11-624L4.1;RP11-426C22.4;RP11-98G7.1;RP11-92K15.3;RP11-347C12.10;RP11-465N4.4;RP11-25L3.3;RP11-22C11.2;CTB-49A3.4;RP11-295G20.2;RP5-1028K7.2;PCAT6;RP4-533D7.5;AC017002.1;RP11-459E5.1;…	0.228	3.27e-132	5.33e-132	1.36e-129	0.0883
DNaseI_CellLine_GM19147	Accessible_Chromatin	Overlap	462	AC015849.16;LEF1-AS1;AC011893.3;TMPO-AS1;RP11-108L7.15;RHPN1-AS1;AC009005.2;MAFG-AS1;LINC00337;LGALS8-AS1;RP11-122M14.1;AP000251.3;WT1-AS;RP11-57A19.2;CTA-384D8.35;LINC00511;CDKN2B-AS1;RP11-624L4.1;HOXC-AS3;RP11-98G7.1;RP11-347C12.10;RP11-783K16.13;RP11-98D18.9;RP11-465N4.4;AFAP1-AS1;RP11-465L10.10;CTB-49A3.4;RP11-295G20.2;PCAT6;RP11-459E5.1;SMCR2;DDX11-AS1;RP11-806H10.4;RP11-146I2.1;RP11-67L3.5;…	0.2	5.33e-125	8.58e-125	2.22e-122	0.0873
ATAC_CellLine_BE2C	Accessible_Chromatin	Overlap	489	LINC00922;RP11-400N13.3;RP11-742B18.1;LEF1-AS1;TMPO-AS1;RP11-108L7.15;AC009005.2;MAFG-AS1;LGALS8-AS1;RP11-122M14.1;AC112721.2;AP000251.3;WT1-AS;LINC00511;CDKN2B-AS1;RP11-624L4.1;HOXC-AS3;RP11-98G7.1;RP11-347C12.10;RP11-783K16.13;RP11-98D18.9;RP11-465L10.10;RP11-295G20.2;PCAT6;RP11-459E5.1;RP13-463N16.6;DDX11-AS1;RP11-146I2.1;RP11-67L3.5;RP3-439F8.1;CTA-126B4.7;RP11-14D22.1;RP11-783K16.5;RP11-13P5…	0.212	3.26e-126	5.27e-126	1.36e-123	0.0872
DNaseI_CellLine_GM19240	Accessible_Chromatin	Overlap	400	RP11-742B18.1;AC009005.2;RP11-542B15.1;RP11-429J17.7;LGALS8-AS1;LINC00466;AP000251.3;RP11-865I6.2;CDKN2B-AS1;RP11-624L4.1;RP11-98D18.9;RP11-465N4.4;AFAP1-AS1;RP11-465L10.10;RP5-1028K7.2;RP4-533D7.5;AC017002.1;RP11-459E5.1;DDX11-AS1;RP11-146I2.1;CTC-548K16.1;RP11-191L9.4;CTD-2589M5.4;CTD-2047H16.2;AC005624.2;LINC00536;RP13-582O9.7;ST8SIA6-AS1;RP11-307C12.11;HOTAIR;MIR210HG;RP11-53O19.1;RP11-423H2.…	0.173	1.07e-119	1.7e-119	4.46e-117	0.0862
DNaseI_CellLine_Hu09	Accessible_Chromatin	Overlap	449	LINC00922;RP11-742B18.1;TMPO-AS1;RP11-108L7.15;RHPN1-AS1;RP11-542B15.1;MAFG-AS1;LGALS8-AS1;RP11-122M14.1;LINC00466;RP11-57A19.2;LINC00511;CDKN2B-AS1;RP11-624L4.1;HOXC-AS3;RP11-98G7.1;RP11-347C12.10;RP11-783K16.13;RP11-98D18.9;RP11-465N4.4;MIR3150B;AFAP1-AS1;RP11-25L3.3;RP11-295G20.2;PCAT6;AC017002.1;RP11-459E5.1;DDX11-AS1;RP11-146I2.1;RP11-67L3.5;CTC-548K16.1;RP3-439F8.1;CTA-126B4.7;RP11-14D22.1;…	0.195	6.59e-120	1.05e-119	2.75e-117	0.0858
DNaseI_CellLine_GM19223	Accessible_Chromatin	Overlap	448	RP11-400N13.3;RP11-417E7.2;AC015849.16;AC011893.3;TMPO-AS1;RP11-108L7.15;AC009133.12;RHPN1-AS1;AC009005.2;MAFG-AS1;RP11-429J17.7;LGALS8-AS1;RP11-122M14.1;AP000251.3;CDKN2B-AS1;RP11-624L4.1;HOXC-AS3;RP11-98G7.1;RP11-347C12.10;RP11-783K16.13;RP11-98D18.9;RP11-465N4.4;MIR3150B;AFAP1-AS1;RP11-465L10.10;RP11-295G20.2;PCAT6;RP11-459E5.1;DDX11-AS1;RP11-806H10.4;RP11-146I2.1;RP11-67L3.5;RP3-439F8.1;CTA-1…	0.194	6.35e-120	1.02e-119	2.65e-117	0.0858
DNaseI_CellLine_Caco-2	Accessible_Chromatin	Overlap	414	RP11-742B18.1;LEF1-AS1;TMPO-AS1;AC009005.2;MAFG-AS1;RP11-429J17.7;LGALS8-AS1;RP11-122M14.1;AP000251.3;WT1-AS;LINC00511;CDKN2B-AS1;RP11-624L4.1;HOXC-AS3;RP11-429J17.5;RP11-347C12.10;RP11-783K16.13;RP11-465N4.4;MIR3150B;RP11-22C11.2;RP11-465L10.10;CTB-49A3.4;RP11-295G20.2;RP5-1028K7.2;AC017002.1;RP11-459E5.1;CTD-2529O21.1;DDX11-AS1;RP11-806H10.4;RP11-146I2.1;RP11-67L3.5;CTC-548K16.1;CTA-126B4.7;RP1…	0.18	3.89e-117	6.1e-117	1.62e-114	0.0853
ATAC_PrimaryCell_HSPCs	Accessible_Chromatin	Overlap	454	LEF1-AS1;TMPO-AS1;RP11-108L7.15;AC009133.12;RHPN1-AS1;AC009005.2;MAFG-AS1;LINC00337;LGALS8-AS1;RP11-122M14.1;AP000251.3;CDKN2B-AS1;RP11-98G7.1;RP11-731F5.2;RP11-347C12.10;RP11-783K16.13;RP11-98D18.9;MIR3150B;RP11-25L3.3;RP11-465L10.10;RP11-295G20.2;RP5-1028K7.2;PCAT6;RP11-459E5.1;CTD-2529O21.1;DDX11-AS1;RP11-806H10.4;RP11-146I2.1;RP11-67L3.5;CTA-126B4.7;RP11-783K16.5;RP11-13P5.2;CTD-3035D6.2;LINC…	0.197	1.69e-118	2.67e-118	7.05e-116	0.0852
DNaseI_CellLine_PANC-1	Accessible_Chromatin	Overlap	465	LINC00922;RP11-742B18.1;LEF1-AS1;TMPO-AS1;RP11-108L7.15;AC009005.2;MAFG-AS1;RP11-196G18.22;RP11-122M14.1;AC112721.2;RP11-57A19.2;RP11-624L4.1;HOXC-AS3;RP11-443B20.1;RP11-347C12.10;RP11-465N4.4;AFAP1-AS1;RP11-25L3.3;RP11-295G20.2;RP11-459E5.1;RP13-463N16.6;DDX11-AS1;RP11-146I2.1;RP11-473L15.3;RP3-439F8.1;CTA-126B4.7;RP11-783K16.5;AC012462.2;CTD-3035D6.2;RP11-191L9.4;RP3-395M20.12;LA16c-380H5.2;LIN…	0.202	8.14e-119	1.29e-118	3.39e-116	0.0851
DNaseI_CellLine_SK-CO-1	Accessible_Chromatin	Overlap	415	LINC00922;AC015849.16;LEF1-AS1;TMPO-AS1;RP11-108L7.15;CTD-2171N6.1;RP11-542B15.1;MAFG-AS1;RP11-429J17.7;LGALS8-AS1;RP11-122M14.1;AGAP1-IT1;LINC00511;CDKN2B-AS1;RP11-127I20.5;RP11-624L4.1;HOXC-AS3;RP11-98G7.1;RP11-347C12.10;RP11-783K16.13;RP11-98D18.9;RP11-465N4.4;MIR3150B;RP11-22C11.2;RP11-295G20.2;RP5-1028K7.2;PCAT6;RP11-459E5.1;SMCR2;DDX11-AS1;RP11-806H10.4;RP11-67L3.5;CTC-548K16.1;RP11-783K16.…	0.18	1.52e-116	2.37e-116	6.34e-114	0.0851
DNaseI_CellLine_GM19098	Accessible_Chromatin	Overlap	429	AC011893.3;TMPO-AS1;RP11-108L7.15;AC009133.12;RHPN1-AS1;AC009005.2;MAFG-AS1;LINC00337;LGALS8-AS1;RP11-122M14.1;AP000251.3;LINC00511;CDKN2B-AS1;RP11-624L4.1;HOXC-AS3;RP11-98G7.1;RP11-347C12.10;RP11-783K16.13;RP11-98D18.9;RP11-465N4.4;AFAP1-AS1;RP11-25L3.3;RP11-465L10.10;RP11-295G20.2;PCAT6;RP11-459E5.1;SMCR2;DDX11-AS1;RP11-806H10.4;RP11-146I2.1;RP11-67L3.5;RP3-439F8.1;CTA-126B4.7;RP11-783K16.5;RP1…	0.186	2.09e-116	3.24e-116	8.72e-114	0.0849
DNaseI_CellLine_GM19144	Accessible_Chromatin	Overlap	423	RP11-400N13.3;LEF1-AS1;AC011893.3;TMPO-AS1;RP11-108L7.15;AC009133.12;RHPN1-AS1;AC009005.2;MAFG-AS1;LGALS8-AS1;RP11-122M14.1;AP000251.3;RP11-57A19.2;CTA-384D8.35;LINC00511;CDKN2B-AS1;RP11-624L4.1;HOXC-AS3;RP11-98G7.1;RP11-347C12.10;RP11-783K16.13;RP11-98D18.9;RP11-465N4.4;AFAP1-AS1;RP11-465L10.10;RP11-295G20.2;PCAT6;RP11-459E5.1;DDX11-AS1;RP11-806H10.4;RP11-146I2.1;RP11-67L3.5;CTC-548K16.1;RP3-439…	0.183	2.52e-116	3.89e-116	1.05e-113	0.0849
ATAC_PrimaryCell_NHBEC	Accessible_Chromatin	Overlap	460	LINC00922;RP11-742B18.1;LEF1-AS1;TMPO-AS1;RP11-108L7.15;RHPN1-AS1;MAFG-AS1;RP11-429J17.7;LGALS8-AS1;RP11-122M14.1;LINC00466;AP000251.3;WT1-AS;RP11-57A19.2;LINC00511;CDKN2B-AS1;RP11-624L4.1;RP11-98G7.1;RP11-347C12.10;RP11-783K16.13;RP11-98D18.9;RP11-465N4.4;RP11-25L3.3;RP11-465L10.10;RP11-295G20.2;PCAT6;AC017002.1;RP11-459E5.1;CTD-2529O21.1;DDX11-AS1;RP11-806H10.4;RP11-146I2.1;RP11-67L3.5;CTC-548K…	0.199	5.58e-117	8.71e-117	2.33e-114	0.0846
ATAC_CellLine_9	Accessible_Chromatin	Overlap	472	LINC00922;RP11-742B18.1;TMPO-AS1;CTD-2171N6.1;RP11-542B15.1;LGALS8-AS1;RP11-122M14.1;AP000251.3;WT1-AS;CDKN2B-AS1;RP11-624L4.1;RP11-98D18.9;CTA-392C11.1;RP11-25L3.3;RP11-295G20.2;RP11-459E5.1;DDX11-AS1;RP11-67L3.5;CTD-3035D6.2;RP11-191L9.4;LINC00460;LINC00536;RP11-53B2.6;RP11-98D18.3;RP11-556E13.1;CTD-2015H6.3;RP11-320N21.2;RP11-533E19.7;RP11-53O19.1;RP11-53B2.5;RP11-161I6.2;FBXL19-AS1;RP11-67L3.…	0.205	2.21e-117	3.48e-117	9.22e-115	0.0845
DNaseI_CellLine_GM19201	Accessible_Chromatin	Overlap	440	RP11-400N13.3;AC011893.3;TMPO-AS1;RP11-108L7.15;AC009133.12;RHPN1-AS1;AC009005.2;MAFG-AS1;LGALS8-AS1;RP11-122M14.1;RP11-57A19.2;CTA-384D8.35;CDKN2B-AS1;RP11-624L4.1;HOXC-AS3;RP11-98G7.1;RP11-347C12.10;RP11-783K16.13;RP11-98D18.9;RP11-465N4.4;AFAP1-AS1;RP11-465L10.10;RP11-295G20.2;RP5-1028K7.2;PCAT6;RP11-459E5.1;DDX11-AS1;RP11-806H10.4;RP11-146I2.1;RP11-67L3.5;CTC-548K16.1;RP3-439F8.1;CTA-126B4.7;…	0.191	7.94e-116	1.22e-115	3.31e-113	0.0845
DNaseI_CellLine_GM19099	Accessible_Chromatin	Overlap	430	AC015849.16;LEF1-AS1;AC011893.3;TMPO-AS1;RP11-108L7.15;RHPN1-AS1;AC009005.2;MAFG-AS1;LINC00337;LGALS8-AS1;RP11-122M14.1;AP000251.3;CTA-384D8.35;LINC00511;CDKN2B-AS1;RP11-624L4.1;HOXC-AS3;RP11-98G7.1;RP11-731F5.2;RP11-347C12.10;RP11-783K16.13;RP11-98D18.9;RP11-465N4.4;AFAP1-AS1;RP11-25L3.3;RP11-465L10.10;CTB-49A3.4;RP11-295G20.2;RP5-1028K7.2;PCAT6;RP11-459E5.1;DDX11-AS1;RP11-806H10.4;RP11-146I2.1;…	0.186	8.17e-115	1.25e-114	3.41e-112	0.0843
DNaseI_CellLine_GM19171	Accessible_Chromatin	Overlap	426	AC011893.3;TMPO-AS1;RP11-108L7.15;AC009133.12;RHPN1-AS1;AC009005.2;MAFG-AS1;LGALS8-AS1;RP11-122M14.1;AP000251.3;CTA-384D8.35;CDKN2B-AS1;RP11-624L4.1;HOXC-AS3;RP11-98G7.1;RP11-347C12.10;RP11-783K16.13;RP11-98D18.9;RP11-465N4.4;MIR3150B;AFAP1-AS1;RP11-465L10.10;CTB-49A3.4;RP11-295G20.2;PCAT6;RP11-459E5.1;CTD-2529O21.1;DDX11-AS1;RP11-806H10.4;RP11-738B7.1;RP11-146I2.1;RP11-67L3.5;CTC-548K16.1;RP3-43…	0.185	1.31e-114	1.99e-114	5.46e-112	0.0843
ATAC_PrimaryCell_Naive	Accessible_Chromatin	Overlap	438	LINC00922;RP11-742B18.1;LEF1-AS1;TMPO-AS1;RP11-108L7.15;RHPN1-AS1;MAFG-AS1;RP11-429J17.7;RP11-122M14.1;LINC00466;AP000251.3;RP11-57A19.2;LINC00511;CDKN2B-AS1;RP11-624L4.1;RP11-98G7.1;RP11-347C12.10;RP11-783K16.13;RP11-98D18.9;RP11-465N4.4;RP11-25L3.3;RP11-465L10.10;RP11-295G20.2;PCAT6;RP11-459E5.1;DDX11-AS1;RP11-806H10.4;RP11-146I2.1;RP11-67L3.5;RP3-439F8.1;CTA-126B4.7;RP11-14D22.1;RP11-783K16.5;…	0.19	2.27e-114	3.43e-114	9.47e-112	0.084
DNaseI_CellLine_GM19114	Accessible_Chromatin	Overlap	419	AC015849.16;AC011893.3;TMPO-AS1;RP11-108L7.15;AC009133.12;AC009005.2;MAFG-AS1;LGALS8-AS1;RP11-122M14.1;AP000251.3;RP11-57A19.2;CTA-384D8.35;LINC00511;CDKN2B-AS1;RP11-624L4.1;HOXC-AS3;RP11-98G7.1;RP11-347C12.10;RP11-783K16.13;RP11-98D18.9;RP11-465N4.4;AFAP1-AS1;RP11-465L10.10;RP11-295G20.2;PCAT6;RP11-459E5.1;DDX11-AS1;RP11-806H10.4;RP11-146I2.1;RP11-67L3.5;CTC-548K16.1;RP3-439F8.1;CTA-126B4.7;RP11…	0.182	3.03e-113	4.56e-113	1.26e-110	0.0839
ATAC_CellLine_NB69	Accessible_Chromatin	Overlap	469	LINC00922;RP11-400N13.3;LEF1-AS1;TMPO-AS1;RP11-108L7.15;AC009005.2;RP11-542B15.1;MAFG-AS1;LGALS8-AS1;RP11-122M14.1;AC112721.2;AP000251.3;LINC00511;CDKN2B-AS1;RP11-624L4.1;HOXC-AS3;RP11-98G7.1;RP11-347C12.10;RP11-783K16.13;RP11-98D18.9;AFAP1-AS1;CTA-392C11.1;RP11-465L10.10;RP11-295G20.2;PCAT6;RP11-459E5.1;CTD-2529O21.1;RP13-463N16.6;DDX11-AS1;RP11-146I2.1;RP11-67L3.5;RP3-439F8.1;CTA-126B4.7;RP11-7…	0.203	3.46e-115	5.3e-115	1.44e-112	0.0838
DNaseI_StemCell_iPS-DF-4.7	Accessible_Chromatin	Overlap	460	LINC00922;RP11-742B18.1;LEF1-AS1;RP11-542B15.1;LINC00337;RP11-429J17.7;LGALS8-AS1;RP11-196G18.22;RP11-122M14.1;LINC00466;AP000251.3;LINC00511;CDKN2B-AS1;RP11-624L4.1;RP11-347C12.10;RP11-465N4.4;AFAP1-AS1;RP11-25L3.3;RP11-465L10.10;RP11-295G20.2;RP11-459E5.1;DDX11-AS1;RP11-146I2.1;RP11-67L3.5;RP3-439F8.1;RP11-14D22.1;RP11-13P5.2;RP3-395M20.12;LA16c-380H5.2;AF015262.2;RP11-357H14.17;LINC00536;RP11-…	0.199	8.23e-115	1.25e-114	3.43e-112	0.0838
DNaseI_CellLine_GM18501	Accessible_Chromatin	Overlap	421	RP11-742B18.1;LEF1-AS1;AC011893.3;TMPO-AS1;RP11-108L7.15;AC009133.12;RHPN1-AS1;AC009005.2;MAFG-AS1;LGALS8-AS1;RP11-122M14.1;AP000251.3;CTA-384D8.35;CDKN2B-AS1;RP11-624L4.1;HOXC-AS3;RP11-98G7.1;RP11-347C12.10;RP11-783K16.13;RP11-98D18.9;RP11-465N4.4;AFAP1-AS1;RP11-465L10.10;RP11-295G20.2;PCAT6;RP11-459E5.1;DDX11-AS1;RP11-806H10.4;RP11-146I2.1;RP11-67L3.5;RP3-439F8.1;CTA-126B4.7;RP11-783K16.5;RP11-…	0.183	6.5e-113	9.75e-113	2.71e-110	0.0837
DNaseI_CellLine_GM19225	Accessible_Chromatin	Overlap	428	AC015849.16;TMPO-AS1;RP11-108L7.15;AC009133.12;RHPN1-AS1;MAFG-AS1;AC114730.3;LGALS8-AS1;RP11-122M14.1;AP000251.3;RP11-57A19.2;CTA-384D8.35;LINC00511;CDKN2B-AS1;RP11-624L4.1;HOXC-AS3;RP11-98G7.1;RP11-731F5.2;RP11-347C12.10;RP11-783K16.13;RP11-98D18.9;RP11-465N4.4;AFAP1-AS1;RP11-465L10.10;RP11-295G20.2;PCAT6;RP11-459E5.1;DDX11-AS1;RP11-806H10.4;RP11-146I2.1;RP11-67L3.5;RP3-439F8.1;CTA-126B4.7;RP11-…	0.186	9.09e-112	1.36e-111	3.79e-109	0.0833
DNaseI_CellLine_GM18852	Accessible_Chromatin	Overlap	420	AC011893.3;TMPO-AS1;RP11-108L7.15;RHPN1-AS1;AC009005.2;MAFG-AS1;LGALS8-AS1;RP11-122M14.1;AP000251.3;CTA-384D8.35;CDKN2B-AS1;RP11-624L4.1;HOXC-AS3;RP11-98G7.1;RP11-731F5.2;RP11-347C12.10;RP11-783K16.13;RP11-98D18.9;RP11-465N4.4;AFAP1-AS1;RP11-465L10.10;RP11-295G20.2;PCAT6;RP11-459E5.1;DDX11-AS1;RP11-806H10.4;RP11-146I2.1;RP11-67L3.5;RP3-439F8.1;CTA-126B4.7;RP11-783K16.5;RP11-148B18.1;AC012462.2;CT…	0.182	2.23e-111	3.32e-111	9.3e-109	0.0832
DNaseI_CellLine_GM18499	Accessible_Chromatin	Overlap	418	LEF1-AS1;AC011893.3;TMPO-AS1;RP11-108L7.15;RHPN1-AS1;AC009005.2;MAFG-AS1;LINC00337;LGALS8-AS1;RP11-122M14.1;AP000251.3;RP11-57A19.2;CTA-384D8.35;CDKN2B-AS1;RP11-624L4.1;HOXC-AS3;RP11-98G7.1;RP11-347C12.10;RP11-783K16.13;RP11-98D18.9;RP11-465N4.4;AFAP1-AS1;RP11-465L10.10;RP11-295G20.2;PCAT6;RP11-459E5.1;DDX11-AS1;RP11-806H10.4;RP11-146I2.1;RP11-67L3.5;CTC-548K16.1;RP3-439F8.1;CTA-126B4.7;RP11-783K…	0.181	2.37e-108	3.5e-108	9.88e-106	0.0822
DNaseI_CellLine_GM19138	Accessible_Chromatin	Overlap	400	LEF1-AS1;AC011893.3;TMPO-AS1;RP11-108L7.15;AC009133.12;RHPN1-AS1;AC009005.2;MAFG-AS1;LGALS8-AS1;RP11-122M14.1;CTA-384D8.35;CDKN2B-AS1;RP11-624L4.1;HOXC-AS3;RP11-98G7.1;RP11-347C12.10;RP11-783K16.13;RP11-98D18.9;RP11-465N4.4;AFAP1-AS1;RP11-295G20.2;PCAT6;RP11-459E5.1;DDX11-AS1;RP11-806H10.4;RP11-146I2.1;RP11-67L3.5;RP3-439F8.1;CTA-126B4.7;RP11-783K16.5;RP11-13P5.2;CTD-3035D6.2;LINC00665;RP3-395M20…	0.173	3.16e-107	4.66e-107	1.32e-104	0.0819
DNaseI_Tissue_coronary-artery	Accessible_Chromatin	Overlap	466	LINC00922;RP11-400N13.3;RP11-417E7.2;TMPO-AS1;RP11-108L7.15;AC009133.12;MAFG-AS1;AC114730.3;RP11-429J17.7;LGALS8-AS1;RP11-122M14.1;AP000251.3;CDKN2B-AS1;RP11-624L4.1;RP11-426C22.4;RP11-347C12.10;RP11-783K16.13;AFAP1-AS1;RP11-25L3.3;RP11-295G20.2;PCAT6;AC017002.1;RP11-459E5.1;DDX11-AS1;RP11-806H10.4;RP11-146I2.1;RP11-67L3.5;RP3-439F8.1;CTA-126B4.7;RP11-783K16.5;RP11-191L9.4;RP3-395M20.12;CTD-2589M…	0.202	3.6e-109	5.34e-109	1.5e-106	0.0818
DNaseI_CellLine_GM19137	Accessible_Chromatin	Overlap	387	AC015849.16;TMPO-AS1;RP11-108L7.15;AC009133.12;RHPN1-AS1;AC009005.2;MAFG-AS1;LINC00337;LGALS8-AS1;RP11-122M14.1;AP000251.3;RP11-57A19.2;CTA-384D8.35;LINC00511;CDKN2B-AS1;RP11-624L4.1;HOXC-AS3;RP11-98G7.1;RP11-347C12.10;RP11-783K16.13;RP11-98D18.9;RP11-465N4.4;AFAP1-AS1;RP11-465L10.10;CTB-49A3.4;RP11-295G20.2;PCAT6;RP11-459E5.1;SMCR2;DDX11-AS1;RP11-806H10.4;RP11-146I2.1;RP11-67L3.5;RP3-439F8.1;CTA…	0.168	4.26e-105	6.26e-105	1.78e-102	0.0812
ATAC_CellLine_CCRF-CEM	Accessible_Chromatin	Overlap	438	LINC00922;RP11-742B18.1;LEF1-AS1;TMPO-AS1;CTD-2171N6.1;LGALS8-AS1;RP11-122M14.1;AP000251.3;WT1-AS;LINC00511;CDKN2B-AS1;RP11-624L4.1;RP11-98G7.1;RP11-783K16.13;RP11-98D18.9;RP11-25L3.3;RP11-295G20.2;RP13-463N16.6;RP11-567M16.2;DDX11-AS1;RP11-67L3.5;RP11-473L15.3;RP3-439F8.1;RP11-783K16.5;RP11-13P5.2;AC012462.2;LINC00665;LINC00536;RP11-98D18.3;RP11-556E13.1;CTD-2015H6.3;RP11-533E19.7;GATA3-AS1;RP11…	0.19	2.08e-104	3.04e-104	8.67e-102	0.0805
DNaseI_CellLine_GM19222	Accessible_Chromatin	Overlap	393	LEF1-AS1;AC011893.3;TMPO-AS1;RP11-108L7.15;AC009133.12;RHPN1-AS1;AC009005.2;MAFG-AS1;LGALS8-AS1;RP11-122M14.1;AP000251.3;RP11-57A19.2;CTA-384D8.35;LINC00511;CDKN2B-AS1;RP11-624L4.1;HOXC-AS3;RP11-98G7.1;RP11-347C12.10;RP11-783K16.13;RP11-98D18.9;RP11-465N4.4;MIR3150B;AFAP1-AS1;RP11-465L10.10;CTB-49A3.4;RP11-295G20.2;PCAT6;RP11-459E5.1;DDX11-AS1;RP11-806H10.4;RP11-146I2.1;RP11-67L3.5;CTC-548K16.1;R…	0.17	1.67e-102	2.43e-102	6.96e-100	0.0802
DNaseI_Tissue_midbrain	Accessible_Chromatin	Overlap	384	LINC00922;RP11-742B18.1;RP11-542B15.1;RP11-429J17.7;LINC00466;LINC00511;CDKN2B-AS1;RP11-624L4.1;RP11-98D18.9;RP11-465N4.4;RP11-465L10.10;RP5-1028K7.2;RP4-533D7.5;AC017002.1;RP11-459E5.1;DDX11-AS1;RP11-146I2.1;RP11-14D22.1;RP11-148B18.1;RP11-191L9.4;RP4-694A7.2;CTD-2589M5.4;CTD-2047H16.2;CTD-2523D13.2;LINC00536;ST8SIA6-AS1;RP11-307C12.11;HOTAIR;RP11-556E13.1;WI2-85898F10.1;RP11-53O19.1;RP11-423H2.…	0.167	1.8e-101	2.62e-101	7.51e-99	0.0799
ATAC_PrimaryCell_Naive	Accessible_Chromatin	Overlap	416	LINC00922;RP11-400N13.3;RP11-742B18.1;LEF1-AS1;TMPO-AS1;RP11-108L7.15;RHPN1-AS1;LGALS8-AS1;RP11-122M14.1;AP000251.3;CDKN2B-AS1;RP11-624L4.1;HOXC-AS3;RP11-347C12.10;RP11-98D18.9;RP11-295G20.2;PCAT6;AC017002.1;RP11-459E5.1;RP13-463N16.6;DDX11-AS1;RP11-67L3.5;RP11-13P5.2;AC012462.2;CTD-3035D6.2;CTD-2589M5.4;RP11-196G18.3;LA16c-380H5.2;LINC00536;RP11-98D18.3;ST8SIA6-AS1;HOTAIR;RP11-556E13.1;CTD-2015H…	0.18	3.43e-101	4.97e-101	1.43e-98	0.0796
DNaseI_CellLine_GM19200	Accessible_Chromatin	Overlap	398	RP11-400N13.3;AC015849.16;LEF1-AS1;TMPO-AS1;RP11-108L7.15;AC009133.12;RHPN1-AS1;AC009005.2;MAFG-AS1;LGALS8-AS1;RP11-122M14.1;CTA-384D8.35;CDKN2B-AS1;RP11-624L4.1;HOXC-AS3;RP11-98G7.1;RP11-347C12.10;RP11-783K16.13;RP11-98D18.9;AFAP1-AS1;RP11-465L10.10;RP11-295G20.2;PCAT6;RP11-459E5.1;SMCR2;DDX11-AS1;RP11-806H10.4;RP11-146I2.1;RP11-67L3.5;RP3-439F8.1;CTA-126B4.7;RP11-783K16.5;AC012462.2;LINC00665;R…	0.173	1.01e-100	1.46e-100	4.21e-98	0.0796
DNaseI_CellLine_GM18855	Accessible_Chromatin	Overlap	397	TMPO-AS1;RP11-108L7.15;RHPN1-AS1;AC009005.2;MAFG-AS1;LGALS8-AS1;RP11-122M14.1;AP000251.3;RP11-57A19.2;CDKN2B-AS1;RP11-624L4.1;HOXC-AS3;RP11-98G7.1;RP11-347C12.10;RP11-783K16.13;RP11-98D18.9;RP11-465N4.4;AFAP1-AS1;RP11-465L10.10;RP11-295G20.2;PCAT6;RP11-459E5.1;DDX11-AS1;RP11-806H10.4;RP11-67L3.5;RP3-439F8.1;CTA-126B4.7;RP11-783K16.5;RP11-13P5.2;CTD-3035D6.2;LINC00665;RP3-395M20.12;LA16c-380H5.2;A…	0.172	1.1e-100	1.58e-100	4.59e-98	0.0796
ATAC_PrimaryCell_B	Accessible_Chromatin	Overlap	400	LINC00922;RP11-742B18.1;LEF1-AS1;TMPO-AS1;RP11-108L7.15;RHPN1-AS1;LGALS8-AS1;RP11-122M14.1;AC112721.2;AP000251.3;RP11-265N7.1;CDKN2B-AS1;RP11-624L4.1;HOXC-AS3;RP11-98G7.1;RP11-347C12.10;RP11-783K16.13;RP11-98D18.9;RP11-295G20.2;PCAT6;AC017002.1;RP11-459E5.1;RP13-463N16.6;DDX11-AS1;RP11-67L3.5;RP11-783K16.5;RP11-13P5.2;AC012462.2;CTD-3035D6.2;CTD-2589M5.4;RP11-196G18.3;LA16c-380H5.2;CTD-2523D13.2;…	0.173	2.97e-98	4.26e-98	1.24e-95	0.0787
ATAC_CellLine_UCH2	Accessible_Chromatin	Overlap	393	LINC00922;RP11-400N13.3;RP11-742B18.1;LEF1-AS1;TMPO-AS1;RP11-108L7.15;RHPN1-AS1;RP11-542B15.1;MAFG-AS1;LGALS8-AS1;RP11-122M14.1;AC112721.2;AP000251.3;RP11-624L4.1;RP11-347C12.10;RP11-783K16.13;RP11-98D18.9;RP11-295G20.2;RP5-1028K7.2;PCAT6;AC017002.1;RP11-459E5.1;DDX11-AS1;RP11-67L3.5;CTC-548K16.1;RP3-439F8.1;CTA-126B4.7;RP11-783K16.5;CTD-3035D6.2;LINC00665;RP11-196G18.3;LA16c-380H5.2;CTD-2523D13.…	0.17	5.86e-98	8.37e-98	2.44e-95	0.0786
ATAC_CellLine_SK-N-AS	Accessible_Chromatin	Overlap	399	LINC00922;RP11-400N13.3;LEF1-AS1;TMPO-AS1;RP11-108L7.15;AC009005.2;MAFG-AS1;LGALS8-AS1;RP11-122M14.1;AC112721.2;AP000251.3;CDKN2B-AS1;RP11-624L4.1;RP11-1399P15.1;RP11-98G7.1;RP11-347C12.10;RP11-783K16.13;RP11-98D18.9;RP11-465N4.4;RP11-25L3.3;RP11-465L10.10;RP11-295G20.2;PCAT6;RP11-459E5.1;DDX11-AS1;RP11-806H10.4;RP11-67L3.5;RP11-473L15.3;RP11-783K16.5;CTD-3035D6.2;LINC00665;RP11-196G18.3;LA16c-38…	0.173	3.08e-96	4.38e-96	1.28e-93	0.078
ATAC_CellLine_THP-1	Accessible_Chromatin	Overlap	371	AC015849.16;RP11-742B18.1;LEF1-AS1;TMPO-AS1;RP11-108L7.15;RHPN1-AS1;LGALS8-AS1;RP11-122M14.1;LINC00466;AP000251.3;WT1-AS;LINC00511;RP11-624L4.1;RP11-347C12.10;RP11-98D18.9;RP11-25L3.3;RP11-295G20.2;RP11-459E5.1;DDX11-AS1;RP11-67L3.5;RP11-13P5.2;LINC00460;RP3-395M20.12;RP11-196G18.3;LA16c-380H5.2;CTD-2523D13.2;LINC00536;RP11-98D18.3;RP11-556E13.1;MNX1-AS1;RP11-320N21.2;RP11-533E19.7;MIR210HG;RP11-…	0.161	9.18e-95	1.3e-94	3.83e-92	0.0775
DNaseI_CellLine_GM19153	Accessible_Chromatin	Overlap	370	TMPO-AS1;RP11-108L7.15;RHPN1-AS1;AC009005.2;MAFG-AS1;LINC00337;LGALS8-AS1;RP11-122M14.1;AP000251.3;CTA-384D8.35;CDKN2B-AS1;RP11-624L4.1;HOXC-AS3;RP11-98G7.1;RP11-347C12.10;RP11-783K16.13;RP11-98D18.9;AFAP1-AS1;RP11-465L10.10;RP11-295G20.2;PCAT6;RP11-459E5.1;DDX11-AS1;RP11-806H10.4;RP11-146I2.1;RP11-67L3.5;CTC-548K16.1;RP3-439F8.1;CTA-126B4.7;RP11-783K16.5;RP11-13P5.2;RP11-148B18.1;CTD-3035D6.2;RP…	0.16	1.66e-94	2.35e-94	6.92e-92	0.0774
DNaseI_CellLine_GM19193	Accessible_Chromatin	Overlap	377	RP11-400N13.3;AC011893.3;TMPO-AS1;RP11-108L7.15;AC009133.12;RHPN1-AS1;MAFG-AS1;LGALS8-AS1;RP11-122M14.1;CTA-384D8.35;LINC00511;CDKN2B-AS1;RP11-624L4.1;HOXC-AS3;RP11-98G7.1;RP11-347C12.10;RP11-783K16.13;RP11-98D18.9;RP11-465N4.4;AFAP1-AS1;RP11-465L10.10;RP11-295G20.2;RP5-1028K7.2;PCAT6;RP11-459E5.1;DDX11-AS1;RP11-806H10.4;RP11-146I2.1;RP11-67L3.5;CTC-548K16.1;RP3-439F8.1;CTA-126B4.7;RP11-783K16.5;…	0.163	3.27e-94	4.61e-94	1.36e-91	0.0773
DNaseI_CellLine_HAP-1	Accessible_Chromatin	Overlap	391	AC015849.16;RP11-742B18.1;LEF1-AS1;TMPO-AS1;RP11-108L7.15;AC009005.2;MAFG-AS1;RP11-429J17.7;RP11-122M14.1;LINC00466;RP11-57A19.2;CDKN2B-AS1;RP11-624L4.1;HOXC-AS3;RP11-98G7.1;RP11-347C12.10;RP11-783K16.13;RP11-98D18.9;RP11-25L3.3;RP11-465L10.10;RP11-295G20.2;PCAT6;RP11-459E5.1;RP11-806H10.4;RP11-146I2.1;CTC-548K16.1;RP11-783K16.5;RP4-694A7.2;LA16c-380H5.2;CTD-2523D13.2;RP11-357H14.17;LINC00536;RP1…	0.17	4.17e-93	5.85e-93	1.74e-90	0.0769
ATAC_CellLine_LCL	Accessible_Chromatin	Overlap	372	RP11-742B18.1;LEF1-AS1;AC011893.3;TMPO-AS1;RP11-108L7.15;AC009133.12;MAFG-AS1;LGALS8-AS1;RP11-122M14.1;AP000251.3;CDKN2B-AS1;RP11-624L4.1;RP11-98G7.1;RP11-347C12.10;RP11-98D18.9;RP11-465N4.4;RP11-295G20.2;PCAT6;RP11-459E5.1;DDX11-AS1;RP11-146I2.1;RP11-67L3.5;RP11-473L15.3;CTA-126B4.7;RP3-395M20.12;LA16c-380H5.2;AF015262.2;CTD-2015H6.3;MNX1-AS1;RP11-533E19.7;GATA3-AS1;MIR210HG;RP11-53O19.1;TFAP2A-…	0.161	5.73e-93	8.02e-93	2.39e-90	0.0768
DNaseI_CellLine_GM19116	Accessible_Chromatin	Overlap	367	AC015849.16;LEF1-AS1;AC011893.3;TMPO-AS1;RP11-108L7.15;RHPN1-AS1;MAFG-AS1;LGALS8-AS1;RP11-122M14.1;CDKN2B-AS1;RP11-624L4.1;HOXC-AS3;RP11-98G7.1;RP11-347C12.10;RP11-98D18.9;RP11-465N4.4;AFAP1-AS1;RP11-465L10.10;RP11-295G20.2;PCAT6;RP11-459E5.1;DDX11-AS1;RP11-806H10.4;RP11-146I2.1;RP11-67L3.5;RP3-439F8.1;CTA-126B4.7;CTD-3035D6.2;LINC00665;RP3-395M20.12;LA16c-380H5.2;AF015262.2;AC005624.2;RP11-98D18…	0.159	2.94e-92	4.1e-92	1.23e-89	0.0766
DNaseI_CellLine_GM18498	Accessible_Chromatin	Overlap	361	TMPO-AS1;RP11-108L7.15;AC009133.12;RHPN1-AS1;AC009005.2;MAFG-AS1;LGALS8-AS1;RP11-122M14.1;CTA-384D8.35;LINC00511;CDKN2B-AS1;RP11-624L4.1;HOXC-AS3;RP11-98G7.1;RP11-347C12.10;RP11-783K16.13;RP11-98D18.9;RP11-465N4.4;AFAP1-AS1;RP11-465L10.10;RP11-295G20.2;PCAT6;RP11-459E5.1;DDX11-AS1;RP11-806H10.4;RP11-146I2.1;RP11-67L3.5;RP3-439F8.1;CTA-126B4.7;RP11-783K16.5;LINC00665;LA16c-380H5.2;AF015262.2;AC005…	0.157	3.75e-92	5.21e-92	1.56e-89	0.0765
ATAC_CellLine_HUDEP-2	Accessible_Chromatin	Overlap	367	LINC00922;RP11-742B18.1;LEF1-AS1;AC011893.3;TMPO-AS1;RP11-108L7.15;RHPN1-AS1;CTD-2171N6.1;LGALS8-AS1;RP11-122M14.1;AP000251.3;CDKN2B-AS1;RP11-624L4.1;RP11-347C12.10;RP11-98D18.9;MIR3150B;RP11-25L3.3;RP11-295G20.2;PCAT6;RP11-459E5.1;RP11-567M16.2;DDX11-AS1;RP11-146I2.1;RP11-67L3.5;LA16c-380H5.2;LINC00536;AP000696.2;RP11-98D18.3;ST8SIA6-AS1;AC068580.6;RP11-556E13.1;CTD-2015H6.3;RP11-320N21.2;RP1-23…	0.159	1.02e-90	1.41e-90	4.25e-88	0.076
DNaseI_CellLine_GM18505	Accessible_Chromatin	Overlap	364	AC011893.3;TMPO-AS1;RP11-108L7.15;RHPN1-AS1;AC009005.2;MAFG-AS1;LGALS8-AS1;RP11-122M14.1;RP11-57A19.2;CTA-384D8.35;CDKN2B-AS1;RP11-624L4.1;HOXC-AS3;RP11-98G7.1;RP11-347C12.10;RP11-783K16.13;RP11-98D18.9;AFAP1-AS1;RP11-295G20.2;PCAT6;RP11-459E5.1;DDX11-AS1;RP11-806H10.4;RP11-146I2.1;RP11-67L3.5;RP3-439F8.1;CTA-126B4.7;RP11-783K16.5;RP11-13P5.2;CTD-3035D6.2;LINC00665;RP3-395M20.12;LA16c-380H5.2;AC0…	0.158	1.08e-90	1.49e-90	4.5e-88	0.076
ATAC_CellLine_HT1080	Accessible_Chromatin	Overlap	345	LINC00922;RP11-400N13.3;LEF1-AS1;AC011893.3;TMPO-AS1;RP11-108L7.15;LINC00337;RP11-196G18.22;RP11-122M14.1;AC112721.2;CDKN2B-AS1;RP11-624L4.1;RP11-347C12.10;RP11-25L3.3;RP11-465L10.10;RP11-295G20.2;RP5-1028K7.2;AC017002.1;RP11-459E5.1;SMCR2;RP13-463N16.6;DDX11-AS1;RP11-806H10.4;RP11-146I2.1;RP11-67L3.5;RP3-439F8.1;RP11-191L9.4;LINC00460;RP3-395M20.12;AC005624.2;LINC00536;CTD-2015H6.3;RP11-320N21.2…	0.15	4.63e-91	6.41e-91	1.93e-88	0.0759
ATAC_CellLine_HFF	Accessible_Chromatin	Overlap	382	LINC00922;RP11-742B18.1;LEF1-AS1;AC011893.3;TMPO-AS1;RP11-108L7.15;RHPN1-AS1;CTD-2171N6.1;RP11-542B15.1;MAFG-AS1;LGALS8-AS1;RP11-122M14.1;AC112721.2;AP000251.3;LINC00511;CDKN2B-AS1;RP11-624L4.1;RP11-98G7.1;RP11-347C12.10;RP11-98D18.9;RP11-25L3.3;RP11-295G20.2;RP5-1028K7.2;PCAT6;RP11-459E5.1;RP13-463N16.6;DDX11-AS1;RP11-806H10.4;RP11-67L3.5;CTC-548K16.1;AC012462.2;CTD-3035D6.2;RP11-191L9.4;LA16c-3…	0.166	3.73e-90	5.12e-90	1.56e-87	0.0758
ATAC_CellLine_TOV-21G	Accessible_Chromatin	Overlap	383	RP11-742B18.1;LEF1-AS1;TMPO-AS1;RP11-108L7.15;RHPN1-AS1;RP11-429J17.7;LGALS8-AS1;RP11-122M14.1;AP000251.3;LINC00511;CDKN2B-AS1;RP11-624L4.1;HOXC-AS3;RP11-347C12.10;RP11-98D18.9;RP11-465N4.4;RP11-295G20.2;PCAT6;AC017002.1;RP11-459E5.1;DDX11-AS1;RP11-67L3.5;CTC-548K16.1;RP11-14D22.1;RP11-13P5.2;AC012462.2;CTD-3035D6.2;RP3-395M20.12;LA16c-380H5.2;RP11-357H14.17;LINC00536;RP11-98D18.3;HOTAIR;RP11-556…	0.166	6.47e-90	8.85e-90	2.7e-87	0.0757
ATAC_CellLine_NGP	Accessible_Chromatin	Overlap	374	LINC00922;RP11-400N13.3;RP11-742B18.1;LEF1-AS1;TMPO-AS1;RP11-108L7.15;MAFG-AS1;RP11-122M14.1;LINC00466;AP000251.3;WT1-AS;LINC00511;CDKN2B-AS1;RP11-624L4.1;RP11-98G7.1;RP11-347C12.10;RP11-783K16.13;RP11-98D18.9;RP11-465L10.10;RP11-295G20.2;PCAT6;RP11-459E5.1;CTD-2529O21.1;RP13-463N16.6;DDX11-AS1;RP11-146I2.1;RP11-67L3.5;RP11-473L15.3;CTA-126B4.7;RP11-783K16.5;RP11-196G18.3;LA16c-380H5.2;RP11-98D18…	0.162	1.34e-89	1.83e-89	5.59e-87	0.0756
DNaseI_CellLine_GM18502	Accessible_Chromatin	Overlap	355	AC011893.3;TMPO-AS1;RP11-108L7.15;RHPN1-AS1;AC009005.2;MAFG-AS1;LGALS8-AS1;RP11-122M14.1;AP000251.3;CTA-384D8.35;CDKN2B-AS1;RP11-624L4.1;HOXC-AS3;RP11-98G7.1;RP11-347C12.10;RP11-783K16.13;RP11-98D18.9;RP11-465N4.4;AFAP1-AS1;RP11-295G20.2;PCAT6;RP11-459E5.1;DDX11-AS1;RP11-806H10.4;RP11-146I2.1;RP11-67L3.5;RP3-439F8.1;CTA-126B4.7;RP11-783K16.5;RP11-13P5.2;CTD-3035D6.2;LINC00665;RP3-395M20.12;LA16c-…	0.154	1.96e-88	2.66e-88	8.17e-86	0.0751
ATAC_CellLine_HCT116	Accessible_Chromatin	Overlap	350	TMPO-AS1;RP11-108L7.15;RP11-429J17.7;LGALS8-AS1;RP11-122M14.1;AP000251.3;LINC00511;CDKN2B-AS1;RP11-624L4.1;RP11-98G7.1;RP11-347C12.10;RP11-98D18.9;RP11-25L3.3;RP11-22C11.2;RP11-465L10.10;RP11-295G20.2;PCAT6;RP11-459E5.1;DDX11-AS1;RP11-806H10.4;RP11-67L3.5;RP11-14D22.1;CTD-3035D6.2;LINC00460;RP3-395M20.12;LA16c-380H5.2;CTD-2523D13.2;RP11-357H14.17;RP11-556E13.1;CTD-2015H6.3;MNX1-AS1;RP11-533E19.7;…	0.152	3.54e-88	4.79e-88	1.48e-85	0.075
ATAC_PrimaryCell_TREG	Accessible_Chromatin	Overlap	373	TMPO-AS1;RP11-108L7.15;RHPN1-AS1;MAFG-AS1;LGALS8-AS1;RP11-122M14.1;AP000251.3;CTA-384D8.35;CDKN2B-AS1;RP11-624L4.1;HOXC-AS3;RP11-98G7.1;RP11-347C12.10;RP11-783K16.13;RP11-98D18.9;AFAP1-AS1;RP11-25L3.3;RP11-295G20.2;PCAT6;RP11-459E5.1;DDX11-AS1;RP11-806H10.4;RP11-738B7.1;RP11-146I2.1;RP11-67L3.5;RP3-439F8.1;CTA-126B4.7;RP11-783K16.5;CTD-3035D6.2;RP3-395M20.12;RP11-196G18.3;LA16c-380H5.2;CTD-2523D1…	0.162	2.92e-87	3.93e-87	1.22e-84	0.0748
DNaseI_CellLine_GM19204	Accessible_Chromatin	Overlap	357	LEF1-AS1;AC011893.3;TMPO-AS1;RP11-108L7.15;RHPN1-AS1;AC009005.2;RP11-542B15.1;MAFG-AS1;LGALS8-AS1;RP11-122M14.1;AP000251.3;CDKN2B-AS1;RP11-624L4.1;HOXC-AS3;RP11-98G7.1;RP11-347C12.10;RP11-98D18.9;AFAP1-AS1;RP11-465L10.10;RP11-295G20.2;PCAT6;RP11-459E5.1;DDX11-AS1;RP11-806H10.4;RP11-146I2.1;RP11-67L3.5;RP3-439F8.1;CTA-126B4.7;CTD-3035D6.2;RP11-191L9.4;LINC00665;RP3-395M20.12;LA16c-380H5.2;AC005624…	0.155	1.5e-87	2.02e-87	6.26e-85	0.0748
DNaseI_CellLine_GM18870	Accessible_Chromatin	Overlap	349	LEF1-AS1;TMPO-AS1;RP11-108L7.15;AC009133.12;RHPN1-AS1;MAFG-AS1;LGALS8-AS1;RP11-122M14.1;LINC00511;CDKN2B-AS1;RP11-624L4.1;HOXC-AS3;RP11-98G7.1;RP11-783K16.13;RP11-98D18.9;RP11-465N4.4;AFAP1-AS1;RP11-465L10.10;RP11-295G20.2;PCAT6;RP11-459E5.1;DDX11-AS1;RP11-806H10.4;RP11-146I2.1;RP11-67L3.5;RP3-439F8.1;CTA-126B4.7;RP11-783K16.5;AC012462.2;CTD-3035D6.2;RP11-196G18.3;LA16c-380H5.2;CTD-2523D13.2;AC00…	0.151	2.72e-86	3.64e-86	1.13e-83	0.0743
DNaseI_CellLine_GM19143	Accessible_Chromatin	Overlap	354	AC011893.3;TMPO-AS1;RP11-108L7.15;AC009133.12;RHPN1-AS1;AC009005.2;MAFG-AS1;LGALS8-AS1;RP11-122M14.1;AP000251.3;CDKN2B-AS1;RP11-624L4.1;HOXC-AS3;RP11-98G7.1;RP11-347C12.10;RP11-783K16.13;RP11-98D18.9;RP11-465N4.4;AFAP1-AS1;RP11-465L10.10;RP11-295G20.2;PCAT6;RP11-459E5.1;DDX11-AS1;RP11-806H10.4;RP11-146I2.1;RP11-67L3.5;RP3-439F8.1;CTA-126B4.7;RP11-783K16.5;CTD-3035D6.2;LINC00665;RP3-395M20.12;CTD-…	0.154	1.26e-85	1.68e-85	5.25e-83	0.0741
DNaseI_CellLine_L428	Accessible_Chromatin	Overlap	319	AC015849.16;TMPO-AS1;RHPN1-AS1;AC009005.2;MAFG-AS1;RP11-122M14.1;AP000251.3;RP11-57A19.2;CTA-384D8.35;CDKN2B-AS1;RP11-624L4.1;HOXC-AS3;RP11-98G7.1;RP11-347C12.10;RP11-98D18.9;RP11-465L10.10;PCAT6;AC017002.1;RP11-459E5.1;DDX11-AS1;RP11-806H10.4;RP11-146I2.1;RP11-67L3.5;RP3-439F8.1;RP11-14D22.1;RP3-395M20.12;LA16c-380H5.2;RP11-127O4.3;RP11-357H14.17;RP11-98D18.3;HOTAIR;CTD-2015H6.3;RP11-320N21.2;RP…	0.138	3.1e-87	4.16e-87	1.29e-84	0.0741
DNaseI_CellLine_L591	Accessible_Chromatin	Overlap	333	RP11-742B18.1;TMPO-AS1;RP11-108L7.15;AC009133.12;RHPN1-AS1;AC009005.2;RP11-429J17.7;LGALS8-AS1;RP11-122M14.1;LINC00466;RP11-57A19.2;CTA-384D8.35;CDKN2B-AS1;RP11-624L4.1;HOXC-AS3;RP11-98G7.1;RP11-347C12.10;RP11-98D18.9;RP11-465N4.4;RP11-295G20.2;RP11-459E5.1;DDX11-AS1;RP11-806H10.4;RP11-146I2.1;RP11-67L3.5;CTA-126B4.7;RP11-14D22.1;RP3-395M20.12;CTD-2589M5.4;LA16c-380H5.2;RP11-357H14.17;LINC00536;R…	0.144	3.27e-85	4.34e-85	1.36e-82	0.0737
DNaseI_CellLine_GM18859	Accessible_Chromatin	Overlap	340	AC011893.3;TMPO-AS1;RP11-108L7.15;RHPN1-AS1;AC009005.2;MAFG-AS1;LINC00337;LGALS8-AS1;RP11-122M14.1;AP000251.3;CTA-384D8.35;LINC00511;CDKN2B-AS1;RP11-624L4.1;HOXC-AS3;RP11-98G7.1;RP11-347C12.10;RP11-783K16.13;RP11-98D18.9;RP11-465N4.4;AFAP1-AS1;RP11-465L10.10;RP11-295G20.2;PCAT6;RP11-459E5.1;DDX11-AS1;RP11-806H10.4;RP11-146I2.1;RP11-67L3.5;CTC-548K16.1;RP3-439F8.1;CTA-126B4.7;RP11-783K16.5;RP11-13…	0.147	3.89e-84	5.15e-84	1.62e-81	0.0734
DNaseI_CellLine_GM19141	Accessible_Chromatin	Overlap	349	LEF1-AS1;TMPO-AS1;RP11-108L7.15;AC009133.12;AC009005.2;MAFG-AS1;LINC00337;LGALS8-AS1;RP11-122M14.1;AP000251.3;CDKN2B-AS1;RP11-624L4.1;HOXC-AS3;RP11-98G7.1;RP11-783K16.13;RP11-98D18.9;RP11-465N4.4;AFAP1-AS1;RP11-465L10.10;RP11-295G20.2;PCAT6;RP11-459E5.1;CTD-2529O21.1;DDX11-AS1;RP11-806H10.4;RP11-67L3.5;CTC-548K16.1;RP3-439F8.1;CTA-126B4.7;RP11-14D22.1;RP11-783K16.5;RP11-13P5.2;CTD-3035D6.2;LINC00…	0.151	1.13e-83	1.49e-83	4.71e-81	0.0733
DNaseI_CellLine_GM18858	Accessible_Chromatin	Overlap	350	TMPO-AS1;RP11-108L7.15;RHPN1-AS1;MAFG-AS1;LGALS8-AS1;RP11-122M14.1;AP000251.3;CTA-384D8.35;CDKN2B-AS1;RP11-624L4.1;HOXC-AS3;RP11-98G7.1;RP11-731F5.2;RP11-347C12.10;RP11-783K16.13;RP11-98D18.9;RP11-465N4.4;MIR3150B;AFAP1-AS1;RP11-465L10.10;RP11-295G20.2;PCAT6;RP11-459E5.1;CTD-2529O21.1;DDX11-AS1;RP11-806H10.4;RP11-146I2.1;RP11-67L3.5;RP3-439F8.1;CTA-126B4.7;RP11-783K16.5;RP11-13P5.2;CTD-3035D6.2;L…	0.152	3.97e-83	5.22e-83	1.66e-80	0.0731
ATAC_Other_HCASMC	Accessible_Chromatin	Overlap	345	LINC00922;RP11-742B18.1;LEF1-AS1;TMPO-AS1;CTD-2171N6.1;RP11-542B15.1;LGALS8-AS1;RP11-122M14.1;AP000251.3;CDKN2B-AS1;RP11-624L4.1;RP11-98G7.1;RP11-347C12.10;RP11-783K16.13;RP11-98D18.9;RP11-465N4.4;RP11-465L10.10;RP11-295G20.2;PCAT6;AC017002.1;RP11-459E5.1;RP11-567M16.2;DDX11-AS1;RP11-806H10.4;RP11-146I2.1;RP11-67L3.5;CTA-126B4.7;RP11-14D22.1;RP11-783K16.5;RP11-13P5.2;RP11-148B18.1;RP11-357H14.17;…	0.15	1.07e-82	1.4e-82	4.46e-80	0.0729
ATAC_PrimaryCell_YF-M15	Accessible_Chromatin	Overlap	352	LEF1-AS1;TMPO-AS1;RP11-108L7.15;RHPN1-AS1;MAFG-AS1;LGALS8-AS1;RP11-122M14.1;AP000251.3;CDKN2B-AS1;RP11-624L4.1;RP11-98G7.1;RP11-731F5.2;RP11-347C12.10;RP11-783K16.13;RP11-98D18.9;RP11-25L3.3;RP11-465L10.10;RP11-295G20.2;RP5-1028K7.2;PCAT6;RP11-459E5.1;DDX11-AS1;RP11-806H10.4;RP11-67L3.5;RP11-783K16.5;RP11-13P5.2;AC012462.2;CTD-3035D6.2;RP3-395M20.12;RP11-196G18.3;LA16c-380H5.2;AC005624.2;RP11-98D…	0.153	4.83e-81	6.29e-81	2.01e-78	0.0724
ATAC_CellLine_SKmel147	Accessible_Chromatin	Overlap	310	LINC00922;RP11-400N13.3;AC011893.3;TMPO-AS1;RHPN1-AS1;AC112721.2;AP000251.3;LINC00511;CDKN2B-AS1;RP11-624L4.1;RP11-783K16.13;RP11-25L3.3;RP11-295G20.2;RP11-459E5.1;RP13-463N16.6;RP11-146I2.1;RP11-67L3.5;RP11-783K16.5;AC012462.2;RP11-191L9.4;LINC00460;LA16c-380H5.2;LINC00536;CTD-2015H6.3;MNX1-AS1;GATA3-AS1;RP11-53O19.1;TFAP2A-AS1;RP11-67L3.4;RP3-428L16.2;AC053503.4;CASC16;CLRN1-AS1;RP4-673M15.1;AC…	0.134	5.67e-82	7.41e-82	2.36e-79	0.072
DNaseI_CellLine_GM19131	Accessible_Chromatin	Overlap	318	AC011893.3;TMPO-AS1;RP11-108L7.15;RHPN1-AS1;AC009005.2;MAFG-AS1;LGALS8-AS1;RP11-122M14.1;CDKN2B-AS1;RP11-624L4.1;HOXC-AS3;RP11-98G7.1;RP11-347C12.10;RP11-783K16.13;RP11-98D18.9;RP11-465N4.4;AFAP1-AS1;RP11-465L10.10;RP11-295G20.2;RP5-1028K7.2;PCAT6;RP11-459E5.1;DDX11-AS1;RP11-806H10.4;RP11-146I2.1;RP11-67L3.5;RP3-439F8.1;CTA-126B4.7;RP11-783K16.5;CTD-3035D6.2;LINC00665;RP3-395M20.12;LA16c-380H5.2;…	0.138	1.27e-80	1.65e-80	5.3e-78	0.0717
ATAC_PrimaryCell_YF-X	Accessible_Chromatin	Overlap	340	RP11-742B18.1;TMPO-AS1;RP11-108L7.15;LGALS8-AS1;RP11-122M14.1;AP000251.3;CDKN2B-AS1;RP11-624L4.1;RP11-347C12.10;RP11-783K16.13;RP11-98D18.9;AFAP1-AS1;RP11-295G20.2;PCAT6;RP11-459E5.1;DDX11-AS1;RP11-806H10.4;RP11-146I2.1;RP11-67L3.5;RP3-439F8.1;RP11-783K16.5;RP3-395M20.12;RP11-196G18.3;LA16c-380H5.2;CTD-2523D13.2;AC005624.2;LINC00536;RP11-98D18.3;AC068580.6;RP11-556E13.1;CTD-2015H6.3;RP11-320N21.2…	0.147	4.63e-79	5.96e-79	1.93e-76	0.0715
ATAC_PrimaryCell_Neutrophil	Accessible_Chromatin	Overlap	334	LEF1-AS1;AC011893.3;TMPO-AS1;RP11-108L7.15;AC009005.2;MAFG-AS1;LGALS8-AS1;RP11-122M14.1;AP000251.3;LINC00511;CDKN2B-AS1;RP11-624L4.1;RP11-347C12.10;RP11-783K16.13;RP11-98D18.9;AFAP1-AS1;RP11-295G20.2;RP5-1028K7.2;PCAT6;RP11-459E5.1;CTD-2529O21.1;DDX11-AS1;RP11-806H10.4;RP11-67L3.5;CTC-548K16.1;RP11-783K16.5;RP11-13P5.2;CTD-3035D6.2;RP3-395M20.12;RP11-196G18.3;LA16c-380H5.2;CTD-2523D13.2;RP11-357H…	0.145	2.77e-79	3.58e-79	1.16e-76	0.0715
DNaseI_CellLine_GM19207	Accessible_Chromatin	Overlap	335	TMPO-AS1;RP11-108L7.15;RHPN1-AS1;AC009005.2;MAFG-AS1;LGALS8-AS1;RP11-122M14.1;AP000251.3;CDKN2B-AS1;RP11-624L4.1;HOXC-AS3;RP11-98G7.1;RP11-347C12.10;RP11-98D18.9;RP11-465N4.4;AFAP1-AS1;RP11-465L10.10;RP11-295G20.2;PCAT6;RP11-459E5.1;DDX11-AS1;RP11-806H10.4;RP11-146I2.1;RP11-67L3.5;RP3-439F8.1;AC012462.2;CTD-3035D6.2;LINC00665;LA16c-380H5.2;AC005624.2;RP11-98D18.3;CTD-2015H6.3;MNX1-AS1;RP11-533E19…	0.145	4.91e-79	6.3e-79	2.05e-76	0.0715
ATAC_CellLine_HUES64	Accessible_Chromatin	Overlap	307	RP11-742B18.1;LEF1-AS1;LINC00337;LGALS8-AS1;RP11-122M14.1;LINC00466;AC112721.2;RP11-98G7.1;RP11-98D18.9;RP11-465N4.4;RP11-295G20.2;PCAT6;AC017002.1;RP11-146I2.1;RP11-67L3.5;RP11-473L15.3;KCNH1-IT1;RP11-14D22.1;RP11-13P5.2;RP11-148B18.1;AC012462.2;RP3-395M20.12;RP11-196G18.3;RP11-98D18.3;CTD-2015H6.3;RP11-533E19.7;RP11-53O19.1;TFAP2A-AS1;RP11-67L3.4;RP3-428L16.2;AC053503.4;LINC00152;CLRN1-AS1;RP11…	0.133	4.65e-80	6.02e-80	1.94e-77	0.0713
ATAC_CellLine_GM12878	Accessible_Chromatin	Overlap	309	LEF1-AS1;TMPO-AS1;RP11-108L7.15;LGALS8-AS1;RP11-122M14.1;CDKN2B-AS1;RP11-624L4.1;RP11-347C12.10;RP11-98D18.9;AFAP1-AS1;RP11-465L10.10;RP11-295G20.2;PCAT6;RP11-459E5.1;DDX11-AS1;RP11-146I2.1;RP11-67L3.5;CTA-126B4.7;RP11-14D22.1;RP3-395M20.12;CTD-2589M5.4;RP11-196G18.3;LA16c-380H5.2;AC005624.2;RP11-357H14.17;MNX1-AS1;RP11-533E19.7;RP11-53O19.1;FBXL19-AS1;CTD-3065J16.9;RP3-428L16.2;AC053503.4;RNF139…	0.134	5.89e-79	7.53e-79	2.46e-76	0.0709
DNaseI_CellLine_U87	Accessible_Chromatin	Overlap	312	RP11-742B18.1;LEF1-AS1;RP11-108L7.15;AC009005.2;RP11-542B15.1;LGALS8-AS1;RP11-122M14.1;AC112721.2;RP11-57A19.2;LINC00511;RP11-624L4.1;HOXC-AS3;RP11-98G7.1;RP11-347C12.10;RP11-98D18.9;CTB-49A3.4;RP11-295G20.2;RP4-533D7.5;RP11-459E5.1;DDX11-AS1;RP3-439F8.1;AC012462.2;LINC00460;LA16c-380H5.2;RP11-357H14.17;LINC00536;AC068580.6;RP11-533E19.7;RP11-53O19.1;RP11-161I6.2;FBXL19-AS1;AC053503.4;AC137932.6;…	0.135	8.85e-77	1.13e-76	3.69e-74	0.0702
DNaseI_CellLine_GM19190	Accessible_Chromatin	Overlap	304	TMPO-AS1;RP11-108L7.15;AC009133.12;RHPN1-AS1;AC009005.2;MAFG-AS1;LGALS8-AS1;RP11-122M14.1;CDKN2B-AS1;HOXC-AS3;RP11-98G7.1;RP11-98D18.9;RP11-465N4.4;AFAP1-AS1;RP11-295G20.2;PCAT6;RP11-459E5.1;DDX11-AS1;RP11-806H10.4;RP11-146I2.1;RP11-67L3.5;CTC-548K16.1;RP3-439F8.1;CTA-126B4.7;CTD-3035D6.2;LINC00665;RP3-395M20.12;LA16c-380H5.2;AC005624.2;RP11-357H14.17;RP11-98D18.3;HOTAIR;CTD-2015H6.3;MNX1-AS1;RP1…	0.132	4.45e-77	5.67e-77	1.86e-74	0.0701
DNaseI_CellLine_GM18916	Accessible_Chromatin	Overlap	316	AC011893.3;TMPO-AS1;RP11-108L7.15;AC009133.12;RHPN1-AS1;AC009005.2;MAFG-AS1;LGALS8-AS1;RP11-122M14.1;CTA-384D8.35;LINC00511;CDKN2B-AS1;RP11-624L4.1;HOXC-AS3;RP11-98G7.1;RP11-347C12.10;RP11-783K16.13;RP11-98D18.9;RP11-465N4.4;AFAP1-AS1;RP11-465L10.10;RP11-295G20.2;PCAT6;RP11-459E5.1;DDX11-AS1;RP11-806H10.4;RP11-146I2.1;RP11-67L3.5;RP3-439F8.1;CTA-126B4.7;RP11-783K16.5;AC012462.2;LINC00665;LA16c-38…	0.137	1.49e-75	1.89e-75	6.21e-73	0.0698
ATAC_CellLine_kelly	Accessible_Chromatin	Overlap	320	LINC00922;RP11-400N13.3;LEF1-AS1;TMPO-AS1;RP11-108L7.15;MAFG-AS1;RP11-122M14.1;LINC00466;AP000251.3;LINC00511;CDKN2B-AS1;RP11-624L4.1;RP11-98D18.9;RP11-25L3.3;RP11-465L10.10;RP11-295G20.2;PCAT6;RP13-463N16.6;DDX11-AS1;RP11-67L3.5;RP11-473L15.3;RP11-13P5.2;RP3-395M20.12;RP11-196G18.3;LA16c-380H5.2;LINC00536;RP11-98D18.3;ST8SIA6-AS1;RP11-556E13.1;CTD-2015H6.3;RP11-533E19.7;GATA3-AS1;RP11-53O19.1;RP…	0.139	4.7e-75	5.94e-75	1.96e-72	0.0697
DNaseI_CellLine_GM19203	Accessible_Chromatin	Overlap	321	AC015849.16;RP11-742B18.1;TMPO-AS1;RP11-108L7.15;AC009133.12;RHPN1-AS1;MAFG-AS1;LINC00337;LGALS8-AS1;RP11-122M14.1;CTA-384D8.35;CDKN2B-AS1;RP11-624L4.1;HOXC-AS3;RP11-98G7.1;RP11-347C12.10;RP11-98D18.9;RP11-465N4.4;AFAP1-AS1;RP11-465L10.10;RP11-295G20.2;PCAT6;RP11-459E5.1;DDX11-AS1;RP11-806H10.4;RP11-146I2.1;RP11-67L3.5;RP3-439F8.1;CTA-126B4.7;AC012462.2;CTD-3035D6.2;LINC00665;LA16c-380H5.2;CTD-25…	0.139	1.65e-70	2.07e-70	6.88e-68	0.0681
ATAC_PrimaryCell_CD34+CD43+	Accessible_Chromatin	Overlap	307	LEF1-AS1;TMPO-AS1;RP11-108L7.15;MAFG-AS1;LGALS8-AS1;RP11-122M14.1;LINC00466;AP000251.3;LINC00511;CDKN2B-AS1;RP11-624L4.1;HOXC-AS3;RP11-347C12.10;RP11-25L3.3;RP11-465L10.10;RP11-459E5.1;DDX11-AS1;RP11-806H10.4;RP11-67L3.5;RP3-439F8.1;RP11-13P5.2;AC012462.2;LA16c-380H5.2;LINC00536;RP11-556E13.1;CTD-2015H6.3;RP11-320N21.2;RP11-533E19.7;GATA3-AS1;RP11-53O19.1;RP11-161I6.2;FBXL19-AS1;CTD-3065J16.9;RP3…	0.133	3.78e-71	4.75e-71	1.58e-68	0.068
DNaseI_CellLine_GM19210	Accessible_Chromatin	Overlap	306	TMPO-AS1;RP11-108L7.15;RHPN1-AS1;AC009005.2;MAFG-AS1;LGALS8-AS1;RP11-122M14.1;AP000251.3;LINC00511;CDKN2B-AS1;RP11-624L4.1;HOXC-AS3;RP11-98G7.1;RP11-783K16.13;RP11-98D18.9;RP11-465N4.4;AFAP1-AS1;RP11-465L10.10;CTB-49A3.4;RP11-295G20.2;RP5-1028K7.2;PCAT6;RP11-459E5.1;DDX11-AS1;RP11-806H10.4;RP11-146I2.1;RP11-67L3.5;RP3-439F8.1;RP11-783K16.5;CTD-3035D6.2;LA16c-380H5.2;AC005624.2;RP11-357H14.17;RP11…	0.133	3.29e-70	4.11e-70	1.37e-67	0.0677
ATAC_PrimaryCell_Th2	Accessible_Chromatin	Overlap	314	LEF1-AS1;TMPO-AS1;RP11-108L7.15;RHPN1-AS1;AC009005.2;RP11-542B15.1;MAFG-AS1;LINC00337;LGALS8-AS1;RP11-122M14.1;AC112721.2;AP000251.3;LINC00511;CDKN2B-AS1;HOXC-AS3;RP11-98G7.1;RP11-98D18.9;AFAP1-AS1;RP11-25L3.3;RP11-295G20.2;PCAT6;RP11-459E5.1;DDX11-AS1;RP11-67L3.5;CTD-3035D6.2;RP3-395M20.12;RP11-196G18.3;LA16c-380H5.2;CTD-2523D13.2;LINC00536;RP11-98D18.3;ST8SIA6-AS1;CTD-2015H6.3;RP11-533E19.7;GAT…	0.136	2e-69	2.49e-69	8.34e-67	0.0675
DNaseI_CellLine_hFOB	Accessible_Chromatin	Overlap	258	RP11-400N13.3;RP11-742B18.1;LEF1-AS1;RHPN1-AS1;AC114730.3;RP11-429J17.7;LGALS8-AS1;RP11-122M14.1;CDKN2B-AS1;RP11-295G20.2;PCAT6;RP11-459E5.1;RP11-67L3.5;RP11-14D22.1;RP11-13P5.2;RP11-148B18.1;RP3-395M20.12;RP11-196G18.3;LINC00536;RP11-98D18.3;RP11-1275H24.2;CTD-2015H6.3;MNX1-AS1;RP11-320N21.2;RP11-533E19.7;GATA3-AS1;TFAP2A-AS1;RP11-67L3.4;CTD-3065J16.9;RP3-428L16.2;AC053503.4;CLRN1-AS1;RP4-673M15…	0.143	1.15e-73	1.45e-73	4.8e-71	0.067
DNaseI_CellLine_GM18913	Accessible_Chromatin	Overlap	308	LEF1-AS1;TMPO-AS1;RP11-108L7.15;RHPN1-AS1;MAFG-AS1;LGALS8-AS1;RP11-122M14.1;WT1-AS;CTA-384D8.35;CDKN2B-AS1;RP11-624L4.1;HOXC-AS3;RP11-98G7.1;RP11-347C12.10;RP11-98D18.9;RP11-465N4.4;AFAP1-AS1;RP11-465L10.10;RP11-295G20.2;PCAT6;RP11-459E5.1;DDX11-AS1;RP11-806H10.4;RP11-146I2.1;RP11-67L3.5;RP3-439F8.1;RP11-148B18.1;CTD-3035D6.2;RP3-395M20.12;LA16c-380H5.2;AC005624.2;RP11-98D18.3;MNX1-AS1;RP11-533E1…	0.134	1.93e-68	2.39e-68	8.05e-66	0.067
ATAC_CellLine_GM02171	Accessible_Chromatin	Overlap	306	LINC00922;TMPO-AS1;RP11-108L7.15;AC009133.12;MAFG-AS1;RP11-429J17.7;LGALS8-AS1;RP11-122M14.1;LINC00466;AP000251.3;CDKN2B-AS1;RP11-624L4.1;HOXC-AS3;RP11-98G7.1;RP11-347C12.10;RP11-783K16.13;RP11-98D18.9;RP11-295G20.2;PCAT6;RP11-459E5.1;DDX11-AS1;RP11-67L3.5;RP3-439F8.1;CTA-126B4.7;RP11-14D22.1;RP11-783K16.5;RP11-13P5.2;RP11-191L9.4;LINC00665;RP11-196G18.3;LA16c-380H5.2;RP11-98D18.3;CTD-2015H6.3;RP…	0.133	3.03e-67	3.72e-67	1.26e-64	0.0666
ATAC_Other_6TFs	Accessible_Chromatin	Overlap	296	LINC00922;LEF1-AS1;TMPO-AS1;RP11-108L7.15;RHPN1-AS1;MAFG-AS1;LGALS8-AS1;RP11-122M14.1;AP000251.3;LINC00511;CDKN2B-AS1;RP11-624L4.1;RP11-98G7.1;RP11-347C12.10;RP11-783K16.13;RP11-98D18.9;AFAP1-AS1;RP11-465L10.10;RP11-295G20.2;PCAT6;RP11-459E5.1;RP13-463N16.6;DDX11-AS1;RP11-806H10.4;RP11-146I2.1;RP11-67L3.5;RP11-473L15.3;CTC-548K16.1;RP11-783K16.5;RP11-148B18.1;LA16c-380H5.2;CTD-2523D13.2;LINC00536…	0.128	4.32e-68	5.33e-68	1.8e-65	0.0666
ATAC_CellLine_P3HR-1	Accessible_Chromatin	Overlap	299	RP11-400N13.3;LEF1-AS1;TMPO-AS1;RP11-108L7.15;RHPN1-AS1;AC009005.2;MAFG-AS1;LINC00337;LGALS8-AS1;RP11-122M14.1;AP000251.3;CDKN2B-AS1;RP11-98G7.1;RP11-347C12.10;RP11-783K16.13;RP11-98D18.9;RP11-465L10.10;RP11-295G20.2;PCAT6;RP11-459E5.1;DDX11-AS1;RP11-806H10.4;RP11-67L3.5;RP11-783K16.5;RP11-13P5.2;RP3-395M20.12;RP11-196G18.3;LA16c-380H5.2;CTD-2523D13.2;CTD-2015H6.3;RP11-320N21.2;RP11-533E19.7;GATA…	0.13	1.65e-67	2.03e-67	6.88e-65	0.0665
DNaseI_CellLine_GM19160	Accessible_Chromatin	Overlap	279	TMPO-AS1;RP11-108L7.15;RHPN1-AS1;MAFG-AS1;LGALS8-AS1;RP11-122M14.1;WT1-AS;CDKN2B-AS1;RP11-624L4.1;HOXC-AS3;RP11-98G7.1;RP11-347C12.10;RP11-98D18.9;RP11-465N4.4;RP11-295G20.2;PCAT6;RP11-459E5.1;DDX11-AS1;RP11-806H10.4;RP11-146I2.1;RP11-67L3.5;RP3-439F8.1;CTA-126B4.7;RP11-13P5.2;RP3-395M20.12;LA16c-380H5.2;CTD-2523D13.2;AC005624.2;RP11-98D18.3;CTD-2015H6.3;MNX1-AS1;RP11-533E19.7;GATA3-AS1;MIR210HG;…	0.128	1.54e-68	1.91e-68	6.42e-66	0.0662
DNaseI_CellLine_GM19127	Accessible_Chromatin	Overlap	292	TMPO-AS1;RP11-108L7.15;AC009133.12;RHPN1-AS1;AC009005.2;MAFG-AS1;LGALS8-AS1;RP11-122M14.1;LINC00511;CDKN2B-AS1;RP11-624L4.1;HOXC-AS3;RP11-98G7.1;RP11-347C12.10;RP11-98D18.9;RP11-465N4.4;AFAP1-AS1;RP11-295G20.2;RP5-1028K7.2;PCAT6;RP11-459E5.1;RP11-806H10.4;RP11-146I2.1;RP11-67L3.5;CTC-548K16.1;RP3-439F8.1;CTA-126B4.7;LINC00665;LA16c-380H5.2;AC005624.2;RP11-98D18.3;RP11-556E13.1;CTD-2015H6.3;MNX1-A…	0.127	2.45e-66	2.99e-66	1.02e-63	0.0658
DNaseI_CellLine_7250	Accessible_Chromatin	Overlap	286	LINC00922;RP11-400N13.3;RP11-742B18.1;TMPO-AS1;RP11-108L7.15;RHPN1-AS1;AC009005.2;RP11-542B15.1;LGALS8-AS1;RP11-122M14.1;AC112721.2;CDKN2B-AS1;RP11-624L4.1;RP11-98G7.1;RP11-347C12.10;RP11-98D18.9;RP11-295G20.2;RP5-1028K7.2;PCAT6;RP11-459E5.1;RP13-463N16.6;DDX11-AS1;RP11-146I2.1;RP11-67L3.5;AC012462.2;CTD-3035D6.2;LA16c-380H5.2;AF015262.2;LINC00536;RP11-98D18.3;CTD-2015H6.3;RP11-533E19.7;RP11-53O1…	0.124	1.02e-66	1.25e-66	4.25e-64	0.0658
ATAC_CellLine_J-Lat-A72	Accessible_Chromatin	Overlap	282	LEF1-AS1;TMPO-AS1;RP11-108L7.15;RHPN1-AS1;MAFG-AS1;LGALS8-AS1;RP11-122M14.1;AP000251.3;RP11-624L4.1;RP11-426C22.4;RP11-98G7.1;RP11-347C12.10;RP11-783K16.13;RP11-98D18.9;RP11-25L3.3;RP11-465L10.10;RP11-295G20.2;DDX11-AS1;RP11-146I2.1;RP11-67L3.5;RP11-783K16.5;RP11-191L9.4;RP3-395M20.12;LA16c-380H5.2;LINC00536;AP000696.2;RP11-320N21.2;RP11-533E19.7;RP11-53O19.1;RP11-423H2.3;RP11-161I6.2;FBXL19-AS1;…	0.123	8.16e-66	9.92e-66	3.4e-63	0.0653
DNaseI_CellLine_GM19140	Accessible_Chromatin	Overlap	268	TMPO-AS1;RHPN1-AS1;MAFG-AS1;LINC00337;LGALS8-AS1;RP11-122M14.1;CDKN2B-AS1;RP11-624L4.1;HOXC-AS3;RP11-98G7.1;RP11-347C12.10;RP11-783K16.13;RP11-98D18.9;RP11-465N4.4;AFAP1-AS1;RP11-465L10.10;RP11-295G20.2;PCAT6;RP11-459E5.1;DDX11-AS1;RP11-806H10.4;RP11-146I2.1;RP11-67L3.5;RP3-439F8.1;CTA-126B4.7;RP11-783K16.5;CTD-3035D6.2;LINC00665;LA16c-380H5.2;CTD-2523D13.2;AC005624.2;RP11-357H14.17;RP11-98D18.3;…	0.124	5.95e-63	7.19e-63	2.48e-60	0.0637
ATAC_Other_CEC	Accessible_Chromatin	Overlap	279	AC015849.16;LEF1-AS1;TMPO-AS1;RP11-108L7.15;RHPN1-AS1;MAFG-AS1;RP11-429J17.7;LGALS8-AS1;RP11-122M14.1;AP000251.3;CDKN2B-AS1;RP11-624L4.1;RP11-347C12.10;RP11-783K16.13;RP11-98D18.9;RP11-295G20.2;PCAT6;RP11-459E5.1;DDX11-AS1;RP11-806H10.4;RP11-146I2.1;RP11-67L3.5;RP11-783K16.5;CTD-3035D6.2;RP3-395M20.12;RP11-196G18.3;LA16c-380H5.2;RP11-98D18.3;AC068580.6;CTD-2015H6.3;RP11-320N21.2;RP11-533E19.7;GAT…	0.121	3.56e-61	4.27e-61	1.48e-58	0.0635
DNaseI_CellLine_GM18504	Accessible_Chromatin	Overlap	280	TMPO-AS1;RP11-108L7.15;RHPN1-AS1;AC009005.2;MAFG-AS1;LGALS8-AS1;RP11-122M14.1;CTA-384D8.35;CDKN2B-AS1;RP11-624L4.1;HOXC-AS3;RP11-98G7.1;RP11-783K16.13;RP11-98D18.9;AFAP1-AS1;RP11-465L10.10;RP11-295G20.2;PCAT6;RP11-459E5.1;DDX11-AS1;RP11-806H10.4;RP11-146I2.1;RP11-67L3.5;RP3-439F8.1;CTA-126B4.7;RP11-783K16.5;RP11-13P5.2;CTD-3035D6.2;LA16c-380H5.2;AC005624.2;RP11-98D18.3;CTD-2015H6.3;MNX1-AS1;RP11-…	0.121	1.29e-60	1.54e-60	5.38e-58	0.0633
DNaseI_CellLine_GM18511	Accessible_Chromatin	Overlap	270	RP11-742B18.1;TMPO-AS1;RP11-108L7.15;RHPN1-AS1;AC009005.2;MAFG-AS1;LGALS8-AS1;RP11-122M14.1;CDKN2B-AS1;RP11-624L4.1;HOXC-AS3;RP11-98G7.1;RP11-347C12.10;RP11-783K16.13;RP11-98D18.9;RP11-465N4.4;AFAP1-AS1;RP11-295G20.2;PCAT6;RP11-459E5.1;DDX11-AS1;RP11-806H10.4;RP11-146I2.1;RP11-67L3.5;RP3-439F8.1;CTA-126B4.7;RP11-783K16.5;CTD-3035D6.2;LA16c-380H5.2;AC005624.2;RP11-98D18.3;CTD-2015H6.3;RP11-533E19.…	0.121	2.75e-61	3.3e-61	1.15e-58	0.0632
DNaseI_CellLine_GM18912	Accessible_Chromatin	Overlap	260	TMPO-AS1;RP11-108L7.15;MAFG-AS1;LGALS8-AS1;RP11-122M14.1;AP000251.3;CTA-384D8.35;CDKN2B-AS1;RP11-624L4.1;HOXC-AS3;RP11-98G7.1;RP11-347C12.10;RP11-783K16.13;RP11-98D18.9;AFAP1-AS1;RP11-295G20.2;PCAT6;RP11-459E5.1;DDX11-AS1;RP11-806H10.4;RP11-146I2.1;RP11-67L3.5;RP3-439F8.1;RP11-783K16.5;RP11-13P5.2;RP3-395M20.12;LA16c-380H5.2;AC005624.2;RP11-98D18.3;CTD-2015H6.3;MNX1-AS1;RP11-533E19.7;GATA3-AS1;MI…	0.125	4.03e-62	4.86e-62	1.68e-59	0.0631
DNaseI_CellLine_RH4	Accessible_Chromatin	Overlap	273	RP11-400N13.3;RP11-742B18.1;RP11-108L7.15;AC009005.2;RP11-542B15.1;MAFG-AS1;RP11-122M14.1;LINC00466;AGAP1-IT1;CDKN2B-AS1;RP11-624L4.1;HOXC-AS3;RP11-98G7.1;RP11-347C12.10;RP11-783K16.13;RP11-98D18.9;RP11-295G20.2;AC017002.1;CTD-2529O21.1;DDX11-AS1;RP11-806H10.4;RP11-146I2.1;RP11-67L3.5;RP11-783K16.5;RP11-191L9.4;LINC00665;LA16c-380H5.2;AF015262.2;RP11-98D18.3;RP11-533E19.7;FBXL19-AS1;RP11-67L3.4;C…	0.119	1.47e-60	1.75e-60	6.13e-58	0.063
DNaseI_CellLine_HS27a	Accessible_Chromatin	Overlap	263	LINC00922;RP11-742B18.1;RP11-108L7.15;CTD-2171N6.1;RP11-542B15.1;RP11-122M14.1;AC112721.2;CDKN2B-AS1;RP11-624L4.1;HOXC-AS3;RP11-98G7.1;RP11-347C12.10;RP11-98D18.9;MIR3150B;RP11-295G20.2;RP5-1028K7.2;AC017002.1;RP11-459E5.1;DDX11-AS1;RP11-806H10.4;RP11-146I2.1;RP3-439F8.1;RP11-783K16.5;AC012462.2;CTD-2589M5.4;LA16c-380H5.2;AF015262.2;LINC00536;RP11-533E19.7;RP11-53O19.1;FBXL19-AS1;CTD-3065J16.9;RN…	0.119	3.69e-58	4.38e-58	1.54e-55	0.0618
ATAC_CellLine_HAEC	Accessible_Chromatin	Overlap	260	RP11-742B18.1;LEF1-AS1;TMPO-AS1;CTD-2171N6.1;LGALS8-AS1;CDKN2B-AS1;RP11-624L4.1;RP11-347C12.10;RP11-783K16.13;RP11-465L10.10;RP11-295G20.2;AC017002.1;RP13-463N16.6;DDX11-AS1;RP11-67L3.5;RP11-783K16.5;RP11-13P5.2;LINC00665;RP3-395M20.12;RP11-196G18.3;LA16c-380H5.2;LINC00536;RP11-98D18.3;RP11-556E13.1;CTD-2015H6.3;RP11-53O19.1;RP11-423H2.3;RP11-161I6.2;TFAP2A-AS1;FBXL19-AS1;RP3-428L16.2;LINC00152;C…	0.12	3.92e-58	4.63e-58	1.63e-55	0.0616
DNaseI_CellLine_GM18522	Accessible_Chromatin	Overlap	256	AC015849.16;LEF1-AS1;TMPO-AS1;RP11-108L7.15;RHPN1-AS1;MAFG-AS1;RP11-122M14.1;CTA-384D8.35;CDKN2B-AS1;RP11-624L4.1;HOXC-AS3;RP11-98G7.1;RP11-783K16.13;RP11-98D18.9;RP11-465N4.4;RP11-465L10.10;RP11-295G20.2;PCAT6;RP11-459E5.1;DDX11-AS1;RP11-806H10.4;RP11-738B7.1;RP11-146I2.1;RP11-67L3.5;RP3-439F8.1;CTA-126B4.7;RP11-783K16.5;RP11-13P5.2;CTD-3035D6.2;RP3-395M20.12;LA16c-380H5.2;AC005624.2;RP11-98D18.…	0.121	3.77e-58	4.47e-58	1.57e-55	0.0614
ATAC_CellLine_ALL-SIL	Accessible_Chromatin	Overlap	212	RP11-742B18.1;AC009005.2;RP11-429J17.7;RP11-624L4.1;RP11-98D18.9;RP11-465L10.10;RP5-1028K7.2;RP4-533D7.5;AC017002.1;RP11-459E5.1;LINC00536;RP13-582O9.7;ST8SIA6-AS1;RP11-307C12.11;HOTAIR;MIR210HG;RP11-53O19.1;RP11-423H2.3;RP11-353N14.4;LINC00152;CLRN1-AS1;AC002116.7;RP11-473M20.11;RP11-132A1.4;LINC00607;RP4-724E16.2;RP11-99J16__A.2;LINC00578;RP11-146F11.5;CTD-2555A7.2;RP11-576I22.2;BCAR4;AC002331.…	0.153	2.19e-65	2.65e-65	9.13e-63	0.0609
DNaseI_CellLine_GM18862	Accessible_Chromatin	Overlap	258	AC015849.16;TMPO-AS1;RP11-108L7.15;MAFG-AS1;LGALS8-AS1;RP11-122M14.1;AP000251.3;LINC00511;CDKN2B-AS1;RP11-624L4.1;HOXC-AS3;RP11-98G7.1;RP11-347C12.10;RP11-98D18.9;RP11-295G20.2;PCAT6;RP11-459E5.1;DDX11-AS1;RP11-806H10.4;RP11-146I2.1;RP11-67L3.5;RP3-439F8.1;CTA-126B4.7;CTD-3035D6.2;LA16c-380H5.2;AC005624.2;RP11-98D18.3;MNX1-AS1;RP11-533E19.7;GATA3-AS1;MIR210HG;RP11-53O19.1;FBXL19-AS1;CTD-3065J16.9…	0.116	6.33e-55	7.44e-55	2.64e-52	0.0603
ATAC_PrimaryCell_Th1	Accessible_Chromatin	Overlap	263	LEF1-AS1;TMPO-AS1;RP11-108L7.15;RHPN1-AS1;RP11-542B15.1;MAFG-AS1;LGALS8-AS1;RP11-122M14.1;AC112721.2;AP000251.3;LINC00511;CDKN2B-AS1;RP11-624L4.1;RP11-98D18.9;AFAP1-AS1;RP11-295G20.2;PCAT6;RP11-459E5.1;CTD-2529O21.1;DDX11-AS1;RP11-806H10.4;RP11-67L3.5;RP3-395M20.12;RP11-196G18.3;LA16c-380H5.2;CTD-2523D13.2;LINC00536;RP11-98D18.3;ST8SIA6-AS1;CTD-2015H6.3;RP11-533E19.7;GATA3-AS1;RP11-53O19.1;TFAP2A…	0.114	3.49e-54	4.09e-54	1.46e-51	0.0603
ATAC_CellLine_NJH29	Accessible_Chromatin	Overlap	245	LINC00922;TMPO-AS1;RP11-122M14.1;LINC00466;AP000251.3;RP11-57A19.2;RP11-624L4.1;RP11-98G7.1;RP11-347C12.10;RP11-98D18.9;RP11-465L10.10;RP11-295G20.2;DDX11-AS1;RP11-146I2.1;RP11-67L3.5;RP11-13P5.2;RP11-523H20.3;LINC00665;LINC00536;CTD-2015H6.3;RP11-533E19.7;MIR210HG;RP11-53O19.1;FBXL19-AS1;RP11-67L3.4;RP3-428L16.2;RNF139-AS1;CLRN1-AS1;RP4-673M15.1;RP11-634H22.1;SRRM2-AS1;AC002116.7;RP11-872J21.3;R…	0.122	4.85e-56	5.71e-56	2.02e-53	0.0601
DNaseI_CellLine_GM19130	Accessible_Chromatin	Overlap	250	TMPO-AS1;RP11-108L7.15;RHPN1-AS1;MAFG-AS1;LGALS8-AS1;RP11-122M14.1;AP000251.3;CDKN2B-AS1;RP11-624L4.1;RP11-98G7.1;RP11-783K16.13;RP11-98D18.9;RP11-465N4.4;RP11-295G20.2;PCAT6;RP11-459E5.1;DDX11-AS1;RP11-806H10.4;RP11-67L3.5;RP3-439F8.1;CTA-126B4.7;RP11-783K16.5;RP11-13P5.2;CTD-3035D6.2;LINC00665;LA16c-380H5.2;AC005624.2;RP11-357H14.17;RP11-98D18.3;RP11-556E13.1;MNX1-AS1;RP11-533E19.7;GATA3-AS1;MI…	0.116	1.14e-53	1.33e-53	4.75e-51	0.0595
DNaseI_CellLine_GM19092	Accessible_Chromatin	Overlap	251	TMPO-AS1;RP11-108L7.15;AC009133.12;AC009005.2;MAFG-AS1;LGALS8-AS1;RP11-122M14.1;CDKN2B-AS1;RP11-624L4.1;HOXC-AS3;RP11-98G7.1;RP11-347C12.10;RP11-98D18.9;RP11-465N4.4;AFAP1-AS1;RP11-295G20.2;PCAT6;RP11-459E5.1;DDX11-AS1;RP11-806H10.4;RP11-146I2.1;RP11-67L3.5;RP3-439F8.1;CTA-126B4.7;CTD-3035D6.2;LA16c-380H5.2;AC005624.2;RP11-98D18.3;MNX1-AS1;RP11-533E19.7;GATA3-AS1;MIR210HG;FBXL19-AS1;CTD-3065J16.9…	0.116	2.61e-53	3.03e-53	1.09e-50	0.0594
ATAC_CellLine_HL-60	Accessible_Chromatin	Overlap	237	LINC00922;LEF1-AS1;TMPO-AS1;RP11-108L7.15;RHPN1-AS1;LGALS8-AS1;RP11-122M14.1;CDKN2B-AS1;RP11-624L4.1;RP11-347C12.10;RP11-25L3.3;RP11-295G20.2;PCAT6;RP11-459E5.1;DDX11-AS1;RP11-146I2.1;RP11-67L3.5;LA16c-380H5.2;LINC00536;RP11-556E13.1;RP11-320N21.2;RP1-239B22.5;RP11-533E19.7;RP11-53O19.1;RP11-161I6.2;TFAP2A-AS1;FBXL19-AS1;CTD-3065J16.9;RP3-428L16.2;AC053503.4;RNF139-AS1;LINC00152;CLRN1-AS1;RP4-673…	0.12	1.99e-53	2.32e-53	8.3e-51	0.0587
ATAC_PrimaryCell_neutrophil	Accessible_Chromatin	Overlap	242	AC015849.16;RP11-742B18.1;TMPO-AS1;RP11-108L7.15;LGALS8-AS1;RP11-122M14.1;AP000251.3;CDKN2B-AS1;RP11-624L4.1;RP11-347C12.10;RP11-25L3.3;RP11-295G20.2;PCAT6;RP11-459E5.1;DDX11-AS1;RP11-146I2.1;RP11-67L3.5;LA16c-380H5.2;LINC00536;AC068580.6;CTD-2015H6.3;RP11-320N21.2;RP11-533E19.7;RP11-53O19.1;FBXL19-AS1;CTD-3065J16.9;RP3-428L16.2;AC053503.4;RNF139-AS1;LINC00152;CLRN1-AS1;RP4-673M15.1;RP11-634H22.1…	0.117	1.55e-52	1.8e-52	6.46e-50	0.0587
DNaseI_CellLine_GM19093	Accessible_Chromatin	Overlap	242	TMPO-AS1;RP11-108L7.15;RHPN1-AS1;MAFG-AS1;LGALS8-AS1;RP11-122M14.1;CDKN2B-AS1;RP11-624L4.1;HOXC-AS3;RP11-98G7.1;RP11-731F5.2;RP11-98D18.9;RP11-465L10.10;RP11-295G20.2;PCAT6;RP11-459E5.1;DDX11-AS1;RP11-806H10.4;RP11-146I2.1;RP11-67L3.5;RP3-439F8.1;CTA-126B4.7;RP11-13P5.2;RP3-395M20.12;RP11-196G18.3;LA16c-380H5.2;AC005624.2;RP11-98D18.3;CTD-2015H6.3;RP11-533E19.7;MIR210HG;RP11-161I6.2;FBXL19-AS1;CT…	0.117	2.02e-52	2.33e-52	8.42e-50	0.0586
DNaseI_CellLine_GM19206	Accessible_Chromatin	Overlap	228	TMPO-AS1;RP11-108L7.15;RHPN1-AS1;AC009005.2;MAFG-AS1;LGALS8-AS1;RP11-122M14.1;AP000251.3;RP11-57A19.2;CDKN2B-AS1;RP11-98G7.1;RP11-347C12.10;RP11-98D18.9;RP11-295G20.2;PCAT6;RP11-459E5.1;DDX11-AS1;RP11-806H10.4;RP11-146I2.1;RP11-67L3.5;RP3-439F8.1;CTA-126B4.7;CTD-3035D6.2;LINC00665;LA16c-380H5.2;AC005624.2;RP11-98D18.3;RP11-533E19.7;GATA3-AS1;MIR210HG;RP11-53O19.1;FBXL19-AS1;CTD-3065J16.9;RP3-428L…	0.119	1.48e-50	1.7e-50	6.17e-48	0.0571
DNaseI_CellLine_SK-N-BE	Accessible_Chromatin	Overlap	212	TMPO-AS1;RP11-108L7.15;MAFG-AS1;RP11-122M14.1;AP000251.3;CDKN2B-AS1;HOXC-AS3;RP11-98G7.1;RP11-347C12.10;RP11-465N4.4;RP11-465L10.10;RP11-295G20.2;PCAT6;RP11-459E5.1;DDX11-AS1;RP11-806H10.4;RP11-146I2.1;RP11-67L3.5;CTC-548K16.1;RP3-439F8.1;CTA-126B4.7;RP11-13P5.2;LA16c-380H5.2;CTD-2523D13.2;RP11-357H14.17;RP11-98D18.3;MNX1-AS1;RP11-533E19.7;CTD-3065J16.9;AC053503.4;RP11-68I3.7;RP4-673M15.1;AC06202…	0.125	3.52e-50	4.04e-50	1.47e-47	0.0559
ATAC_CellLine_SH-EP	Accessible_Chromatin	Overlap	232	RP11-400N13.3;RP11-742B18.1;TMPO-AS1;RP11-108L7.15;AC009005.2;LGALS8-AS1;RP11-122M14.1;AP000251.3;RP11-347C12.10;RP11-783K16.13;RP11-98D18.9;RP11-465L10.10;RP11-295G20.2;PCAT6;RP11-459E5.1;DDX11-AS1;RP11-806H10.4;RP11-67L3.5;RP11-783K16.5;CTD-3035D6.2;RP11-191L9.4;RP3-395M20.12;RP11-196G18.3;LA16c-380H5.2;RP11-98D18.3;CTD-2015H6.3;RP11-533E19.7;GATA3-AS1;RP11-53O19.1;FBXL19-AS1;RP11-67L3.4;CTD-30…	0.111	2.83e-46	3.23e-46	1.18e-43	0.0557
ATAC_CellLine_Rj2	Accessible_Chromatin	Overlap	215	RP11-742B18.1;TMPO-AS1;RP11-108L7.15;MAFG-AS1;RP11-122M14.1;AP000251.3;CDKN2B-AS1;RP11-98G7.1;RP11-98D18.9;RP11-295G20.2;DDX11-AS1;RP11-67L3.5;LINC00665;PVT1;LA16c-380H5.2;MNX1-AS1;RP11-533E19.7;RP11-53O19.1;FBXL19-AS1;RP11-67L3.4;CTD-3065J16.9;CITF22-49D8.1;RP3-428L16.2;AC053503.4;RNF139-AS1;LINC00152;RP4-673M15.1;RP11-634H22.1;GS1-393G12.14;SRRM2-AS1;AC002116.7;RP11-872J21.3;RP11-214N9.1;RP11-8…	0.118	4.23e-47	4.85e-47	1.76e-44	0.055
ATAC_PrimaryCell_natural-killer-cell	Accessible_Chromatin	Overlap	211	LEF1-AS1;TMPO-AS1;MAFG-AS1;RP11-122M14.1;AP000251.3;CDKN2B-AS1;RP11-624L4.1;RP11-98D18.9;RP11-25L3.3;RP11-146I2.1;AC012462.2;LA16c-380H5.2;CTD-2523D13.2;LINC00536;RP11-98D18.3;RP11-307C12.11;RP11-556E13.1;RP11-320N21.2;RP11-533E19.7;RP11-53O19.1;RP11-161I6.2;TFAP2A-AS1;FBXL19-AS1;CTD-3065J16.9;AC053503.4;RNF139-AS1;LINC00152;CLRN1-AS1;RP4-673M15.1;RP11-634H22.1;SRRM2-AS1;RP11-872J21.3;RP11-214N9.…	0.115	3.09e-44	3.52e-44	1.29e-41	0.0536
DNaseI_CellLine_GM19209	Accessible_Chromatin	Overlap	214	TMPO-AS1;RP11-108L7.15;MAFG-AS1;LINC00337;LGALS8-AS1;RP11-122M14.1;CDKN2B-AS1;RP11-624L4.1;HOXC-AS3;RP11-98G7.1;RP11-98D18.9;RP11-295G20.2;PCAT6;RP11-459E5.1;DDX11-AS1;RP11-806H10.4;RP11-67L3.5;RP3-439F8.1;RP11-13P5.2;RP11-196G18.3;LA16c-380H5.2;AC005624.2;RP11-98D18.3;CTD-2015H6.3;RP11-533E19.7;GATA3-AS1;MIR210HG;FBXL19-AS1;CTD-3065J16.9;AC053503.4;RNF139-AS1;RP4-673M15.1;SRRM2-AS1;LINC00243;AC0…	0.112	2.98e-43	3.39e-43	1.24e-40	0.0535
DNaseI_CellLine_GM19152	Accessible_Chromatin	Overlap	197	TMPO-AS1;RP11-108L7.15;RHPN1-AS1;AC009005.2;MAFG-AS1;LGALS8-AS1;RP11-122M14.1;LINC00511;CDKN2B-AS1;RP11-624L4.1;HOXC-AS3;RP11-98G7.1;RP11-347C12.10;RP11-98D18.9;RP11-465N4.4;RP11-295G20.2;PCAT6;RP11-459E5.1;DDX11-AS1;RP11-806H10.4;RP11-146I2.1;RP11-67L3.5;LA16c-380H5.2;RP11-357H14.17;RP11-98D18.3;CTD-2015H6.3;RP11-533E19.7;LINC00940;GATA3-AS1;MIR210HG;RP11-161I6.2;FBXL19-AS1;CTD-3065J16.9;RP3-428…	0.117	2.25e-42	2.55e-42	9.38e-40	0.0519
ATAC_PrimaryCell_CD19+	Accessible_Chromatin	Overlap	198	TMPO-AS1;RP11-108L7.15;MAFG-AS1;LGALS8-AS1;RP11-122M14.1;WT1-AS;CDKN2B-AS1;RP11-624L4.1;RP11-783K16.13;MIR3150B;RP11-465L10.10;RP11-295G20.2;DDX11-AS1;RP11-146I2.1;RP11-67L3.5;RP11-783K16.5;RP11-13P5.2;LA16c-380H5.2;CTD-2523D13.2;RP11-98D18.3;RP11-533E19.7;GATA3-AS1;MIR210HG;RP11-53O19.1;FBXL19-AS1;CTD-3065J16.9;RP3-428L16.2;AC053503.4;RNF139-AS1;LINC00152;RP11-10J5.1;RP4-673M15.1;AC062028.1;RP11…	0.109	3.4e-38	3.83e-38	1.42e-35	0.0504
ATAC_Other_PBMCs	Accessible_Chromatin	Overlap	196	RP11-542B15.1;MAFG-AS1;RP11-122M14.1;LINC00511;CDKN2B-AS1;RP11-624L4.1;HOXC-AS3;RP11-98G7.1;RP11-347C12.10;RP11-295G20.2;DDX11-AS1;CTD-2589M5.4;LA16c-380H5.2;CTD-2523D13.2;RP11-533E19.7;MIR210HG;RP11-53O19.1;FBXL19-AS1;CTD-3065J16.9;RP3-428L16.2;AC053503.4;RNF139-AS1;LINC00152;RP11-10J5.1;RP4-673M15.1;RP11-634H22.1;SRRM2-AS1;AC002116.7;RP11-872J21.3;RP11-214N9.1;XXbac-BPG252P9.10;RP11-473M20.11;R…	0.109	1.15e-37	1.29e-37	4.8e-35	0.0501
ATAC_CellLine_T	Accessible_Chromatin	Overlap	196	LEF1-AS1;TMPO-AS1;RP11-108L7.15;MAFG-AS1;LGALS8-AS1;RP11-122M14.1;AC112721.2;AP000251.3;CDKN2B-AS1;RP11-624L4.1;RP11-98G7.1;RP11-98D18.9;RP11-295G20.2;RP5-1028K7.2;RP11-459E5.1;DDX11-AS1;RP11-67L3.5;RP11-196G18.3;LA16c-380H5.2;CTD-2015H6.3;RP11-533E19.7;MIR210HG;RP11-53O19.1;TFAP2A-AS1;FBXL19-AS1;RP3-428L16.2;AC053503.4;RNF139-AS1;RP4-673M15.1;AC062028.1;RP11-634H22.1;SRRM2-AS1;AC002116.7;RP11-87…	0.106	4.05e-36	4.52e-36	1.69e-33	0.0495
ATAC_PrimaryCell_CD8	Accessible_Chromatin	Overlap	185	RP11-742B18.1;LEF1-AS1;AC011893.3;TMPO-AS1;RP11-108L7.15;RHPN1-AS1;RP11-429J17.7;LGALS8-AS1;RP11-122M14.1;AP000251.3;WT1-AS;CDKN2B-AS1;RP11-98G7.1;RP11-783K16.13;RP11-98D18.9;RP11-295G20.2;RP11-459E5.1;DDX11-AS1;RP11-67L3.5;CTA-126B4.7;RP11-783K16.5;RP3-395M20.12;RP11-196G18.3;LA16c-380H5.2;LINC00536;CTD-2015H6.3;RP11-533E19.7;MIR210HG;RP11-53O19.1;FBXL19-AS1;RP11-67L3.4;CTD-3065J16.9;RP3-428L16.…	0.114	2.25e-38	2.54e-38	9.38e-36	0.0494
ATAC_PrimaryCell_ILC1	Accessible_Chromatin	Overlap	184	RP11-742B18.1;TMPO-AS1;MAFG-AS1;LGALS8-AS1;RP11-122M14.1;AP000251.3;RP11-624L4.1;HOXC-AS3;RP11-98D18.9;RP11-25L3.3;RP11-295G20.2;RP11-459E5.1;DDX11-AS1;RP11-146I2.1;LA16c-380H5.2;RP11-533E19.7;RP11-53O19.1;RP11-161I6.2;FBXL19-AS1;CTD-3065J16.9;RP3-428L16.2;AC053503.4;RP4-673M15.1;AC062028.1;RP11-634H22.1;SRRM2-AS1;AC002116.7;RP11-872J21.3;RP11-214N9.1;RP11-809O17.1;LINC00607;RP11-77P6.2;RP11-99J1…	0.112	6.76e-37	7.58e-37	2.82e-34	0.0488
DNaseI_CellLine_RH5	Accessible_Chromatin	Overlap	181	LINC00922;RP11-400N13.3;AC015849.16;RP11-742B18.1;TMPO-AS1;RP11-108L7.15;MAFG-AS1;RP11-122M14.1;AP000251.3;AGAP1-IT1;CDKN2B-AS1;RP11-624L4.1;RP11-347C12.10;RP11-783K16.13;RP11-98D18.9;RP11-295G20.2;PCAT6;DDX11-AS1;RP11-146I2.1;RP11-67L3.5;RP11-783K16.5;RP11-196G18.3;LA16c-380H5.2;RP11-98D18.3;CTD-2015H6.3;MNX1-AS1;RP11-533E19.7;RP11-53O19.1;TFAP2A-AS1;FBXL19-AS1;RP11-67L3.4;RP11-68I3.7;RNF139-AS1…	0.111	3.37e-36	3.77e-36	1.41e-33	0.0483
ATAC_PrimaryCell_YF-HW	Accessible_Chromatin	Overlap	185	LEF1-AS1;AC011893.3;TMPO-AS1;RP11-108L7.15;RP11-542B15.1;MAFG-AS1;LINC00337;LGALS8-AS1;RP11-122M14.1;AP000251.3;CDKN2B-AS1;RP11-98D18.9;RP11-295G20.2;RP11-459E5.1;DDX11-AS1;RP11-67L3.5;LA16c-380H5.2;CTD-2523D13.2;LINC00536;RP11-98D18.3;ST8SIA6-AS1;CTD-2015H6.3;RP11-533E19.7;GATA3-AS1;RP11-53O19.1;FBXL19-AS1;RP3-428L16.2;AC053503.4;RNF139-AS1;RP4-673M15.1;AC062028.1;RP11-634H22.1;SRRM2-AS1;AC00211…	0.108	4.02e-35	4.47e-35	1.68e-32	0.0482
ATAC_CellLine_HaCaT	Accessible_Chromatin	Overlap	179	TMPO-AS1;AC009005.2;RP11-429J17.7;LGALS8-AS1;RP11-122M14.1;AP000251.3;CDKN2B-AS1;RP11-624L4.1;RP11-465N4.4;MIR3150B;RP11-22C11.2;RP11-295G20.2;RP5-1028K7.2;RP11-459E5.1;RP13-463N16.6;DDX11-AS1;RP11-146I2.1;RP11-67L3.5;RP11-191L9.4;LA16c-380H5.2;AF015262.2;ST8SIA6-AS1;CTD-2015H6.3;RP11-533E19.7;RP11-53O19.1;TFAP2A-AS1;FBXL19-AS1;CTD-3065J16.9;RP3-428L16.2;AC053503.4;RNF139-AS1;RP4-673M15.1;LA16c-3…	0.107	1.12e-33	1.24e-33	4.67e-31	0.0471
ATAC_PrimaryCell_EB-HSPC	Accessible_Chromatin	Overlap	170	TMPO-AS1;AC009005.2;MAFG-AS1;RP11-122M14.1;AP000251.3;CDKN2B-AS1;RP11-624L4.1;RP11-295G20.2;PCAT6;RP11-459E5.1;DDX11-AS1;RP11-67L3.5;RP11-783K16.5;RP11-196G18.3;LA16c-380H5.2;RP11-533E19.7;RP11-53O19.1;FBXL19-AS1;CTD-3065J16.9;RP3-428L16.2;AC053503.4;RNF139-AS1;CLRN1-AS1;RP4-673M15.1;AC062028.1;RP11-634H22.1;RP5-1092A11.5;AC145110.1;SRRM2-AS1;RP11-872J21.3;RP11-214N9.1;RP11-809O17.1;LINC00607;KB-…	0.106	1.19e-31	1.31e-31	4.96e-29	0.0455
ATAC_PrimaryCell_AAEC	Accessible_Chromatin	Overlap	155	TMPO-AS1;RP11-108L7.15;RHPN1-AS1;MAFG-AS1;RP11-429J17.7;RP11-122M14.1;AP000251.3;CDKN2B-AS1;RP11-98G7.1;RP11-783K16.13;RP11-98D18.9;RP11-465N4.4;RP11-465L10.10;RP11-295G20.2;PCAT6;RP11-459E5.1;RP11-806H10.4;RP11-67L3.5;RP11-783K16.5;RP11-196G18.3;CTD-2015H6.3;RP11-533E19.7;FBXL19-AS1;RP11-67L3.4;AC137932.6;RP11-68I3.7;RNF139-AS1;GS1-393G12.14;SRRM2-AS1;RP11-214N9.1;XXbac-BPG252P9.10;RP11-809O17.1…	0.12	8.9e-35	9.87e-35	3.71e-32	0.045
ATAC_PrimaryCell_monocytes	Accessible_Chromatin	Overlap	165	LEF1-AS1;TMPO-AS1;RP11-108L7.15;CTD-2171N6.1;RP11-542B15.1;LGALS8-AS1;RP11-122M14.1;AP000251.3;LINC00511;CDKN2B-AS1;RP11-22C11.2;RP11-295G20.2;DDX11-AS1;RP11-806H10.4;RP11-146I2.1;RP11-67L3.5;LINC00536;ST8SIA6-AS1;CTD-2015H6.3;RP11-53O19.1;FBXL19-AS1;RP11-67L3.4;RP11-872J21.3;RP11-214N9.1;RP11-809O17.1;CTD-2410N18.3;RP11-77P6.2;RP11-157F20.3;AC061961.2;PCAT7;RP11-277B15.3;KRTAP5-AS1;CHKB-AS1;RP11…	0.108	1.08e-31	1.19e-31	4.5e-29	0.045
ATAC_CellLine_MUGCHOR	Accessible_Chromatin	Overlap	147	LINC00922;LEF1-AS1;TMPO-AS1;LGALS8-AS1;RP11-122M14.1;AP000251.3;LINC00511;RP11-624L4.1;RP11-295G20.2;RP11-67L3.5;CTD-2015H6.3;MNX1-AS1;RP11-533E19.7;RP11-53O19.1;RP11-67L3.4;RP3-428L16.2;AC053503.4;RNF139-AS1;RP4-673M15.1;RP11-634H22.1;RP11-872J21.3;RP11-214N9.1;LINC00607;RP11-93K22.6;KB-1732A1.1;RP11-277B15.3;LINC00578;RP11-576I22.2;RP11-89K10.1;CTD-2587H24.5;AC007128.1;AP001412.1;RP1-28H20.3;RP…	0.121	2.88e-33	3.18e-33	1.2e-30	0.0435
DNaseI_CellLine_REH	Accessible_Chromatin	Overlap	143	TMPO-AS1;RP11-108L7.15;RHPN1-AS1;MAFG-AS1;RP11-122M14.1;AP000251.3;CDKN2B-AS1;RP11-347C12.10;RP11-98D18.9;RP11-295G20.2;DDX11-AS1;RP11-67L3.5;LINC00665;RP3-395M20.12;RP11-196G18.3;LA16c-380H5.2;RP11-357H14.17;RP11-98D18.3;RP11-533E19.7;RP11-53O19.1;FBXL19-AS1;CTD-3065J16.9;RNF139-AS1;RP4-673M15.1;SRRM2-AS1;TCL6;RP11-872J21.3;XXbac-BPG252P9.10;RP11-809O17.1;RP11-132A1.4;LINC00607;CTD-2410N18.3;MIA…	0.111	2.04e-28	2.23e-28	8.51e-26	0.0414
ATAC_CellLine_NCI-H524	Accessible_Chromatin	Overlap	130	LINC00922;TMPO-AS1;MAFG-AS1;AP000251.3;CDKN2B-AS1;RP11-465L10.10;CTD-2529O21.1;RP11-191L9.4;PVT1;LA16c-380H5.2;CTD-2015H6.3;WI2-85898F10.1;RP11-533E19.7;MIR210HG;RP11-53O19.1;FBXL19-AS1;CITF22-49D8.1;RP3-428L16.2;RNF139-AS1;CLRN1-AS1;RP4-673M15.1;RP11-634H22.1;GS1-393G12.14;SRRM2-AS1;AC002116.7;RP11-872J21.3;RP11-214N9.1;XXbac-BPG252P9.10;RP11-473M20.11;RP11-809O17.1;CTD-2410N18.3;MIAT;CHKB-AS1;R…	0.126	1.48e-31	1.62e-31	6.17e-29	0.0406
DNaseI_CellLine_GM18853	Accessible_Chromatin	Overlap	139	TMPO-AS1;RP11-108L7.15;RHPN1-AS1;MAFG-AS1;LGALS8-AS1;AP000251.3;CTA-384D8.35;CDKN2B-AS1;HOXC-AS3;RP11-98G7.1;RP11-347C12.10;RP11-98D18.9;PCAT6;DDX11-AS1;RP11-67L3.5;CTA-126B4.7;CTD-3035D6.2;LA16c-380H5.2;RP11-98D18.3;RP11-533E19.7;MIR210HG;CTA-384D8.34;CTD-3065J16.9;RP3-428L16.2;AC053503.4;RNF139-AS1;RP4-673M15.1;GS1-393G12.14;AC002116.7;AP000695.4;RP11-872J21.3;RP11-214N9.1;XXbac-BPG252P9.10;RP1…	0.107	2.84e-26	3.09e-26	1.18e-23	0.0401
ATAC_PrimaryCell_Th17	Accessible_Chromatin	Overlap	143	TMPO-AS1;LGALS8-AS1;RP11-122M14.1;AP000251.3;CDKN2B-AS1;RP11-98D18.9;RP11-295G20.2;RP11-459E5.1;DDX11-AS1;LA16c-380H5.2;LINC00536;CTD-2015H6.3;RP11-533E19.7;GATA3-AS1;RP11-53O19.1;FBXL19-AS1;RP3-428L16.2;AC053503.4;RNF139-AS1;LINC00152;RP4-673M15.1;AC062028.1;RP11-634H22.1;SRRM2-AS1;AC002116.7;RP11-872J21.3;RP11-214N9.1;RP11-809O17.1;CTD-2410N18.3;RP11-77P6.2;MIAT;RP11-277B15.3;LINC00578;CHKB-AS1…	0.0963	1.45e-22	1.57e-22	6.05e-20	0.0392
ATAC_Other_fibroblasts	Accessible_Chromatin	Overlap	128	TMPO-AS1;RP11-108L7.15;RHPN1-AS1;RP11-122M14.1;AP000251.3;CDKN2B-AS1;RP11-624L4.1;RP11-347C12.10;RP11-98D18.9;RP11-295G20.2;PCAT6;RP11-459E5.1;DDX11-AS1;RP11-806H10.4;RP11-67L3.5;RP3-395M20.12;RP11-196G18.3;LA16c-380H5.2;RP11-320N21.2;RP11-533E19.7;MIR210HG;RP11-53O19.1;RP11-161I6.2;FBXL19-AS1;CTD-3065J16.9;RP3-428L16.2;AC053503.4;RP4-673M15.1;RP11-634H22.1;GS1-393G12.14;SRRM2-AS1;AC002116.7;RP11…	0.112	4.21e-26	4.57e-26	1.76e-23	0.0386
ATAC_StemCell_iPSC-CM	Accessible_Chromatin	Overlap	129	TMPO-AS1;RP11-122M14.1;AP000251.3;RP11-98D18.9;RP11-295G20.2;DDX11-AS1;RP11-196G18.3;LA16c-380H5.2;LINC00536;CTD-2015H6.3;RP11-533E19.7;RP11-53O19.1;FBXL19-AS1;RP3-428L16.2;AC053503.4;RNF139-AS1;RP4-673M15.1;AC062028.1;SRRM2-AS1;AC002116.7;RP11-214N9.1;RP11-809O17.1;LINC00607;CTD-2410N18.3;RP11-77P6.2;MIAT;CHKB-AS1;RP11-254F7.4;GS1-279B7.2;RP11-44N22.3;RP11-576I22.2;RP11-89K10.1;LINC01063;RP11-39…	0.0938	1.62e-19	1.74e-19	6.76e-17	0.0363
DNaseI_CellLine_GM18517	Accessible_Chromatin	Overlap	113	RHPN1-AS1;MAFG-AS1;HOXC-AS3;RP11-98G7.1;RP11-98D18.9;RP11-295G20.2;PCAT6;RP11-459E5.1;DDX11-AS1;RP11-806H10.4;RP11-146I2.1;RP11-67L3.5;LA16c-380H5.2;AC005624.2;RP11-98D18.3;CTD-2015H6.3;RP11-533E19.7;MIR210HG;RP11-53O19.1;CTD-3065J16.9;AC053503.4;RNF139-AS1;RP4-673M15.1;SRRM2-AS1;RP11-872J21.3;RP11-214N9.1;RP11-473M20.11;RP11-809O17.1;CTD-2410N18.3;RP11-77P6.2;MIAT;KRTAP5-AS1;RP11-203J24.8;CHKB-A…	0.104	1.39e-20	1.5e-20	5.8e-18	0.0345
ATAC_PrimaryCell_CCRF-CEM	Accessible_Chromatin	Overlap	115	TMPO-AS1;RP11-542B15.1;LGALS8-AS1;RP11-122M14.1;AP000251.3;CDKN2B-AS1;RP11-98D18.9;RP11-295G20.2;DDX11-AS1;RP11-196G18.3;LA16c-380H5.2;RP11-533E19.7;GATA3-AS1;RP11-53O19.1;FBXL19-AS1;RP3-428L16.2;AC053503.4;RNF139-AS1;RP4-673M15.1;AC062028.1;RP11-634H22.1;SRRM2-AS1;RP11-872J21.3;RP11-214N9.1;RP11-809O17.1;CTD-2410N18.3;RP11-77P6.2;RP11-277B15.3;KRTAP5-AS1;CHKB-AS1;GS1-279B7.2;RP11-576I22.2;RP11-8…	0.0929	3.26e-17	3.49e-17	1.36e-14	0.0335
ATAC_StemCell_ipsc	Accessible_Chromatin	Overlap	111	LGALS8-AS1;CDKN2B-AS1;RP11-624L4.1;RP11-347C12.10;RP11-98D18.9;RP11-295G20.2;RP11-806H10.4;LINC00536;CTD-2015H6.3;RP11-533E19.7;RP11-53O19.1;TFAP2A-AS1;FBXL19-AS1;CTD-3065J16.9;AC053503.4;RNF139-AS1;RP4-673M15.1;RP11-634H22.1;SRRM2-AS1;AP000695.4;RP11-872J21.3;RP11-214N9.1;XXbac-BPG252P9.10;KB-1732A1.1;CTD-2410N18.3;RP11-77P6.2;RP11-157F20.3;LINC00578;CHKB-AS1;RP11-146F11.5;RP11-254F7.4;RP11-576I…	0.0981	2.4e-18	2.57e-18	1e-15	0.0334
ATAC_CellLine_MCF-10A	Accessible_Chromatin	Overlap	99	TMPO-AS1;RP11-108L7.15;DSCAM-AS1;MAFG-AS1;RP11-429J17.7;AP000251.3;RP11-783K16.13;RP11-295G20.2;RP5-1028K7.2;RP11-459E5.1;RP11-783K16.5;LA16c-380H5.2;CTD-2015H6.3;RP11-533E19.7;RP11-53O19.1;TFAP2A-AS1;FBXL19-AS1;CITF22-49D8.1;RP3-428L16.2;RP4-673M15.1;SRRM2-AS1;RP11-872J21.3;XXbac-BPG252P9.10;KB-1732A1.1;CTD-2410N18.3;RP11-77P6.2;KRTAP5-AS1;LINC00578;RP11-146F11.5;RP11-576I22.2;RP11-89K10.1;RP11-…	0.115	2.33e-21	2.52e-21	9.72e-19	0.0323
ATAC_PrimaryCell_GBM	Accessible_Chromatin	Overlap	97	LEF1-AS1;RP11-108L7.15;LGALS8-AS1;RP11-122M14.1;AP000251.3;RP11-624L4.1;RP11-347C12.10;RP11-295G20.2;AC017002.1;LINC00665;RP11-98D18.3;CTD-2015H6.3;RP11-533E19.7;RP11-53O19.1;FBXL19-AS1;CTD-3065J16.9;RP3-428L16.2;RNF139-AS1;RP4-673M15.1;SRRM2-AS1;RP11-214N9.1;CTD-2410N18.3;RP11-77P6.2;RP11-277B15.3;CHKB-AS1;RP11-44N22.3;RP11-576I22.2;ZNF252P-AS1;RP11-398C13.6;CTD-2587H24.5;AP001412.1;RP1-28H20.3;…	0.101	6.41e-17	6.82e-17	2.67e-14	0.0306
ATAC_PrimaryCell_DC	Accessible_Chromatin	Overlap	96	AC015849.16;TMPO-AS1;LGALS8-AS1;RP11-122M14.1;AP000251.3;CDKN2B-AS1;RP11-295G20.2;DDX11-AS1;LA16c-380H5.2;LINC00536;CTD-2015H6.3;RP11-533E19.7;RP11-53O19.1;RP3-428L16.2;AC053503.4;RP4-673M15.1;SRRM2-AS1;RP11-872J21.3;RP11-214N9.1;LINC00607;CTD-2410N18.3;RP11-77P6.2;LINC00578;CHKB-AS1;RP11-576I22.2;LINC01063;RP11-398C13.6;AP001412.1;RP1-28H20.3;AC018890.6;RP11-37C7.3;RP11-428K3.1;CTD-2284J15.1;AC0…	0.101	5.75e-17	6.13e-17	2.4e-14	0.0304
ATAC_CellLine_NB4	Accessible_Chromatin	Overlap	92	TMPO-AS1;RP11-108L7.15;RP11-783K16.13;RP11-98D18.9;RP11-295G20.2;PCAT6;RP11-459E5.1;RP11-67L3.5;RP11-783K16.5;CTD-3035D6.2;LA16c-380H5.2;RP11-533E19.7;RP11-53O19.1;FBXL19-AS1;CTD-3065J16.9;AC053503.4;RP4-673M15.1;RP11-634H22.1;SRRM2-AS1;RP11-872J21.3;RP11-214N9.1;RP11-473M20.11;RP11-809O17.1;LINC00607;CTD-2410N18.3;RP11-77P6.2;MIAT;LINC00578;CHKB-AS1;LINC01063;RP11-398C13.6;CTD-2587H24.5;AP001412…	0.0983	1.71e-15	1.81e-15	7.13e-13	0.0292
DNaseI_CellLine_GM18520	Accessible_Chromatin	Overlap	69	RHPN1-AS1;MAFG-AS1;CTA-384D8.35;RP11-98G7.1;RP11-98D18.9;RP11-459E5.1;DDX11-AS1;RP3-439F8.1;LA16c-380H5.2;RP11-98D18.3;MIR210HG;FBXL19-AS1;CTA-384D8.34;CTD-3065J16.9;RP11-68I3.7;RNF139-AS1;SRRM2-AS1;AC002116.7;RP11-473M20.11;RP11-84A19.3;RP11-77P6.2;KRTAP5-AS1;RP11-203J24.8;RP11-485G7.5;CHKB-AS1;RP11-146F11.5;ZNF252P-AS1;CTD-2587H24.5;AC007128.1;RP1-28H20.3;RP11-54O7.16;HPN-AS1;KB-1460A1.1;HOXB-A…	0.11	2.54e-14	2.68e-14	1.06e-11	0.0241
DNaseI_CellLine_GM18907	Accessible_Chromatin	Overlap	66	TMPO-AS1;RHPN1-AS1;LGALS8-AS1;RP11-122M14.1;RP11-98G7.1;RP11-98D18.9;LA16c-380H5.2;AC005624.2;RP11-98D18.3;RNF139-AS1;RP4-673M15.1;SRRM2-AS1;AC002116.7;RP11-872J21.3;RP11-473M20.11;RP11-77P6.2;RP11-203J24.8;RP11-485G7.5;CHKB-AS1;RP11-146F11.5;ZNF252P-AS1;RP11-398C13.6;CTD-2587H24.5;AC007128.1;RP1-28H20.3;RP11-37C7.3;RP11-66D17.3;HPN-AS1;RP11-396C23.2;HOXB-AS3;USP30-AS1;HDAC11-AS1;AC007773.2;RP11-…	0.125	2.09e-16	2.22e-16	8.72e-14	0.0238
ATAC_PrimaryCell_foreskin-fibroblast	Accessible_Chromatin	Overlap	68	TMPO-AS1;RP11-122M14.1;CDKN2B-AS1;RP11-295G20.2;DDX11-AS1;CTD-2015H6.3;RP11-533E19.7;RP11-53O19.1;FBXL19-AS1;AC053503.4;RNF139-AS1;RP4-673M15.1;SRRM2-AS1;RP11-214N9.1;LINC00607;CTD-2410N18.3;RP11-77P6.2;RP11-277B15.3;CHKB-AS1;RP11-576I22.2;RP11-398C13.6;AP001412.1;RP11-37C7.3;CTD-2284J15.1;AC007773.2;YTHDF3-AS1;CTC-260E6.6;C1QTNF9B-AS1;RP11-147L13.2;AL672294.1;RP11-92G12.3;AC026471.6;IL12A-AS1;RP…	0.0934	7.61e-11	7.97e-11	3.17e-08	0.0229
ATAC_CellLine_Raji	Accessible_Chromatin	Overlap	50	TMPO-AS1;AP000251.3;RP11-53O19.1;RP4-673M15.1;LINC00607;RP11-576I22.2;AC007128.1;RP1-35C21.2;RP11-166A12.1;AC017060.1;AC079767.4;LINC00870;MIR155HG;ARHGEF26-AS1;CYP4A22-AS1;IL12A-AS1;AC007204.2;SLC7A11-AS1;CTD-2281M20.1;RP11-25I15.3;RP11-1036E20.9;LINC00504;AC009227.2;RPPH1;RP11-624C23.1;RP5-887A10.1;RP11-135A1.3;RP11-501O2.5;RP11-179A10.1;RP11-483A20.3;RP11-3B12.2;AC007163.3;NOVA1-AS1;RP11-211C9…	0.117	1.19e-11	1.25e-11	4.96e-09	0.0186
DNaseI_CellLine_GM19119	Accessible_Chromatin	Overlap	45	RP11-295G20.2;RP11-459E5.1;RP11-67L3.5;LA16c-380H5.2;RP11-98D18.3;MIR210HG;FBXL19-AS1;RP11-473M20.11;RP11-809O17.1;RP11-77P6.2;CHKB-AS1;RP11-44N22.3;RP11-398C13.6;CTD-2587H24.5;RP1-28H20.3;HDAC11-AS1;CTD-2284J15.1;RP13-122B23.8;YTHDF3-AS1;RP4-616B8.4;RP11-323J4.1;RP11-2C24.4;AC083949.1;C1QTNF9B-AS1;DSCR9;RP11-92G12.3;AC002310.7;IL12A-AS1;RP11-428C19.4;RP11-881M11.8;RP11-159F24.6;CTD-2319I12.5;CTD…	0.098	2.79e-08	2.9e-08	1.16e-05	0.0165
ATAC_CellLine_K562	Accessible_Chromatin	Overlap	35	LGALS8-AS1;RP11-122M14.1;RP11-295G20.2;RP11-533E19.7;RP11-53O19.1;FBXL19-AS1;LINC00607;RP11-576I22.2;CERS6-AS1;AC007128.1;RP11-37C7.3;RNF144A-AS1;YTHDF3-AS1;AC011747.4;AL672294.1;RP11-92G12.3;RP4-594A5.1;AC012668.2;RP11-138J23.1;RP11-301G19.1;RP11-6N13.1;RPPH1;RP11-483A20.3;RP11-397A16.1;AC133680.1;RP11-557C18.3;ST7-AS2;CTC-340A15.2;RP11-6D1.3;AC069277.2;RP13-539J13.1;RP11-308B16.2;RP11-300J18.1;…	0.124	2.88e-09	3.01e-09	1.2e-06	0.0137
DNaseI_CellLine_D-341	Accessible_Chromatin	Overlap	33	MAFG-AS1;AP000251.3;GATA3-AS1;RNF139-AS1;RP11-809O17.1;RP11-84A19.3;RP11-203J24.8;CHKB-AS1;RP11-576I22.2;RP11-1275H24.1;CTD-2587H24.5;RP11-445F12.1;RP11-37C7.3;RP11-10A14.5;HOXB-AS3;CTD-2284J15.1;RP11-343H5.6;AC083949.1;C1QTNF9B-AS1;CTD-3020H12.4;RP11-888D10.3;RP11-284F21.7;RP11-428C19.4;RP11-546K22.1;RP11-307C19.2;JARID2-AS1;RP11-390F4.6;AC012354.6;RP11-21A7A.2;RP1-63M2.5;AC007163.6;HOTTIP;AC012…	0.118	2.64e-08	2.75e-08	1.1e-05	0.0129
DNaseI_CellLine_HA-h	Accessible_Chromatin	Overlap	30	RP11-742B18.1;RP11-624L4.1;RP11-806H10.4;RP11-53O19.1;LINC00243;LINC00578;RP11-354K1.2;RP11-644C3.1;LINC00870;RP11-2C24.4;RP11-265N7.2;RP11-519G16.3;LINC00589;AE000661.37;IL12A-AS1;LINC00452;AC022182.1;RP11-734I18.1;RP11-360L9.7;RP11-766N7.3;AC007163.3;RP11-243J16.7;RP11-275I4.1;RP11-30L3.2;RP11-380J14.1;CTD-2552K11.2;RMRP;AC114765.1;CTC-497E21.5;RP5-968D22.3	0.165	3.54e-11	3.72e-11	1.48e-08	0.0122
ATAC_CellLine_HEK293T	Accessible_Chromatin	Overlap	31	RP11-122M14.1;RP11-295G20.2;DDX11-AS1;RP11-533E19.7;RP11-53O19.1;FBXL19-AS1;AC061961.2;RP11-277B15.3;RP11-576I22.2;CTD-2284J15.1;YTHDF3-AS1;RP11-92G12.3;RP11-390N6.1;CTC-480C2.1;RP11-428C19.4;RP11-1336O20.2;RP11-25H12.1;RP11-159F24.6;RP11-6N13.1;RP11-445P17.3;AC013480.2;NAALADL2-AS2;RP11-236L14.1;AC133680.1;RP11-559M23.1;AP003900.6;CTC-340A15.2;AC079610.1;RP11-725D20.1;LINC00491;RP13-539J13.1	0.101	2.18e-06	2.26e-06	0.000909	0.012
ATAC_PrimaryCell_macrophage	Accessible_Chromatin	Overlap	27	AP000251.3;RP11-53O19.1;RP11-114M1.2;RP3-428L16.2;AC053503.4;RP11-634H22.1;RP11-77P6.2;LINC00578;RP11-576I22.2;RP11-37C7.3;KB-173C10.2;YTHDF3-AS1;RP11-930P14.2;RP11-519G16.3;RP11-147L13.2;AC109826.1;RP11-18H21.1;CTD-2509G16.5;RP11-483A20.3;RP1-71H24.1;RP5-1121E10.2;RP11-266N13.2;RP11-559M23.1;AC079610.1;RP11-6D1.3;RP11-314P15.2;RP11-278H7.4	0.0877	0.000106	0.000109	0.0442	0.0104
DNaseI_CellLine_ECC-1	Accessible_Chromatin	Overlap	22	RP11-429J17.7;GATA3-AS1;CTD-3065J16.9;RP11-809O17.1;LINC00607;RP11-99J16__A.2;RP11-10A14.5;RP11-428K3.1;HDAC11-AS1;CTD-2284J15.1;RP5-1119A7.14;AC083949.1;C1QTNF9B-AS1;AP000697.6;RP11-428C19.4;VAV3-AS1;MAPT-AS1;RP11-390F4.6;RP11-399K21.13;AC007163.6;RP11-83J21.3;AC012501.2	0.158	2.99e-08	3.1e-08	1.25e-05	0.00908
DNaseI_CellLine_GM18516	Accessible_Chromatin	Overlap	20	LA16c-380H5.2;AC053503.4;RP11-214N9.1;RP11-473M20.11;YTHDF3-AS1;RP11-2C24.4;AC083949.1;RP11-888D10.3;RP11-284F21.7;RP11-428C19.4;RP13-131K19.6;RP11-60A24.3;RPPH1;CTD-2265O21.7;RP4-736L20.3;RP11-630D6.5;RP13-870H17.3;RP1-71H24.1;AC007163.6;RP4-539M6.14	0.109	4.43e-05	4.56e-05	0.0185	0.0081
DNaseI_CellLine_GM13976	Accessible_Chromatin	Overlap	13	AC011893.3;RP11-196G18.3;GATA3-AS1;LINC00607;RP11-203J24.8;CHKB-AS1;HDAC11-AS1;CTD-2284J15.1;RP11-343H5.6;AC083949.1;RP11-428C19.4;AC007163.6;CTD-2616J11.14	0.188	2.65e-06	2.74e-06	0.00111	0.0055

## Sheet: eQTL
Set	Class	Sub_Class	Count	LncRNA	Simpson	P-value	BH	Bonferroni	Jaccard
BRCA	eQTL	Common_Cis	777	RP11-400N13.3;RP11-417E7.2;C6orf99;LINC01561;AC015849.16;RP11-428L9.2;RP11-742B18.1;LEF1-AS1;AC011893.3;RP11-108L7.15;RP11-547D24.1;AC009133.12;C5orf66-AS1;CTD-2171N6.1;AC009005.2;RP11-542B15.1;RP4-616B8.5;LINC00337;LGALS8-AS1;RP11-122M14.1;LINC00466;AC112721.2;RP11-265N7.1;WT1-AS;AGAP1-IT1;RP11-399C16.3;CTA-384D8.35;AC112721.1;TYMSOS;RP11-865I6.2;CTD-2377D24.6;CDKN2B-AS1;LINC01522;RP11-127I20.5;…	0.337	1.56e-134	4.99e-133	4.99e-133	0.0805
LUSC	eQTL	Common_Cis	556	LINC00922;RP11-400N13.3;RP11-417E7.2;LINC01561;AC015849.16;RP11-742B18.1;AC011893.3;TMPO-AS1;AC009133.12;C5orf66-AS1;CTD-2510F5.4;AC009005.2;RP11-542B15.1;RP4-616B8.5;RP1-63M2.7;LINC00337;RP11-429J17.7;LGALS8-AS1;RP11-196G18.22;RP11-122M14.1;LINC00466;AP000251.3;RP11-265N7.1;WT1-AS;AGAP1-IT1;CTA-384D8.35;LA16c-380H5.1;LINC00511;AP001434.2;RP11-865I6.2;CDKN2B-AS1;RP11-127I20.5;RP11-624L4.1;RP11-13…	0.241	1.82e-98	2.91e-97	5.82e-97	0.0761
LUAD	eQTL	Common_Cis	552	RP11-400N13.3;RP11-417E7.2;RP11-863P13.3;AC015849.16;RP11-742B18.1;AC011893.3;TMPO-AS1;RP11-108L7.15;RHPN1-AS1;CTD-2510F5.4;AC009005.2;RP11-542B15.1;RP4-616B8.5;LINC00337;LGALS8-AS1;RP11-122M14.1;AC112721.2;WT1-AS;AGAP1-IT1;RP11-57A19.2;CTA-384D8.35;LINC00511;CTD-2377D24.6;CDKN2B-AS1;RP11-127I20.5;RP11-624L4.1;RP11-426C22.4;RP11-1399P15.1;RP5-963E22.6;RP11-98G7.1;RP11-443B20.1;RP11-731F5.2;RP6-65…	0.239	1.16e-91	1.24e-90	3.71e-90	0.0739
HNSC	eQTL	Common_Cis	480	LINC00922;RP11-400N13.3;RP11-417E7.2;AC015849.16;RP11-742B18.1;C5orf66-AS1;CTD-2171N6.1;AC009005.2;RP11-542B15.1;C2orf48;LINC00337;LGALS8-AS1;RP11-196G18.22;RP11-122M14.1;AC112721.2;AP000251.3;RP11-265N7.1;AGAP1-IT1;LINC00511;TYMSOS;RP11-865I6.2;CTD-2377D24.6;CDKN2B-AS1;RP11-127I20.5;RP11-624L4.1;RP11-1399P15.1;RP5-963E22.6;RP11-443B20.1;RP11-783K16.13;PP14571;RP11-98D18.9;CTD-2396E7.11;RP11-22C1…	0.208	1.27e-86	1.02e-85	4.06e-85	0.0736
KIRC	eQTL	Common_Cis	610	RP11-400N13.3;RP11-417E7.2;AC015849.16;RP11-742B18.1;LEF1-AS1;RP11-547D24.1;CTD-2171N6.1;AC009005.2;RP11-542B15.1;RP4-616B8.5;LINC00337;AC114730.3;LGALS8-AS1;RP11-196G18.22;RP11-122M14.1;AGAP1-IT1;CTA-384D8.35;LA16c-380H5.1;AC112721.1;LINC00511;TYMSOS;AP001434.2;RP11-865I6.2;CDKN2B-AS1;LINC01522;RP11-1399P15.1;RP5-963E22.6;HOXC-AS3;LA16c-312E8.4;RP11-98G7.1;RP11-443B20.1;RP11-347C12.10;RP6-65G23.…	0.265	9.83e-79	6.29e-78	3.15e-77	0.0684
PRAD	eQTL	Common_Cis	606	LINC01561;AC015849.16;TMPO-AS1;AC009133.12;DSCAM-AS1;CTD-2510F5.4;AC009005.2;RP4-616B8.5;LINC00337;AC114730.3;LGALS8-AS1;RP11-122M14.1;RP11-265N7.1;AGAP1-IT1;RP11-57A19.2;CTA-384D8.35;TYMSOS;RP11-127I20.5;RP11-426C22.4;RP11-1399P15.1;RP3-323A16.1;RP11-92K15.3;RP11-443B20.1;C9orf163;RP6-65G23.3;PP14571;RP1-228H13.5;AFAP1-AS1;RP11-22C11.2;RP11-465L10.10;CTB-49A3.4;RP11-295G20.2;PCAT6;RP1-86C11.7;RP…	0.263	7.69e-78	4.1e-77	2.46e-76	0.0682
LGG	eQTL	Common_Cis	630	LINC00922;RP11-863P13.3;C6orf99;LINC01561;TMPO-AS1;AC009005.2;RP4-616B8.5;AC114730.3;LGALS8-AS1;AP000251.3;AGAP1-IT1;CTA-384D8.35;CDKN2B-AS1;RP11-127I20.5;RP11-624L4.1;RP11-426C22.4;RP5-963E22.6;LA16c-312E8.4;AC133644.2;RP11-443B20.1;RP11-783K16.13;PP14571;RP11-98D18.9;AFAP1-AS1;RP11-465L10.10;ST3GAL4-AS1;RP11-295G20.2;PCAT6;AC018816.3;SMCR2;RP11-303E16.2;DDX11-AS1;RP11-806H10.4;RP11-135F9.4;AC10…	0.273	7.83e-73	3.58e-72	2.51e-71	0.0662
BLCA	eQTL	Common_Cis	380	RP11-400N13.3;RP11-417E7.2;AC015849.16;RP11-742B18.1;AC011893.3;RP11-108L7.15;RP11-547D24.1;CTD-2171N6.1;AC009005.2;RP4-616B8.5;LINC00337;LGALS8-AS1;RP11-122M14.1;RP11-265N7.1;AGAP1-IT1;AC112721.1;AP001434.2;CDKN2B-AS1;RP11-127I20.5;RP11-624L4.1;HOXC-AS3;RP11-98G7.1;RP11-443B20.1;C9orf163;RP6-65G23.3;RP3-337H4.8;RP1-228H13.5;ST3GAL4-AS1;RP11-295G20.2;RP4-533D7.5;RP11-629O1.2;AC017002.1;SMCR2;RP11…	0.165	7.76e-57	3.1e-56	2.48e-55	0.0633
THCA	eQTL	Common_Cis	561	RP11-400N13.3;RP11-417E7.2;RP11-742B18.1;LEF1-AS1;RP11-108L7.15;RP11-547D24.1;CTD-2171N6.1;AC009005.2;RP11-542B15.1;RP1-63M2.7;C2orf48;LINC00337;AC114730.3;RP11-429J17.7;LGALS8-AS1;RP11-196G18.22;AC112721.2;AP000251.3;AGAP1-IT1;RP11-57A19.2;CTA-384D8.35;LA16c-380H5.1;AC112721.1;LINC00511;AP001434.2;RP11-127I20.5;RP11-1399P15.1;RP5-963E22.6;LA16c-312E8.4;RP11-443B20.1;RP6-65G23.3;PP14571;RP1-228H1…	0.243	9.98e-55	3.55e-54	3.19e-53	0.0612
COAD	eQTL	Common_Cis	309	RP11-400N13.3;RP11-417E7.2;AC015849.16;RP11-742B18.1;TMPO-AS1;AC009133.12;RHPN1-AS1;CTD-2171N6.1;AC009005.2;RP11-542B15.1;RP4-616B8.5;RP11-429J17.7;RP11-122M14.1;AP000251.3;RP11-265N7.1;AGAP1-IT1;CTA-384D8.35;LA16c-380H5.1;CDKN2B-AS1;RP11-127I20.5;RP11-624L4.1;RP5-963E22.6;LA16c-312E8.4;RP11-92K15.3;RP11-429J17.5;RP6-65G23.3;PP14571;RP11-465N4.4;RP11-22C11.2;RP11-295G20.2;RP1-86C11.7;AC018816.3;A…	0.134	1.19e-39	3.81e-39	3.81e-38	0.0556
BRCA	eQTL	GWAS_Cis	295	RP11-400N13.3;RP11-417E7.2;AC015849.16;RP11-742B18.1;AC011893.3;AC009133.12;RP11-542B15.1;RP4-616B8.5;LINC00337;RP11-122M14.1;LINC00466;WT1-AS;RP11-399C16.3;CTA-384D8.35;AC112721.1;CDKN2B-AS1;RP11-127I20.5;RP5-963E22.6;RP11-731F5.2;PP14571;RP11-98D18.9;RP11-22C11.2;AC017002.1;RP11-459E5.1;SMCR2;LINC01224;RP13-463N16.6;RP11-303E16.2;DDX11-AS1;RP11-473L15.3;CTC-548K16.1;RP3-439F8.1;CTA-126B4.7;RP11…	0.128	5.61e-39	1.8e-37	1.8e-37	0.0551
OV	eQTL	Common_Cis	295	AC015849.16;AC011893.3;TMPO-AS1;LINC00337;AC114730.3;RP11-122M14.1;AGAP1-IT1;RP11-399C16.3;TYMSOS;CDKN2B-AS1;RP11-1399P15.1;C9orf163;RP6-65G23.3;RP1-228H13.5;RP11-98D18.9;RP11-465N4.4;CTD-2396E7.11;AFAP1-AS1;RP11-25L3.3;ST3GAL4-AS1;RP11-295G20.2;AC017002.1;LINC01224;RP11-303E16.2;RP11-738B7.1;AC104667.3;CTC-548K16.1;RUNDC3A-AS1;CTA-126B4.7;HAGLROS;CTD-3001H11.2;LINC00665;CTD-2047H16.2;CTD-2523D13…	0.128	3.45e-37	1e-36	1.1e-35	0.0543
STAD	eQTL	Common_Cis	304	RP11-417E7.2;RP11-863P13.3;AC015849.16;AC009005.2;LGALS8-AS1;RP11-196G18.22;RP11-122M14.1;AGAP1-IT1;RP11-57A19.2;AP001434.2;CDKN2B-AS1;RP11-127I20.5;RP11-1399P15.1;RP3-323A16.1;RP3-337H4.8;RP11-295G20.2;RP5-1028K7.2;AC018816.3;AC017002.1;RP13-463N16.6;RP11-303E16.2;DDX11-AS1;RP11-146I2.1;AC104667.3;CTC-548K16.1;CTA-126B4.7;RP11-98D18.3;SAMD12-AS1;AC093642.3;CTD-2116N20.1;DLEU2;RP11-485G7.6;RP5-90…	0.132	6.74e-36	1.8e-35	2.16e-34	0.0539
KIRP	eQTL	Common_Cis	341	RP11-417E7.2;C6orf99;AC015849.16;RP11-742B18.1;AC009005.2;RP1-63M2.7;C2orf48;LINC00337;LGALS8-AS1;RP11-122M14.1;AP000251.3;AGAP1-IT1;LINC00511;TYMSOS;AP001434.2;CTD-2377D24.6;LINC01522;RP11-624L4.1;RP11-426C22.4;RP11-1399P15.1;RP5-963E22.6;LA16c-312E8.4;RP11-443B20.1;RP3-337H4.8;RP11-98D18.9;RP11-465N4.4;RP11-465L10.10;RP11-295G20.2;PCAT6;RP1-86C11.7;AC018816.3;CTD-2529O21.1;SMCR2;RP11-303E16.2;R…	0.148	7.45e-35	1.83e-34	2.38e-33	0.054
CESC	eQTL	Common_Cis	237	C6orf99;LINC01561;AC015849.16;AC009133.12;CTD-2171N6.1;AC009005.2;MAFG-AS1;RP4-616B8.5;RP11-122M14.1;AC112721.2;RP11-265N7.1;AGAP1-IT1;CDKN2B-AS1;RP11-624L4.1;RP11-1399P15.1;RP5-963E22.6;HOXC-AS3;RP11-567M16.2;RP11-909N17.2;RP11-303E16.2;DDX11-AS1;RP11-806H10.4;RP11-34F20.7;CTC-548K16.1;RUNDC3A-AS1;CTA-126B4.7;HAGLROS;CTD-3035D6.2;LINC00460;RP11-616M22.11;RP11-53B2.6;RP11-98D18.3;SAMD12-AS1;AC093…	0.103	9.9e-33	2.26e-32	3.17e-31	0.0505
TGCT	eQTL	Common_Cis	194	RP11-417E7.2;RP11-742B18.1;C5orf66-AS1;AC009005.2;LINC00337;AGAP1-IT1;RP11-127I20.5;RP11-1399P15.1;AFAP1-AS1;ST3GAL4-AS1;RP11-629O1.2;RP11-303E16.2;RP11-738B7.1;RP11-146I2.1;CTC-548K16.1;AC012462.2;PVT1;SAMD12-AS1;RP11-676B18.1;CTD-2116N20.1;CTD-2015H6.3;RP11-533E19.7;RP5-908M14.10;CTD-2583A14.8;LINC01569;RP11-670E13.6;LINC00152;RP11-10J5.1;FLJ12825;AC007255.8;RP11-473M20.11;RP11-809O17.1;WASIR2;…	0.0975	4.65e-31	9.92e-31	1.49e-29	0.0473
LIHC	eQTL	Common_Cis	272	RP11-417E7.2;TMPO-AS1;RP11-547D24.1;CTD-2171N6.1;CTD-2510F5.4;AC009005.2;RP4-616B8.5;LINC00337;RP11-265N7.1;AGAP1-IT1;CTA-384D8.35;TYMSOS;LINC01344;RP11-127I20.5;LA16c-312E8.4;AC133644.2;RP6-65G23.3;RP11-465N4.4;RP11-295G20.2;RP4-533D7.5;AC018816.3;CTD-2529O21.1;SMCR2;RP11-303E16.2;DDX11-AS1;RP11-806H10.4;AC104667.3;RP11-67L3.5;CTC-548K16.1;RP3-439F8.1;RP11-783K16.5;HAGLROS;RP11-13P5.2;RP11-523H2…	0.118	2.32e-30	4.64e-30	7.42e-29	0.0507
LUSC	eQTL	GWAS_Cis	188	RP11-400N13.3;RP11-417E7.2;AC015849.16;AC011893.3;AC009133.12;C5orf66-AS1;CTD-2510F5.4;RP11-542B15.1;RP4-616B8.5;RP1-63M2.7;RP11-196G18.22;AP000251.3;WT1-AS;LINC00511;AP001434.2;CDKN2B-AS1;RP11-127I20.5;RP11-624L4.1;RP11-783K16.13;RP11-98D18.9;RP1-86C11.7;RP4-533D7.5;RP11-629O1.2;AC017002.1;RP11-459E5.1;RP11-303E16.2;DDX11-AS1;RP11-34F20.7;CTC-548K16.1;HAGLROS;DLEU2;RP11-485G7.6;WI2-85898F10.1;RP…	0.0936	6.33e-28	1.01e-26	2.03e-26	0.0456
PAAD	eQTL	Common_Cis	222	RP11-400N13.3;RP11-417E7.2;RP11-863P13.3;AC009005.2;RP1-63M2.7;AC114730.3;RP11-122M14.1;RP11-265N7.1;LA16c-380H5.1;ATP2A1-AS1;RP11-865I6.2;CDKN2B-AS1;RP11-624L4.1;RP3-337H4.8;RP1-228H13.5;CTD-2396E7.11;AFAP1-AS1;RP11-25L3.3;RP11-465L10.10;AC017002.1;RP11-303E16.2;RP11-146I2.1;RP11-34F20.7;CTC-548K16.1;CTA-126B4.7;HAGLROS;RP11-13P5.2;RP11-523H20.3;CTD-2589M5.4;CTD-2523D13.2;SAMD12-AS1;CTD-2116N20.…	0.0963	7.54e-27	1.42e-26	2.41e-25	0.0472
PRAD	eQTL	GWAS_Cis	231	AC015849.16;CTD-2510F5.4;RP4-616B8.5;LINC00337;AC114730.3;RP11-57A19.2;CTA-384D8.35;RP11-127I20.5;RP11-92K15.3;RP1-228H13.5;RP11-22C11.2;RP11-295G20.2;RP4-533D7.5;SMCR2;AC104667.3;RP11-34F20.7;HAGLROS;PVT1;LINC01094;CTD-2523D13.2;LA16c-380H5.5;RP11-357H14.17;BMPR1B-AS1;RP11-98D18.3;RP11-126H7.4;DLEU2;RP11-126K1.2;HOTAIR;RP11-485G7.6;RP5-908M14.10;LINC00940;CTA-384D8.34;RNF139-AS1;CTD-2547L24.4;FL…	0.1	1.4e-25	1.49e-24	4.48e-24	0.047
HNSC	eQTL	GWAS_Cis	159	RP11-417E7.2;AC015849.16;RP11-542B15.1;LINC00337;RP11-196G18.22;RP11-122M14.1;RP11-265N7.1;RP11-865I6.2;CTD-2377D24.6;CDKN2B-AS1;RP11-443B20.1;RP11-783K16.13;RP11-98D18.9;AC017002.1;SMCR2;RP11-303E16.2;CTC-548K16.1;HAGLROS;RP4-694A7.2;RP11-357H14.17;LINC00536;RP11-98D18.3;RP11-485G7.6;RP1-239B22.5;RP5-908M14.10;RP11-67L3.4;CTD-3065J16.9;RP11-10J5.1;LINC01588;FLJ12825;RP11-634H22.1;CTA-384D8.36;AC…	0.0961	6.99e-25	5.59e-24	2.24e-23	0.0418
KIRC	eQTL	GWAS_Cis	222	RP11-400N13.3;RP11-417E7.2;AC015849.16;RP11-742B18.1;CTD-2171N6.1;RP4-616B8.5;LINC00337;LGALS8-AS1;RP11-122M14.1;CTA-384D8.35;LINC01522;RP11-443B20.1;RP11-347C12.10;RP6-65G23.3;RP11-98D18.9;RP11-465L10.10;RP1-86C11.7;AC017002.1;SMCR2;RP13-463N16.6;RP11-303E16.2;CTC-548K16.1;HAGLROS;AC093642.3;HOTAIR;RP11-485G7.6;C15orf54;RP1-239B22.5;RP5-908M14.10;MIR210HG;CTA-384D8.34;RP3-428L16.2;RNF139-AS1;RP1…	0.0963	6.77e-23	4.33e-22	2.17e-21	0.0453
LUAD	eQTL	GWAS_Cis	174	RP11-400N13.3;RP11-417E7.2;AC015849.16;AC011893.3;RP4-616B8.5;LINC00337;RP11-122M14.1;AC112721.2;WT1-AS;RP11-57A19.2;CTA-384D8.35;RP11-127I20.5;RP11-98D18.9;RP11-295G20.2;RP4-533D7.5;AC017002.1;RP11-459E5.1;SMCR2;RP11-303E16.2;AC104667.3;CTC-548K16.1;HAGLROS;RP11-523H20.3;CTD-3035D6.2;CTD-2047H16.2;LA16c-380H5.2;SAMD12-AS1;RP11-126K1.2;RP11-485G7.6;RP1-239B22.5;RP5-908M14.10;CTA-384D8.34;CTD-2583…	0.0869	2.37e-22	1.26e-21	7.58e-21	0.0421
LGG	eQTL	GWAS_Cis	237	RP4-616B8.5;AC114730.3;RP11-127I20.5;RP11-426C22.4;RP5-963E22.6;LA16c-312E8.4;AC133644.2;RP11-443B20.1;RP11-783K16.13;RP11-98D18.9;ST3GAL4-AS1;SMCR2;RP11-303E16.2;RP11-473L15.3;CTC-548K16.1;KCNH1-IT1;RP11-783K16.5;HAGLROS;CTD-3035D6.2;RP11-196G18.3;AC114730.5;LA16c-380H5.5;RP11-485G7.6;WI2-85898F10.1;RP5-908M14.10;RP11-98D18.17;CTD-3065J16.9;UNQ6494;LINC01569;AC053503.4;RNF139-AS1;CTD-2547L24.4;F…	0.103	2.26e-21	1.03e-20	7.23e-20	0.0452
THCA	eQTL	GWAS_Cis	231	RP11-417E7.2;RP11-742B18.1;LEF1-AS1;RP11-542B15.1;LINC00337;RP11-429J17.7;AC112721.2;AP000251.3;AGAP1-IT1;AP001434.2;RP11-127I20.5;RP11-443B20.1;PP14571;RP11-98D18.9;RP11-22C11.2;RP4-533D7.5;AC017002.1;SMCR2;RP13-463N16.6;RP11-909N17.2;RP11-303E16.2;AC104667.3;CTC-548K16.1;RUNDC3A-AS1;CTA-126B4.7;HAGLROS;CTD-3035D6.2;LA16c-380H5.5;MAFA-AS1;RP11-98D18.3;RP11-485G7.6;RP1-239B22.5;RP5-908M14.10;TFAP…	0.1	8.74e-21	3.5e-20	2.8e-19	0.0447
BLCA	eQTL	GWAS_Cis	127	RP11-400N13.3;RP11-417E7.2;AC015849.16;RP4-616B8.5;LINC00337;LGALS8-AS1;RP11-122M14.1;CDKN2B-AS1;RP11-127I20.5;RP11-98G7.1;RP11-443B20.1;RP6-65G23.3;RP11-67L3.5;RP11-34F20.7;CTC-548K16.1;RP11-783K16.5;HAGLROS;RP11-357H14.17;HOTAIR;RP11-485G7.6;RP5-908M14.10;CTA-384D8.34;RNF139-AS1;LINC01588;FLJ12825;RP11-634H22.1;RP11-872J21.3;RP11-809O17.1;CTD-2517M22.17;KRTAP5-AS1;PYCARD-AS1;FAM83C-AS1;RP11-485…	0.0964	3.48e-20	1.24e-19	1.11e-18	0.0363
SARC	eQTL	Common_Cis	189	AC015849.16;FOXD3-AS1;RP11-742B18.1;AC009005.2;RP4-616B8.5;C2orf48;LINC00337;AC114730.3;LGALS8-AS1;RP11-265N7.1;AGAP1-IT1;RP11-399C16.3;AC112721.1;RP11-865I6.2;CDKN2B-AS1;RP11-127I20.5;RP5-963E22.6;RP11-443B20.1;RP11-347C12.10;RP6-65G23.3;RP11-783K16.13;RP3-337H4.8;RP11-303E16.2;DDX11-AS1;RP11-135F9.4;RP11-67L3.5;RP11-34F20.7;AC114271.2;HAGLROS;LINC00665;CTD-2047H16.2;LA16c-380H5.5;AC005624.2;CTD…	0.082	6.89e-16	1.22e-15	2.2e-14	0.04
COAD	eQTL	GWAS_Cis	96	RP11-400N13.3;AC015849.16;AC009133.12;CTD-2171N6.1;RP11-542B15.1;CDKN2B-AS1;RP11-127I20.5;RP11-22C11.2;AC017002.1;RP13-463N16.6;RP11-303E16.2;AC104667.3;CTC-548K16.1;CTA-126B4.7;HAGLROS;LA16c-380H5.5;RP11-126H7.4;RP11-320N21.2;CTD-3065J16.9;RP11-579D7.4;UNQ6494;RP11-634H22.1;RP11-5O17.1;RP11-214N9.1;RP4-724E16.2;RP11-77P6.2;PCAT7;KRTAP5-AS1;LINC00578;CHKB-AS1;C1orf220;RP5-908M14.9;AP001412.1;AC06…	0.0849	2.77e-12	8.86e-12	8.86e-11	0.0287
PCPG	eQTL	Common_Cis	172	C6orf99;RP11-547D24.1;C2orf48;LINC00337;AC114730.3;LINC00052;AGAP1-IT1;LINC00511;RP11-127I20.5;LA16c-312E8.4;RP6-65G23.3;RP11-783K16.13;RP3-337H4.8;DDX11-AS1;HAGLROS;LA16c-380H5.2;RP11-1275H24.2;MNX1-AS1;RP1-239B22.5;RP11-533E19.7;CTA-384D8.34;RP11-67L3.4;RP11-353N14.4;RP3-428L16.2;C5orf66;RP11-353N14.2;FLJ12825;RP5-907D15.4;AC002116.7;RP11-214N9.1;RP11-344P13.6;RP11-809O17.1;UNC5B-AS1;RP4-724E16…	0.0746	1.24e-11	2.09e-11	3.97e-10	0.0366
THYM	eQTL	Common_Cis	137	AC015849.16;TMPO-AS1;AC009005.2;LGALS8-AS1;RP11-265N7.1;TYMSOS;RP11-127I20.5;RP11-624L4.1;RP11-443B20.1;RP11-98D18.9;ST3GAL4-AS1;AC018816.3;RP11-806H10.4;CTC-548K16.1;RP11-523H20.3;SAMD12-AS1;AC093642.3;CTD-2116N20.1;AC068580.6;RP11-423H2.3;LA16c-325D7.1;AC062028.1;FLJ12825;RP11-634H22.1;CTB-92J24.2;TCL6;RP11-452I5.2;RP11-656D10.7;RP11-809O17.1;RP11-132A1.4;LINC00659;RP11-277B15.3;RP3-512B11.3;RP…	0.0718	1.51e-11	2.42e-11	4.83e-10	0.0336
LIHC	eQTL	GWAS_Cis	90	RP11-417E7.2;CTD-2171N6.1;CTD-2510F5.4;LINC01344;RP11-127I20.5;RP4-533D7.5;SMCR2;RP11-303E16.2;DDX11-AS1;CTC-548K16.1;HAGLROS;RP1-239B22.5;TFAP2A-AS1;CTA-384D8.34;RP3-428L16.2;AC137932.6;RP11-353N14.2;RP11-634H22.1;RP4-724E16.2;PCAT7;RP3-512B11.3;CHKB-AS1;C1orf220;RP11-44N22.3;RP5-908M14.9;RP11-114M1.1;RP11-723O4.9;FUT8-AS1;RP11-91H12.1;GHET1;AP001412.1;RP11-316M1.3;AC069513.4;AC018890.6;RP1-80N2…	0.0814	1.14e-10	3.32e-10	3.65e-09	0.0271
GBM	eQTL	Common_Cis	123	AC015849.16;AC009005.2;LINC00337;AC114730.3;AGAP1-IT1;CDKN2B-AS1;LA16c-312E8.4;RP11-92K15.3;AFAP1-AS1;CTD-3035D6.2;LA16c-380H5.5;RP11-127O4.3;SAMD12-AS1;RP11-161I6.2;RP11-121C6.5;RP3-428L16.2;FLJ12825;RP5-1092A11.5;RP11-22L13.1;RP11-872J21.3;AC007255.8;RP11-809O17.1;LINC00607;CTD-2561B21.5;RP11-77P6.2;DEPDC1-AS1;KRTAP5-AS1;RP11-210M15.2;RP5-908M14.9;RP11-723O4.9;RP3-340N1.2;CTD-2105E13.15;AC06951…	0.0706	5.04e-10	7.68e-10	1.61e-08	0.0313
KIRP	eQTL	GWAS_Cis	106	RP11-417E7.2;RP11-742B18.1;RP1-63M2.7;RP11-122M14.1;LINC01522;RP11-443B20.1;RP11-98D18.9;RP1-86C11.7;CTD-2529O21.1;SMCR2;RP11-303E16.2;CTC-548K16.1;RP3-439F8.1;HAGLROS;RP11-1275H24.2;RP11-307C12.11;RP11-485G7.6;RP1-239B22.5;RP5-908M14.10;TFAP2A-AS1;CTA-384D8.34;FLJ12825;RP11-634H22.1;RP11-5O17.1;PCAT29;RP4-724E16.2;CTD-2033D15.3;PCAT7;RP11-661A12.9;RP3-512B11.3;KRTAP5-AS1;CHKB-AS1;RP5-908M14.9;RP…	0.074	6.5e-10	1.73e-09	2.08e-08	0.0292
BRCA	eQTL	Common_Trans	152	RP11-417E7.2;C6orf99;AC015849.16;RP11-428L9.2;CTD-2510F5.4;RP11-429J17.7;RP11-196G18.22;RP11-399C16.3;CDKN2B-AS1;RP11-731F5.2;RP11-429J17.5;RP11-347C12.10;C9orf163;RP6-65G23.3;CTD-2396E7.11;ST3GAL4-AS1;RP11-629O1.2;RP11-459E5.1;RP11-303E16.2;DDX11-AS1;RP11-738B7.1;RP11-135F9.4;CTD-3001H11.2;RP4-694A7.2;PVT1;RP11-616M22.11;AC092198.1;RP11-53B2.6;RP11-98D18.3;RP11-1275H24.2;WI2-85898F10.1;RP5-908M1…	0.0659	1.08e-09	2.84e-08	3.35e-08	0.0339
PRAD	eQTL	Common_Trans	118	C6orf99;TMPO-AS1;RP4-616B8.5;RP11-196G18.22;CTA-384D8.35;ATP2A1-AS1;AC133644.2;RP11-92K15.3;PP14571;RP1-228H13.5;CTD-2396E7.11;RP13-463N16.6;RUNDC3A-AS1;CTD-2047H16.2;RP11-676B18.1;AC093642.3;RP11-307C12.11;LL22NC03-75H12.2;WI2-85898F10.1;MNX1-AS1;LINC00940;GATA3-AS1;LA16c-312E8.2;LINC01136;RP11-121C6.5;RNF139-AS1;RP11-634H22.1;RP5-1092A11.5;RP11-452I5.2;RP11-214N9.1;RP11-809O17.1;LINC00607;CTD-2…	0.07	1.83e-09	2.84e-08	5.67e-08	0.0305
UCEC	eQTL	Common_Cis	98	AC015849.16;AC009133.12;AC009005.2;RP11-122M14.1;TYMSOS;RP11-624L4.1;RP11-1399P15.1;RP11-443B20.1;RP6-65G23.3;RP1-228H13.5;RP11-98D18.9;RP13-463N16.6;RP11-909N17.2;RP11-146I2.1;RP11-783K16.5;RP11-556E13.1;RP11-161I6.2;CTD-2583A14.8;FLJ12825;RP11-634H22.1;CTA-384D8.36;CTD-2371O3.3;RP11-809O17.1;RP11-132A1.4;SRGAP3-AS2;KRTAP5-AS1;CHKB-AS1;RP5-908M14.5;RP11-133K1.11;C9orf106;RP11-367N14.3;AC069513.4…	0.0739	3.12e-09	4.54e-09	9.98e-08	0.0277
ESCA	eQTL	Common_Cis	92	AC009005.2;LGALS8-AS1;CDKN2B-AS1;RP11-443B20.1;DDX11-AS1;CTA-126B4.7;LINC00665;SAMD12-AS1;CTD-2116N20.1;RP11-556E13.1;C15orf54;FLJ12825;RP11-634H22.1;RP11-872J21.3;RP11-809O17.1;WASIR2;RP11-77P6.2;RP11-485G7.5;RP5-908M14.9;CTC-273B12.10;RP11-367N14.3;AC069513.4;CTD-2535I10.1;RP11-212I21.2;LINC01468;RP11-66H6.4;RP11-180M15.7;CTD-3203P2.1;RP11-149I2.4;AC159540.1;RP13-122B23.8;RP11-287D1.4;SIAH2-AS1…	0.0743	7e-09	9.74e-09	2.24e-07	0.0267
TGCT	eQTL	GWAS_Cis	50	RP11-303E16.2;RP11-738B7.1;RP11-146I2.1;CTC-548K16.1;AC012462.2;RP11-676B18.1;KRTAP5-AS1;CHKB-AS1;RP5-908M14.9;FUT8-AS1;RP11-110I1.6;RP11-66H6.4;ZNF350-AS1;RP11-287D1.4;RP5-1198O20.4;RP11-92G12.3;RP11-16K12.1;LINC01556;BSN-AS2;LINC00494;RP11-416N2.4;RP11-209D14.4;RP11-255E6.6;RP11-131N11.4;RP11-260E18.1;C8orf49;RP11-642A1.2;RP11-120K24.5;RP11-44F14.8;AC073043.1;RP11-452H21.1;RP11-734I18.1;RP11-60…	0.0879	1.56e-07	3.84e-07	4.99e-06	0.0177
CESC	eQTL	GWAS_Cis	62	AC015849.16;RP4-616B8.5;CDKN2B-AS1;RP11-624L4.1;HOXC-AS3;HAGLROS;RP11-307C12.11;CTD-2583A14.8;RP11-634H22.1;RP11-5O17.1;RP11-932O9.10;CHKB-AS1;RP5-908M14.9;RP11-723O4.9;RP3-340N1.2;RP11-212I21.2;RP11-66H6.4;RP11-650L12.2;RP11-477I4.4;AC010524.2;AC007773.2;RP11-287D1.4;YTHDF3-AS1;SYNPR-AS1;RP11-334C17.6;RP11-875O11.3;RP11-572O17.1;C1QTNF9B-AS1;AC006538.1;RP11-92G12.3;KB-1980E6.3;RP11-826F13.1;LINC…	0.0785	3.12e-07	7.13e-07	9.98e-06	0.0204
OV	eQTL	GWAS_Cis	67	TMPO-AS1;LINC00337;RP11-122M14.1;RP11-399C16.3;RP11-98D18.9;AC017002.1;AC104667.3;CTC-548K16.1;HAGLROS;AC006486.10;RP11-634H22.1;RP5-907D15.4;CHKB-AS1;RP5-908M14.9;RP11-723O4.9;RP11-295D4.1;AC069513.4;RP11-881M11.4;RP11-815M8.1;RP11-71L14.4;MNX1-AS2;RP11-66H6.4;AP000695.6;RP11-65J21.1;LINC01426;AC007773.2;RP11-287D1.4;RP11-791G15.2;RP4-616B8.4;RP11-875O11.3;RP11-546K22.3;CTD-2589H19.6;C1QTNF9B-AS…	0.074	8.57e-07	1.83e-06	2.74e-05	0.0213
LUAD	eQTL	Common_Trans	79	LGALS8-AS1;RP11-57A19.2;LA16c-380H5.1;LINC01281;RP11-98D18.9;CTB-49A3.4;RP11-146I2.1;HAGLROS;PVT1;CTD-2523D13.2;AC068580.6;RP11-533E19.7;RP11-53O19.1;RP11-161I6.2;UNQ6494;AC068580.5;RP11-54O7.3;AC007255.8;UNC5B-AS1;WASIR2;MIAT;RP11-968A15.2;RP11-133K1.11;FUT8-AS1;C9orf106;RP11-94I2.4;RP11-398C13.6;RP11-49I11.4;LA16c-431H6.7;RP11-284F21.10;AC017060.1;RP11-65J3.15;RP11-493L12.5;RP11-332J15.3;RP5-10…	0.0699	8.99e-07	9.29e-06	2.79e-05	0.0235
KIRC	eQTL	Common_Trans	96	RP11-863P13.3;CTD-2510F5.4;LINC00337;ATP2A1-AS1;RP11-426C22.4;HOXC-AS3;RP11-347C12.10;RP1-228H13.5;AC017002.1;ST8SIA6-AS1;TFAP2A-AS1;CASC16;CLRN1-AS1;TCL6;CTD-2371O3.3;LINC00607;RP11-84A19.3;RP13-297E16.4;RP11-150O12.3;RP11-77P6.2;CTD-2033D15.3;PCAT7;RP11-327E2.5;AC007750.5;CTD-2649C14.2;RP11-445F12.1;RP11-881M11.4;RP11-162J8.3;RP1-60O19.1;HDAC11-AS1;LINC00853;SPACA6P-AS;RP11-1055B8.9;AC004156.3;…	0.0643	2.42e-06	1.88e-05	7.5e-05	0.0259
STAD	eQTL	GWAS_Cis	75	RP11-417E7.2;AC015849.16;RP11-196G18.22;AC017002.1;RP11-303E16.2;AC104667.3;RP11-485G7.6;RP5-908M14.10;CTA-384D8.34;RP11-68I3.7;RP11-5O17.1;AP000695.4;RP11-473M20.11;RP11-132A1.4;RP4-724E16.2;RP11-405M12.4;RP11-485G7.5;RP5-908M14.9;RP11-723O4.9;RP11-495P10.5;LA16c-431H6.7;FNDC1-IT1;RP11-89K21.1;WI2-85898F10.2;RP11-552F3.9;RP11-66H6.4;AC159540.1;AC007773.2;AL022341.3;SCARNA10;RP11-287D1.4;SIAH2-AS…	0.0671	7.26e-06	1.45e-05	0.000232	0.0224
HNSC	eQTL	Common_Trans	72	LINC00337;RP11-1399P15.1;RP3-337H4.8;ST3GAL4-AS1;AC104667.3;AC114271.2;CTD-3001H11.2;CTD-2523D13.2;AC093642.3;RP11-161I6.2;LINC00152;RP11-634H22.1;RP5-1185I7.1;RP11-344P13.6;RP11-132A1.4;RP4-724E16.2;WASIR2;LINC01050;RP11-321P16.1;OR7E47P;LINC00898;RP4-669K10.8;RP11-527N22.2;DLX2-AS1;AP000695.6;HOXB-AS3;LINC00884;RP11-120K18.2;CTC-260E6.6;CTC-510F12.4;CH17-353B19.1;RP11-191N8.2;LA16c-349E10.1;AE0…	0.067	1.15e-05	7.13e-05	0.000356	0.0218
LIHC	eQTL	Common_Trans	54	RP11-92K15.3;RP3-337H4.8;ST3GAL4-AS1;CTC-260E6.4;LINC00665;LINC01094;RP11-556E13.1;RP11-98D18.17;CTD-3065J16.9;RP3-428L16.2;LINC01588;PCAT29;RP11-380L11.4;RP11-872J21.3;RP4-724E16.2;RP11-485G7.5;CHKB-AS1;RP11-707G18.1;RP11-89K10.1;RP11-616M22.12;RP13-991F5.2;RP11-83N9.6;RP11-573G6.9;RP11-54O7.18;RP11-417L19.2;RP11-560J1.2;YTHDF3-AS1;AC131056.3;MIR3180-1;UBXN10-AS1;RP11-336A10.5;DGCR9;RP11-350N15.…	0.0707	3.36e-05	0.000174	0.00104	0.0179
PAAD	eQTL	GWAS_Cis	55	RP11-400N13.3;RP11-417E7.2;RP3-337H4.8;AFAP1-AS1;AC017002.1;RP11-303E16.2;RP11-146I2.1;RP11-34F20.7;HAGLROS;CTD-2589M5.4;SAMD12-AS1;RP5-908M14.10;AC137932.6;FLJ12825;CTB-92J24.2;CHKB-AS1;RP5-908M14.9;RP11-89K10.1;LINC01050;OR7E47P;RP11-89K21.1;RP11-66H6.4;RP11-796E10.1;AC010524.2;RP11-149I2.4;LINC00887;AC007773.2;RP11-472G21.2;RP11-287D1.4;RP11-791G15.2;RP11-875O11.3;RP4-616B8.6;RP11-92G12.3;RP11…	0.0666	0.000137	0.000258	0.00438	0.0179
LUSC	eQTL	Common_Trans	73	CDKN2B-AS1;RP11-67L3.5;BMPR1B-AS1;DLEU2;LINC00152;RP11-214N9.1;AC141930.2;RP11-53O19.3;WASIR2;MIAT;RP13-49I15.6;RP11-99J16__A.2;RP4-697K14.15;RP11-398C13.6;RP11-295D4.1;CTC-246B18.8;LINC01116;AC079767.4;LINC01468;DLX2-AS1;AC135050.5;RP11-149I2.4;RP11-417L19.2;ZNF350-AS1;RP11-343H5.6;UBE2Q1-AS1;RBAKDN;SNHG9;RP5-1198O20.4;CTC-510F12.4;LINC00628;RP11-736N17.10;RP11-739B23.1;LINC00664;RP11-522M21.3;R…	0.0591	0.000477	0.00211	0.0148	0.021
SARC	eQTL	GWAS_Cis	49	RP11-742B18.1;LINC00337;RP11-399C16.3;CDKN2B-AS1;RP11-127I20.5;RP11-303E16.2;RP11-34F20.7;AC114271.2;HAGLROS;DLEU2;RP5-908M14.10;RNF139-AS1;C5orf66;FLJ12825;RP11-5O17.1;CHKB-AS1;RP11-723O4.9;RP11-321P16.1;FNDC1-IT1;RP11-66H6.4;RP11-650L12.2;AC010524.2;RP11-149I2.4;AC007773.2;RP11-287D1.4;RP11-791G15.2;LINC00870;RP11-334C17.6;RP11-875O11.3;RP11-365O16.6;C1QTNF9B-AS1;LINC00664;RP11-92G12.3;LINC0155…	0.0652	0.000481	0.000855	0.0154	0.0163

## Sheet: Enhancer
Set	Class	Sub_Class	Count	LncRNA	Simpson	P-value	BH	Bonferroni	Jaccard
sample_02_096_Cell_line_ZR-75-1_1	Enhancer	ROSE_Overlap	614	LINC00922;RP11-417E7.2;RP11-863P13.3;RP11-742B18.1;LEF1-AS1;TMPO-AS1;RHPN1-AS1;AC009005.2;RP11-542B15.1;MAFG-AS1;LINC00337;RP11-429J17.7;LGALS8-AS1;RP11-122M14.1;AC112721.2;AP000251.3;AGAP1-IT1;RP11-57A19.2;LINC00511;RP11-865I6.2;CDKN2B-AS1;RP11-127I20.5;RP11-624L4.1;RP11-98G7.1;RP6-65G23.3;RP11-98D18.9;RP11-25L3.3;RP11-465L10.10;CTB-49A3.4;RP11-295G20.2;PCAT6;RP4-533D7.5;RP11-629O1.2;AC017002.1;…	0.266	1.93e-213	1.04e-210	1.04e-210	0.111
sample_01_046_Cell_line_MCF-7	Enhancer	ROSE_Overlap	549	LINC00922;RP11-417E7.2;RP11-428L9.2;RP11-742B18.1;TMPO-AS1;RP11-108L7.15;AC009133.12;MAFG-AS1;RP11-429J17.7;RP11-265N7.1;LINC00052;AGAP1-IT1;CTA-384D8.35;LINC00511;RP11-865I6.2;CDKN2B-AS1;RP11-624L4.1;HOXC-AS3;RP11-98G7.1;RP11-347C12.10;RP6-65G23.3;RP11-783K16.13;RP11-465L10.10;CTB-49A3.4;RP5-1028K7.2;PCAT6;RP4-533D7.5;RP11-629O1.2;AC017002.1;RP11-459E5.1;CTD-2529O21.1;RP11-806H10.4;RP11-146I2.1;…	0.238	1.3e-209	3.52e-207	7.03e-207	0.113
sample_02_396_Other_NHEK-D	Enhancer	ROSE_Overlap	712	LINC00922;RP11-417E7.2;RP11-863P13.3;RP11-742B18.1;LEF1-AS1;AC011893.3;TMPO-AS1;AC114730.3;RP11-429J17.7;LGALS8-AS1;RP11-122M14.1;LINC00466;AC112721.2;AP000251.3;RP11-265N7.1;WT1-AS;AGAP1-IT1;RP11-57A19.2;AP001434.2;CDKN2B-AS1;RP11-127I20.5;RP11-624L4.1;RP11-1399P15.1;RP11-92K15.3;RP11-443B20.1;RP11-731F5.2;RP6-65G23.3;RP11-98D18.9;RP11-465N4.4;MIR3150B;RP11-22C11.2;RP11-465L10.10;CTB-49A3.4;RP11…	0.309	2.24e-208	4.04e-206	1.21e-205	0.105
sample_02_172_Cell_line_IMR-90_quiescent	Enhancer	ROSE_Overlap	686	LINC00922;RP11-400N13.3;RP11-742B18.1;LEF1-AS1;TMPO-AS1;RP11-108L7.15;RHPN1-AS1;AC009005.2;LINC00337;LGALS8-AS1;RP11-122M14.1;AGAP1-IT1;RP11-57A19.2;CTA-384D8.35;LINC00511;RP11-865I6.2;CDKN2B-AS1;RP11-624L4.1;RP11-98G7.1;RP11-347C12.10;RP11-465N4.4;AFAP1-AS1;CTB-49A3.4;RP11-295G20.2;PCAT6;RP4-533D7.5;RP11-459E5.1;CTD-2529O21.1;RP11-567M16.2;DDX11-AS1;RP11-146I2.1;RP11-67L3.5;RP3-439F8.1;KCNH1-IT1…	0.297	1.59e-196	2.15e-194	8.6e-194	0.102
sample_02_086_Cell_line_CAPAN1	Enhancer	ROSE_Overlap	603	AC015849.16;LEF1-AS1;RP11-108L7.15;RHPN1-AS1;AC009005.2;MAFG-AS1;LINC00337;RP11-429J17.7;RP11-122M14.1;AGAP1-IT1;RP11-57A19.2;CTA-384D8.35;RP11-127I20.5;RP11-624L4.1;RP11-98G7.1;RP11-443B20.1;RP11-347C12.10;RP6-65G23.3;RP11-98D18.9;AFAP1-AS1;RP11-25L3.3;RP11-22C11.2;RP11-295G20.2;PCAT6;RP4-533D7.5;RP11-629O1.2;AC017002.1;RP11-459E5.1;DDX11-AS1;RP11-146I2.1;RP11-67L3.5;RP3-439F8.1;CTA-126B4.7;RP11…	0.261	5.38e-186	5.82e-184	2.91e-183	0.103
sample_02_033_Tissue_pancreatic-islets-F	Enhancer	ROSE_Overlap	631	TMPO-AS1;RP11-108L7.15;RP11-547D24.1;RHPN1-AS1;DSCAM-AS1;AC009005.2;MAFG-AS1;LINC00337;LGALS8-AS1;RP11-122M14.1;AP000251.3;AGAP1-IT1;RP11-57A19.2;CTA-384D8.35;LINC00511;CDKN2B-AS1;RP11-127I20.5;RP11-624L4.1;RP11-426C22.4;RP11-347C12.10;RP6-65G23.3;RP11-98D18.9;MIR3150B;RP11-25L3.3;RP11-22C11.2;RP11-465L10.10;RP11-295G20.2;PCAT6;RP4-533D7.5;RP11-629O1.2;RP11-459E5.1;CTD-2529O21.1;DDX11-AS1;RP11-80…	0.274	4.17e-182	3.76e-180	2.26e-179	0.101
sample_02_237_Cell_line_V389	Enhancer	ROSE_Overlap	579	LEF1-AS1;TMPO-AS1;RHPN1-AS1;AC009005.2;RP11-542B15.1;LINC00337;AC114730.3;RP11-429J17.7;LGALS8-AS1;RP11-122M14.1;AGAP1-IT1;RP11-57A19.2;CDKN2B-AS1;RP11-127I20.5;RP11-624L4.1;RP11-347C12.10;RP6-65G23.3;RP11-98D18.9;MIR3150B;RP11-295G20.2;RP5-1028K7.2;PCAT6;RP11-629O1.2;AC017002.1;RP11-459E5.1;DDX11-AS1;RP11-806H10.4;RP11-146I2.1;RP11-67L3.5;CTC-548K16.1;CTA-126B4.7;RP11-523H20.3;CTD-3035D6.2;RP11-…	0.251	4.56e-180	3.52e-178	2.47e-177	0.102
sample_02_394_Cell_line_T-47D_2	Enhancer	ROSE_Overlap	512	RP11-428L9.2;RP11-742B18.1;TMPO-AS1;RP11-108L7.15;RHPN1-AS1;DSCAM-AS1;AC009005.2;MAFG-AS1;LINC00337;LGALS8-AS1;RP11-196G18.22;RP11-265N7.1;WT1-AS;RP11-57A19.2;RP11-865I6.2;CDKN2B-AS1;RP11-624L4.1;HOXC-AS3;RP11-98G7.1;RP11-429J17.5;RP11-347C12.10;RP6-65G23.3;RP11-783K16.13;RP11-465N4.4;MIR3150B;RP11-25L3.3;RP11-22C11.2;RP11-295G20.2;PCAT6;RP4-533D7.5;RP11-629O1.2;AC017002.1;RP11-459E5.1;CTD-2529O2…	0.222	5.74e-180	3.88e-178	3.11e-177	0.105
sample_02_242_Cell_line_V481	Enhancer	ROSE_Overlap	560	RP11-742B18.1;LEF1-AS1;TMPO-AS1;RP11-108L7.15;RHPN1-AS1;AC009005.2;RP11-542B15.1;LINC00337;RP11-429J17.7;LGALS8-AS1;RP11-122M14.1;AP000251.3;AGAP1-IT1;RP11-57A19.2;CDKN2B-AS1;RP11-127I20.5;RP11-624L4.1;RP11-98G7.1;RP11-347C12.10;RP6-65G23.3;RP11-98D18.9;MIR3150B;AFAP1-AS1;RP11-25L3.3;RP11-22C11.2;RP11-295G20.2;PCAT6;RP4-533D7.5;RP11-629O1.2;RP11-459E5.1;CTD-2529O21.1;DDX11-AS1;RP11-806H10.4;RP11-…	0.243	4.37e-175	2.63e-173	2.36e-172	0.101
sample_02_177_Cell_line_J82	Enhancer	ROSE_Overlap	576	AC015849.16;LEF1-AS1;TMPO-AS1;RP11-108L7.15;RHPN1-AS1;AC009005.2;MAFG-AS1;LINC00337;LGALS8-AS1;RP11-122M14.1;AC112721.2;AP000251.3;RP11-265N7.1;WT1-AS;RP11-57A19.2;RP11-865I6.2;CDKN2B-AS1;RP11-624L4.1;RP11-1399P15.1;RP11-98G7.1;RP11-347C12.10;RP6-65G23.3;RP11-783K16.13;RP11-98D18.9;RP11-465N4.4;AFAP1-AS1;RP11-25L3.3;RP11-295G20.2;RP5-1028K7.2;PCAT6;RP11-629O1.2;RP11-459E5.1;SMCR2;RP13-463N16.6;DD…	0.25	1.28e-168	6.92e-167	6.92e-166	0.0986
sample_02_002_Cell_line_MCF-7_10Gygamma_2.5h	Enhancer	ROSE_Overlap	519	RP11-417E7.2;RP11-428L9.2;RP11-742B18.1;TMPO-AS1;RHPN1-AS1;AC009005.2;RP11-542B15.1;LINC00337;RP11-429J17.7;LGALS8-AS1;RP11-122M14.1;LINC00466;AP000251.3;AGAP1-IT1;RP11-57A19.2;RP11-865I6.2;CDKN2B-AS1;RP11-127I20.5;RP11-624L4.1;RP11-98G7.1;RP6-65G23.3;RP11-98D18.9;CTB-49A3.4;RP11-295G20.2;PCAT6;RP4-533D7.5;RP11-629O1.2;AC017002.1;RP11-459E5.1;CTD-2529O21.1;DDX11-AS1;RP11-806H10.4;RP11-146I2.1;RP1…	0.225	1e-167	4.92e-166	5.41e-165	0.1
sample_02_170_Cell_line_LNCaP_R1881_DOX	Enhancer	ROSE_Overlap	566	RP11-742B18.1;TMPO-AS1;RP11-108L7.15;RHPN1-AS1;CTD-2510F5.4;AC009005.2;RP11-542B15.1;MAFG-AS1;LINC00337;RP11-429J17.7;LGALS8-AS1;LINC00466;WT1-AS;RP11-57A19.2;LINC00511;RP11-865I6.2;CDKN2B-AS1;RP11-624L4.1;RP11-98G7.1;RP11-429J17.5;RP11-347C12.10;RP6-65G23.3;RP11-783K16.13;RP11-98D18.9;RP11-465N4.4;MIR3150B;RP11-25L3.3;RP11-22C11.2;CTB-49A3.4;RP11-295G20.2;PCAT6;RP4-533D7.5;AC017002.1;RP11-459E5.…	0.245	4.35e-167	1.96e-165	2.35e-164	0.0985
sample_02_040_Stem_cell_PFG	Enhancer	ROSE_Overlap	577	LINC00922;RP11-742B18.1;LEF1-AS1;RP11-108L7.15;RHPN1-AS1;CTD-2171N6.1;AC009005.2;RP11-542B15.1;LGALS8-AS1;RP11-122M14.1;LINC00466;AGAP1-IT1;RP11-57A19.2;LINC00511;CDKN2B-AS1;RP11-127I20.5;RP11-624L4.1;RP11-98G7.1;RP11-443B20.1;RP11-347C12.10;RP6-65G23.3;RP11-783K16.13;RP11-98D18.9;AFAP1-AS1;RP11-465L10.10;RP11-295G20.2;PCAT6;AC017002.1;CTD-2529O21.1;DDX11-AS1;RP11-146I2.1;RP3-439F8.1;CTA-126B4.7;…	0.25	6.15e-165	2.56e-163	3.33e-162	0.0973
sample_02_171_Cell_line_IMR-90_proliferating	Enhancer	ROSE_Overlap	605	LINC00922;RP11-400N13.3;RP11-742B18.1;LEF1-AS1;TMPO-AS1;RP11-108L7.15;AC009133.12;RHPN1-AS1;AC009005.2;LINC00337;LGALS8-AS1;RP11-122M14.1;AGAP1-IT1;CTA-384D8.35;LINC00511;CDKN2B-AS1;RP11-624L4.1;RP11-1399P15.1;RP11-98G7.1;RP11-347C12.10;RP11-783K16.13;AFAP1-AS1;RP11-25L3.3;RP11-295G20.2;PCAT6;RP4-533D7.5;RP11-629O1.2;AC017002.1;RP11-459E5.1;CTD-2529O21.1;RP11-567M16.2;DDX11-AS1;RP11-146I2.1;RP11-…	0.262	7.33e-165	2.83e-163	3.97e-162	0.0962
sample_02_167_Cell_line_HCC1954_LCC2	Enhancer	ROSE_Overlap	526	LINC00922;RP11-417E7.2;AC015849.16;RP11-742B18.1;RP11-108L7.15;RHPN1-AS1;AC009005.2;RP11-542B15.1;MAFG-AS1;LINC00337;RP11-429J17.7;LGALS8-AS1;RP11-122M14.1;AC112721.2;AP000251.3;LINC00052;WT1-AS;RP11-57A19.2;LINC00511;CDKN2B-AS1;RP11-127I20.5;RP11-624L4.1;RP11-98G7.1;RP11-347C12.10;RP6-65G23.3;RP11-98D18.9;RP11-465L10.10;RP11-295G20.2;PCAT6;RP4-533D7.5;RP11-629O1.2;RP11-459E5.1;CTD-2529O21.1;DDX1…	0.228	1.67e-164	6.02e-163	9.03e-162	0.0991
sample_02_169_Cell_line_LNCaP_R1881	Enhancer	ROSE_Overlap	553	RP11-742B18.1;LEF1-AS1;TMPO-AS1;RP11-108L7.15;AC009133.12;RHPN1-AS1;AC009005.2;RP11-542B15.1;MAFG-AS1;RP11-429J17.7;LGALS8-AS1;WT1-AS;AGAP1-IT1;RP11-57A19.2;RP11-865I6.2;CDKN2B-AS1;RP11-624L4.1;RP11-98G7.1;RP11-429J17.5;RP11-347C12.10;RP6-65G23.3;RP11-783K16.13;RP11-98D18.9;RP11-465N4.4;MIR3150B;RP11-25L3.3;RP11-22C11.2;RP11-295G20.2;PCAT6;RP4-533D7.5;AC017002.1;RP11-459E5.1;CTD-2529O21.1;DDX11-A…	0.24	2.49e-164	8.42e-163	1.35e-161	0.098
sample_02_247_Cell_line_MOLT4_2	Enhancer	ROSE_Overlap	542	AC015849.16;RP11-108L7.15;AC009005.2;MAFG-AS1;LINC00337;AC114730.3;RP11-429J17.7;LGALS8-AS1;RP11-122M14.1;AP000251.3;RP11-57A19.2;LINC00511;CDKN2B-AS1;RP11-624L4.1;RP11-426C22.4;RP11-98G7.1;RP11-443B20.1;RP6-65G23.3;RP11-783K16.13;RP11-98D18.9;AFAP1-AS1;RP11-465L10.10;CTB-49A3.4;RP11-295G20.2;RP5-1028K7.2;PCAT6;RP4-533D7.5;RP11-629O1.2;RP11-459E5.1;SMCR2;DDX11-AS1;RP11-806H10.4;RP11-146I2.1;RP11-…	0.235	4.55e-163	1.45e-161	2.46e-160	0.098
sample_01_082_Tissue_right-lobe-of-liver	Enhancer	ROSE_Overlap	569	RP11-400N13.3;AC015849.16;LEF1-AS1;RP11-108L7.15;RHPN1-AS1;CTD-2171N6.1;AC009005.2;LINC00337;AC114730.3;LGALS8-AS1;RP11-122M14.1;AGAP1-IT1;RP11-57A19.2;AP001434.2;CDKN2B-AS1;RP11-624L4.1;RP11-426C22.4;RP6-65G23.3;RP11-98D18.9;MIR3150B;AFAP1-AS1;RP11-22C11.2;RP11-295G20.2;PCAT6;RP4-533D7.5;RP11-459E5.1;DDX11-AS1;RP11-146I2.1;RP3-439F8.1;CTA-126B4.7;RP11-148B18.1;CTD-3035D6.2;PVT1;CTD-2589M5.4;CTD-…	0.247	5.1e-162	1.53e-160	2.76e-159	0.0967
sample_02_398_Cell_line_MDA-MB-231-MCF-7	Enhancer	ROSE_Overlap	535	RP11-742B18.1;LEF1-AS1;TMPO-AS1;RHPN1-AS1;AC009005.2;RP11-542B15.1;LINC00337;RP11-429J17.7;LGALS8-AS1;RP11-122M14.1;AC112721.2;AP000251.3;RP11-57A19.2;CTA-384D8.35;LINC00511;CDKN2B-AS1;RP11-127I20.5;RP11-624L4.1;HOXC-AS3;RP11-98G7.1;RP11-347C12.10;RP6-65G23.3;RP11-98D18.9;MIR3150B;AFAP1-AS1;RP11-22C11.2;RP11-465L10.10;RP11-295G20.2;PCAT6;RP4-533D7.5;RP11-629O1.2;RP11-459E5.1;CTD-2529O21.1;DDX11-A…	0.232	1.15e-161	3.27e-160	6.22e-159	0.0978
sample_02_319_Cell_line_NB-EBc1	Enhancer	ROSE_Overlap	561	LINC00922;RP11-400N13.3;LEF1-AS1;TMPO-AS1;RP11-108L7.15;RHPN1-AS1;AC009005.2;MAFG-AS1;LINC00337;LGALS8-AS1;RP11-196G18.22;RP11-122M14.1;AP000251.3;AGAP1-IT1;RP11-57A19.2;LINC00511;RP11-127I20.5;RP11-624L4.1;RP11-98G7.1;RP11-347C12.10;RP6-65G23.3;RP11-783K16.13;RP11-98D18.9;RP11-465N4.4;CTA-392C11.1;RP11-465L10.10;RP11-295G20.2;PCAT6;RP11-629O1.2;RP11-459E5.1;CTD-2529O21.1;SMCR2;RP13-463N16.6;DDX1…	0.243	5.1e-158	1.38e-156	2.76e-155	0.0957
sample_02_403_Cell_line_T-47D_untreat	Enhancer	ROSE_Overlap	496	RP11-742B18.1;RHPN1-AS1;AC009005.2;RP11-542B15.1;MAFG-AS1;RP11-429J17.7;LGALS8-AS1;RP11-122M14.1;AP000251.3;WT1-AS;AGAP1-IT1;RP11-57A19.2;CDKN2B-AS1;RP11-127I20.5;RP11-624L4.1;RP11-98G7.1;RP11-347C12.10;RP6-65G23.3;RP11-98D18.9;RP11-465N4.4;MIR3150B;RP11-25L3.3;RP11-465L10.10;RP11-295G20.2;PCAT6;RP4-533D7.5;RP11-629O1.2;AC017002.1;RP11-459E5.1;CTD-2529O21.1;RP11-303E16.2;DDX11-AS1;RP11-806H10.4;R…	0.215	1.75e-157	4.51e-156	9.47e-155	0.0976
sample_02_284_Tissue_patient_119	Enhancer	ROSE_Overlap	581	LINC00922;RP11-417E7.2;LEF1-AS1;AC011893.3;TMPO-AS1;RP11-108L7.15;RHPN1-AS1;AC009005.2;RP11-542B15.1;LINC00337;RP11-429J17.7;LGALS8-AS1;RP11-122M14.1;LINC00466;AC112721.2;AGAP1-IT1;RP11-57A19.2;CTA-384D8.35;CDKN2B-AS1;RP11-426C22.4;RP11-429J17.5;RP6-65G23.3;RP11-98D18.9;RP11-465L10.10;RP11-295G20.2;PCAT6;RP11-629O1.2;AC017002.1;RP11-459E5.1;CTD-2529O21.1;DDX11-AS1;RP11-806H10.4;RP11-146I2.1;CTC-5…	0.252	2.6e-157	6.39e-156	1.41e-154	0.0947
sample_01_037_In_vitro_differentiated_cells_hepatocyte	Enhancer	ROSE_Overlap	537	LINC00922;RP11-400N13.3;LEF1-AS1;RHPN1-AS1;AC009005.2;LINC00337;AC114730.3;RP11-429J17.7;LGALS8-AS1;AP000251.3;AGAP1-IT1;RP11-57A19.2;LINC00511;CDKN2B-AS1;RP11-624L4.1;RP11-98G7.1;RP6-65G23.3;MIR3150B;RP11-25L3.3;RP11-22C11.2;RP11-295G20.2;PCAT6;RP4-533D7.5;RP11-629O1.2;RP11-459E5.1;RP13-463N16.6;DDX11-AS1;RP11-146I2.1;RP11-67L3.5;RP3-439F8.1;CTA-126B4.7;RP11-148B18.1;RP11-523H20.3;AC012462.2;LIN…	0.233	2.15e-156	5.06e-155	1.16e-153	0.096
sample_02_110_Cell_line_IOE11	Enhancer	ROSE_Overlap	550	RP11-400N13.3;RP11-742B18.1;AC011893.3;TMPO-AS1;RP11-108L7.15;CTD-2171N6.1;AC009005.2;RP11-542B15.1;LINC00337;LGALS8-AS1;RP11-122M14.1;CTA-384D8.35;LINC00511;RP11-865I6.2;CDKN2B-AS1;RP11-624L4.1;RP11-98G7.1;RP6-65G23.3;RP11-98D18.9;RP11-465N4.4;CTA-392C11.1;RP11-25L3.3;RP11-295G20.2;PCAT6;RP4-533D7.5;RP11-459E5.1;DDX11-AS1;RP11-146I2.1;RP11-67L3.5;RP3-439F8.1;CTA-126B4.7;RP11-148B18.1;CTD-3035D6.…	0.239	3.18e-155	7.17e-154	1.72e-152	0.0951
sample_02_166_Cell_line_HCC1954_Parental	Enhancer	ROSE_Overlap	506	LINC00922;RP11-417E7.2;AC015849.16;RP11-742B18.1;RP11-108L7.15;RHPN1-AS1;AC009005.2;RP11-542B15.1;MAFG-AS1;LINC00337;RP11-429J17.7;LGALS8-AS1;RP11-122M14.1;AC112721.2;AP000251.3;RP11-265N7.1;LINC00052;WT1-AS;RP11-57A19.2;LINC00511;CDKN2B-AS1;RP11-127I20.5;RP11-624L4.1;RP11-98G7.1;RP11-347C12.10;RP6-65G23.3;RP11-98D18.9;RP11-465L10.10;RP11-295G20.2;PCAT6;RP4-533D7.5;RP11-629O1.2;RP11-459E5.1;CTD-2…	0.219	1.82e-153	3.94e-152	9.85e-151	0.096
sample_01_058_Cell_line_PC-3	Enhancer	ROSE_Overlap	517	LINC00922;RP11-742B18.1;TMPO-AS1;RP11-108L7.15;AC009133.12;AC009005.2;MAFG-AS1;LGALS8-AS1;RP11-122M14.1;LINC00052;AGAP1-IT1;CTA-384D8.35;AP001434.2;CDKN2B-AS1;RP11-624L4.1;RP11-98G7.1;RP11-443B20.1;RP11-347C12.10;RP6-65G23.3;RP11-783K16.13;MIR3150B;AFAP1-AS1;RP11-25L3.3;RP11-22C11.2;RP11-295G20.2;RP4-533D7.5;RP11-459E5.1;DDX11-AS1;RP11-146I2.1;RP11-67L3.5;RP3-439F8.1;RP11-783K16.5;RP11-191L9.4;LI…	0.224	2.86e-153	5.95e-152	1.55e-150	0.0956
sample_02_039_Stem_cell_AFG	Enhancer	ROSE_Overlap	556	LINC00922;RP11-742B18.1;LEF1-AS1;RHPN1-AS1;AC009005.2;RP11-542B15.1;LINC00337;AC114730.3;RP11-122M14.1;AP000251.3;AGAP1-IT1;RP11-57A19.2;CDKN2B-AS1;RP11-624L4.1;RP11-98G7.1;RP11-443B20.1;RP6-65G23.3;RP11-783K16.13;RP11-98D18.9;RP11-22C11.2;RP11-465L10.10;CTB-49A3.4;RP11-295G20.2;PCAT6;RP11-629O1.2;AC017002.1;RP11-459E5.1;CTD-2529O21.1;DDX11-AS1;RP11-146I2.1;RP11-67L3.5;RP3-439F8.1;CTA-126B4.7;RP1…	0.241	4.29e-153	8.6e-152	2.32e-150	0.0942
sample_02_069_Cell_line_SF268	Enhancer	ROSE_Overlap	557	LINC00922;RP11-742B18.1;LEF1-AS1;AC011893.3;TMPO-AS1;RP11-108L7.15;CTD-2171N6.1;AC009005.2;MAFG-AS1;LINC00337;LGALS8-AS1;RP11-122M14.1;AC112721.2;AP000251.3;RP11-265N7.1;LINC00052;WT1-AS;RP11-57A19.2;RP11-624L4.1;RP11-426C22.4;RP11-98G7.1;RP11-443B20.1;RP11-347C12.10;RP6-65G23.3;RP11-98D18.9;MIR3150B;RP11-295G20.2;RP5-1028K7.2;RP11-629O1.2;RP11-459E5.1;DDX11-AS1;RP11-146I2.1;RP11-67L3.5;RP3-439F8…	0.242	5.54e-152	1.07e-150	3e-149	0.0938
sample_02_314_Cell_line_SK-N-FI	Enhancer	ROSE_Overlap	532	LINC00922;RP11-400N13.3;RP11-742B18.1;TMPO-AS1;RP11-108L7.15;AC009005.2;MAFG-AS1;LINC00337;AC114730.3;LGALS8-AS1;RP11-196G18.22;RP11-122M14.1;AC112721.2;AP000251.3;RP11-57A19.2;LINC00511;CDKN2B-AS1;RP11-624L4.1;RP11-98G7.1;RP11-347C12.10;RP6-65G23.3;RP11-98D18.9;CTA-392C11.1;RP11-465L10.10;RP11-295G20.2;PCAT6;RP4-533D7.5;AC017002.1;RP11-459E5.1;DDX11-AS1;RP11-806H10.4;RP11-67L3.5;RP11-473L15.3;CT…	0.231	3.35e-151	6.25e-150	1.81e-148	0.0944
sample_00_043_Tissue_stomach_96d	Enhancer	ROSE_Overlap	555	LINC00922;RP11-400N13.3;LEF1-AS1;RHPN1-AS1;CTD-2171N6.1;AC009005.2;MAFG-AS1;LGALS8-AS1;RP11-122M14.1;AP000251.3;WT1-AS;AGAP1-IT1;RP11-57A19.2;LINC00511;CDKN2B-AS1;RP11-127I20.5;RP11-624L4.1;RP11-426C22.4;RP11-98G7.1;RP6-65G23.3;RP11-98D18.9;MIR3150B;AFAP1-AS1;RP11-22C11.2;RP11-295G20.2;PCAT6;RP4-533D7.5;RP11-629O1.2;AC017002.1;RP11-459E5.1;CTD-2529O21.1;DDX11-AS1;RP11-146I2.1;RP11-67L3.5;CTC-548K…	0.241	1.63e-150	2.94e-149	8.82e-148	0.0934
sample_02_211_Cell_line_MRC-5_NFD_1DPT	Enhancer	ROSE_Overlap	547	LINC00922;RP11-400N13.3;RP11-742B18.1;LEF1-AS1;TMPO-AS1;AC009005.2;MAFG-AS1;LINC00337;RP11-429J17.7;LGALS8-AS1;RP11-122M14.1;LINC00466;RP11-57A19.2;CDKN2B-AS1;RP11-127I20.5;RP11-624L4.1;RP11-98G7.1;RP11-347C12.10;RP11-783K16.13;RP11-98D18.9;AFAP1-AS1;CTA-392C11.1;RP11-295G20.2;PCAT6;RP4-533D7.5;RP11-629O1.2;RP11-459E5.1;CTD-2529O21.1;RP13-463N16.6;DDX11-AS1;RP11-738B7.1;RP11-146I2.1;RP11-67L3.5;R…	0.237	1.8e-150	3.14e-149	9.74e-148	0.0937
sample_02_354_Cell_line_Colo205	Enhancer	ROSE_Overlap	494	RP11-400N13.3;LEF1-AS1;TMPO-AS1;RP11-108L7.15;RHPN1-AS1;AC009005.2;RP11-542B15.1;LINC00337;AC114730.3;LGALS8-AS1;RP11-122M14.1;LINC00466;AP000251.3;RP11-57A19.2;CTA-384D8.35;CDKN2B-AS1;RP11-127I20.5;RP11-624L4.1;RP11-98G7.1;RP11-347C12.10;RP6-65G23.3;RP11-98D18.9;MIR3150B;AFAP1-AS1;RP11-25L3.3;RP11-295G20.2;PCAT6;RP11-629O1.2;RP11-459E5.1;RP11-567M16.2;DDX11-AS1;RP11-806H10.4;RP11-67L3.5;CTA-126B…	0.214	4.09e-150	6.91e-149	2.21e-147	0.0952
sample_02_180_Cell_line_CJM	Enhancer	ROSE_Overlap	527	LINC00922;RP11-400N13.3;LEF1-AS1;AC011893.3;TMPO-AS1;RHPN1-AS1;AC009005.2;MAFG-AS1;LINC00337;LGALS8-AS1;RP11-122M14.1;LINC00466;AC112721.2;WT1-AS;RP11-57A19.2;CTA-384D8.35;RP11-865I6.2;RP11-624L4.1;RP11-98G7.1;RP11-347C12.10;RP11-98D18.9;RP11-465N4.4;RP11-295G20.2;RP5-1028K7.2;PCAT6;RP4-533D7.5;RP11-629O1.2;AC017002.1;RP11-459E5.1;RP13-463N16.6;DDX11-AS1;RP11-146I2.1;RP11-67L3.5;CTC-548K16.1;CTA-…	0.229	9.1e-149	1.49e-147	4.92e-146	0.0938
sample_02_240_Cell_line_V429_2	Enhancer	ROSE_Overlap	497	LINC00922;RP11-742B18.1;LEF1-AS1;TMPO-AS1;RHPN1-AS1;AC009005.2;RP11-542B15.1;LINC00337;RP11-429J17.7;LGALS8-AS1;RP11-122M14.1;AP000251.3;RP11-265N7.1;AGAP1-IT1;RP11-57A19.2;CTA-384D8.35;LINC00511;AP001434.2;CDKN2B-AS1;RP11-127I20.5;RP11-624L4.1;HOXC-AS3;RP11-98G7.1;RP6-65G23.3;RP11-98D18.9;MIR3150B;RP11-22C11.2;RP11-295G20.2;PCAT6;RP4-533D7.5;RP11-629O1.2;RP11-459E5.1;CTD-2529O21.1;DDX11-AS1;RP11…	0.216	3.86e-148	6.14e-147	2.09e-145	0.0944
sample_02_168_Cell_line_LNCaP	Enhancer	ROSE_Overlap	500	RP11-742B18.1;LEF1-AS1;TMPO-AS1;RP11-108L7.15;RHPN1-AS1;DSCAM-AS1;AC009005.2;MAFG-AS1;LINC00337;RP11-429J17.7;LINC00466;WT1-AS;AGAP1-IT1;RP11-57A19.2;LINC00511;CDKN2B-AS1;RP11-624L4.1;RP11-347C12.10;RP11-783K16.13;RP11-98D18.9;MIR3150B;AFAP1-AS1;RP11-22C11.2;RP11-295G20.2;PCAT6;AC017002.1;RP11-459E5.1;DDX11-AS1;RP11-146I2.1;RP3-439F8.1;RP11-783K16.5;RP11-148B18.1;RP11-191L9.4;LINC00665;RP3-395M20…	0.217	2.25e-147	3.48e-146	1.22e-144	0.0941
sample_02_038_Stem_cell_DE	Enhancer	ROSE_Overlap	536	LINC00922;RP11-742B18.1;RP11-108L7.15;AC009005.2;RP11-542B15.1;LINC00337;AC114730.3;RP11-122M14.1;LINC00466;AP000251.3;RP11-57A19.2;CDKN2B-AS1;RP11-127I20.5;RP11-624L4.1;RP11-98G7.1;RP11-347C12.10;RP6-65G23.3;RP11-98D18.9;RP11-465N4.4;RP11-22C11.2;RP11-465L10.10;CTB-49A3.4;RP11-295G20.2;RP5-1028K7.2;PCAT6;AC017002.1;RP11-459E5.1;CTD-2529O21.1;RP11-567M16.2;DDX11-AS1;RP11-146I2.1;RP11-67L3.5;RP11-…	0.232	2.67e-147	4.01e-146	1.44e-144	0.093
sample_01_084_Tissue_spleen	Enhancer	ROSE_Overlap	543	LINC00922;RP11-417E7.2;AC015849.16;LEF1-AS1;TMPO-AS1;RP11-108L7.15;RHPN1-AS1;CTD-2171N6.1;AC009005.2;MAFG-AS1;LINC00337;LGALS8-AS1;RP11-122M14.1;AC112721.2;AP000251.3;WT1-AS;RP11-57A19.2;CDKN2B-AS1;RP11-624L4.1;RP11-731F5.2;RP6-65G23.3;RP11-98D18.9;MIR3150B;AFAP1-AS1;RP11-465L10.10;RP11-295G20.2;PCAT6;RP4-533D7.5;RP11-459E5.1;CTD-2529O21.1;DDX11-AS1;RP11-146I2.1;RP11-67L3.5;CTA-126B4.7;RP11-148B1…	0.235	3.79e-147	5.54e-146	2.05e-144	0.0927
sample_02_176_Cell_line_LOUCY	Enhancer	ROSE_Overlap	487	LINC00922;RP11-400N13.3;AC011893.3;RP11-108L7.15;RHPN1-AS1;AC009005.2;MAFG-AS1;LINC00337;AC114730.3;LGALS8-AS1;RP11-122M14.1;AC112721.2;AP000251.3;WT1-AS;RP11-57A19.2;CDKN2B-AS1;RP11-624L4.1;HOXC-AS3;RP11-98G7.1;RP11-347C12.10;RP6-65G23.3;RP11-783K16.13;RP11-98D18.9;RP11-465L10.10;CTB-49A3.4;RP11-295G20.2;PCAT6;RP4-533D7.5;RP11-629O1.2;AC017002.1;RP11-459E5.1;CTD-2529O21.1;SMCR2;RP13-463N16.6;DDX…	0.211	1.14e-146	1.62e-145	6.17e-144	0.0942
sample_02_305_Cell_line_SH-EP_	Enhancer	ROSE_Overlap	515	RP11-400N13.3;RP11-742B18.1;TMPO-AS1;RHPN1-AS1;AC009005.2;LINC00337;LGALS8-AS1;RP11-122M14.1;AC112721.2;RP11-57A19.2;CTA-384D8.35;LINC00511;CDKN2B-AS1;RP11-624L4.1;RP11-426C22.4;HOXC-AS3;RP11-98G7.1;RP11-347C12.10;RP6-65G23.3;RP11-98D18.9;RP11-465N4.4;RP11-295G20.2;PCAT6;RP4-533D7.5;RP11-629O1.2;AC017002.1;RP11-459E5.1;CTD-2529O21.1;RP13-463N16.6;DDX11-AS1;RP11-67L3.5;RP3-439F8.1;CTA-126B4.7;AC01…	0.223	3.24e-144	4.49e-143	1.75e-141	0.0926
sample_02_116_Cell_line_MDA-MB-231_untreat	Enhancer	ROSE_Overlap	519	LINC00922;RP11-400N13.3;RP11-742B18.1;LEF1-AS1;RHPN1-AS1;AC009005.2;LINC00337;LGALS8-AS1;RP11-122M14.1;AC112721.2;WT1-AS;CTA-384D8.35;LINC00511;AP001434.2;RP11-624L4.1;RP11-98G7.1;RP11-347C12.10;RP6-65G23.3;RP11-98D18.9;RP11-465N4.4;AFAP1-AS1;RP11-295G20.2;PCAT6;RP11-629O1.2;RP11-459E5.1;CTD-2529O21.1;RP13-463N16.6;DDX11-AS1;RP11-67L3.5;CTC-548K16.1;RP3-439F8.1;CTA-126B4.7;RP11-14D22.1;RP11-523H2…	0.225	4.32e-144	5.84e-143	2.34e-141	0.0924
sample_02_063_Primary_cell_Keratinocytes	Enhancer	ROSE_Overlap	544	RP11-428L9.2;TMPO-AS1;RP11-108L7.15;AC009133.12;AC009005.2;RP11-542B15.1;MAFG-AS1;LINC00337;RP11-429J17.7;LGALS8-AS1;RP11-196G18.22;RP11-122M14.1;AP000251.3;RP11-265N7.1;CTA-384D8.35;LINC00511;CDKN2B-AS1;RP11-624L4.1;HOXC-AS3;RP11-98G7.1;RP11-347C12.10;RP6-65G23.3;RP11-783K16.13;RP11-98D18.9;RP11-465N4.4;MIR3150B;RP11-22C11.2;RP11-295G20.2;RP5-1028K7.2;PCAT6;AC017002.1;RP11-459E5.1;SMCR2;RP13-463…	0.236	3.57e-143	4.71e-142	1.93e-140	0.0913
sample_01_075_Tissue_esophagus-squamous-epithelium	Enhancer	ROSE_Overlap	537	RP11-742B18.1;LEF1-AS1;TMPO-AS1;RP11-108L7.15;RHPN1-AS1;AC009005.2;MAFG-AS1;LINC00337;RP11-429J17.7;LGALS8-AS1;RP11-57A19.2;LINC00511;CDKN2B-AS1;RP11-624L4.1;RP11-426C22.4;RP6-65G23.3;RP11-98D18.9;RP11-465N4.4;MIR3150B;AFAP1-AS1;RP11-25L3.3;RP11-22C11.2;RP11-295G20.2;PCAT6;RP4-533D7.5;RP11-629O1.2;RP11-459E5.1;CTD-2529O21.1;RP13-463N16.6;DDX11-AS1;RP11-146I2.1;RP11-67L3.5;CTC-548K16.1;RP3-439F8.1…	0.233	1.63e-142	2.1e-141	8.82e-140	0.0913
sample_02_095_Cell_line_MDA-MB-468	Enhancer	ROSE_Overlap	470	RP11-742B18.1;TMPO-AS1;RP11-108L7.15;RHPN1-AS1;AC009005.2;MAFG-AS1;LINC00337;RP11-429J17.7;RP11-122M14.1;AP000251.3;RP11-265N7.1;WT1-AS;RP11-57A19.2;LINC00511;CDKN2B-AS1;RP11-624L4.1;RP11-1399P15.1;RP11-98G7.1;RP11-347C12.10;RP6-65G23.3;RP11-98D18.9;MIR3150B;AFAP1-AS1;CTA-392C11.1;RP11-22C11.2;RP11-295G20.2;PCAT6;RP11-629O1.2;RP11-459E5.1;CTD-2529O21.1;DDX11-AS1;RP11-146I2.1;RP11-67L3.5;CTC-548K1…	0.204	5.14e-142	6.47e-141	2.78e-139	0.093
sample_02_353_Cell_line_HT29	Enhancer	ROSE_Overlap	472	RP11-742B18.1;TMPO-AS1;RP11-108L7.15;RHPN1-AS1;AC009005.2;RP11-542B15.1;LINC00337;RP11-429J17.7;LGALS8-AS1;RP11-122M14.1;RP11-57A19.2;CDKN2B-AS1;RP11-127I20.5;RP11-624L4.1;RP11-98G7.1;RP6-65G23.3;RP11-98D18.9;MIR3150B;AFAP1-AS1;RP11-22C11.2;RP11-295G20.2;PCAT6;RP11-459E5.1;DDX11-AS1;RP11-67L3.5;CTC-548K16.1;RP3-439F8.1;CTA-126B4.7;RP11-148B18.1;RP11-523H20.3;CTD-3035D6.2;RP11-191L9.4;LINC00460;CT…	0.205	9.65e-142	1.18e-140	5.22e-139	0.0929
sample_01_012_Cell_line_A549_dexamethasone_1h	Enhancer	ROSE_Overlap	488	RHPN1-AS1;AC009005.2;LINC00337;RP11-429J17.7;LGALS8-AS1;RP11-122M14.1;AC112721.2;AP000251.3;WT1-AS;AGAP1-IT1;RP11-57A19.2;CTA-384D8.35;LINC00511;RP11-624L4.1;RP11-1399P15.1;RP11-98G7.1;RP6-65G23.3;RP11-98D18.9;RP11-22C11.2;RP11-465L10.10;RP11-295G20.2;PCAT6;RP11-629O1.2;AC017002.1;RP11-459E5.1;CTD-2529O21.1;RP13-463N16.6;DDX11-AS1;RP11-67L3.5;CTC-548K16.1;KCNH1-IT1;CTA-126B4.7;RP11-14D22.1;RP11-1…	0.212	9.82e-142	1.18e-140	5.31e-139	0.0925
sample_02_304_Cell_line_N206	Enhancer	ROSE_Overlap	493	LINC00922;RP11-400N13.3;RP11-108L7.15;AC009005.2;LINC00337;RP11-196G18.22;RP11-122M14.1;LINC00466;AP000251.3;RP11-57A19.2;LINC00511;CDKN2B-AS1;RP11-624L4.1;RP11-98G7.1;RP11-347C12.10;RP6-65G23.3;RP11-98D18.9;RP11-465N4.4;CTA-392C11.1;RP11-465L10.10;RP11-295G20.2;PCAT6;RP4-533D7.5;RP11-629O1.2;CTD-2529O21.1;RP13-463N16.6;DDX11-AS1;RP11-146I2.1;RP11-67L3.5;RP11-473L15.3;KCNH1-IT1;CTA-126B4.7;RP11-1…	0.214	6.03e-141	7.09e-140	3.26e-138	0.0921
sample_02_330_Stem_cell_MHG	Enhancer	ROSE_Overlap	519	LINC00922;RP11-742B18.1;LEF1-AS1;RP11-108L7.15;RHPN1-AS1;AC009005.2;RP11-542B15.1;MAFG-AS1;LINC00337;RP11-122M14.1;LINC00466;AC112721.2;AP000251.3;AGAP1-IT1;RP11-57A19.2;CDKN2B-AS1;RP11-624L4.1;RP11-98G7.1;RP6-65G23.3;RP11-98D18.9;RP11-465N4.4;MIR3150B;AFAP1-AS1;RP11-25L3.3;RP11-22C11.2;RP11-465L10.10;CTB-49A3.4;RP11-295G20.2;RP5-1028K7.2;PCAT6;AC017002.1;RP11-459E5.1;CTD-2529O21.1;DDX11-AS1;RP11…	0.225	1.03e-140	1.17e-139	5.57e-138	0.0913
sample_02_318_Cell_line_NB69	Enhancer	ROSE_Overlap	528	LINC00922;RP11-400N13.3;LEF1-AS1;TMPO-AS1;RP11-108L7.15;AC009005.2;MAFG-AS1;LINC00337;AC114730.3;LGALS8-AS1;RP11-196G18.22;RP11-122M14.1;AC112721.2;AP000251.3;WT1-AS;RP11-57A19.2;CDKN2B-AS1;RP11-624L4.1;RP11-98G7.1;RP11-347C12.10;RP6-65G23.3;RP11-98D18.9;RP11-465L10.10;RP11-295G20.2;PCAT6;RP4-533D7.5;RP11-629O1.2;RP11-459E5.1;CTD-2529O21.1;SMCR2;RP13-463N16.6;DDX11-AS1;RP11-806H10.4;RP11-146I2.1;…	0.229	1.04e-140	1.17e-139	5.63e-138	0.091
sample_02_297_Cell_line_CLB-CAR_	Enhancer	ROSE_Overlap	510	LINC00922;RP11-400N13.3;LEF1-AS1;TMPO-AS1;RP11-108L7.15;AC009005.2;LINC00337;AC114730.3;LGALS8-AS1;RP11-196G18.22;RP11-122M14.1;AC112721.2;AP000251.3;AGAP1-IT1;RP11-57A19.2;LINC00511;CDKN2B-AS1;RP11-624L4.1;HOXC-AS3;RP11-98G7.1;RP11-347C12.10;RP11-98D18.9;CTA-392C11.1;RP11-465L10.10;RP11-295G20.2;RP5-1028K7.2;PCAT6;RP4-533D7.5;RP11-629O1.2;AC017002.1;RP11-459E5.1;CTD-2529O21.1;SMCR2;RP13-463N16.6…	0.221	1.92e-140	2.12e-139	1.04e-137	0.0915
sample_02_246_Cell_line_MCF-7_estradiol	Enhancer	ROSE_Overlap	342	RP11-417E7.2;RP11-428L9.2;RP11-742B18.1;TMPO-AS1;RHPN1-AS1;AC009005.2;RP11-542B15.1;RP11-429J17.7;AGAP1-IT1;LINC00511;RP11-865I6.2;CDKN2B-AS1;RP11-624L4.1;RP11-1399P15.1;RP11-98G7.1;RP11-347C12.10;RP6-65G23.3;RP11-783K16.13;RP11-22C11.2;RP11-465L10.10;CTB-49A3.4;PCAT6;RP4-533D7.5;RP11-629O1.2;AC017002.1;RP11-459E5.1;CTD-2529O21.1;RP11-146I2.1;RP11-67L3.5;RP3-439F8.1;RP11-14D22.1;RP11-783K16.5;RP1…	0.196	1.7e-139	1.84e-138	9.2e-137	0.0921
sample_02_356_Cell_line_Sw480	Enhancer	ROSE_Overlap	483	LEF1-AS1;TMPO-AS1;AC009133.12;RHPN1-AS1;AC009005.2;LINC00337;RP11-429J17.7;LGALS8-AS1;RP11-122M14.1;AC112721.2;AP000251.3;RP11-57A19.2;CTA-384D8.35;CDKN2B-AS1;RP11-127I20.5;RP11-624L4.1;RP11-98G7.1;RP11-347C12.10;RP6-65G23.3;RP11-98D18.9;MIR3150B;AFAP1-AS1;RP11-22C11.2;RP11-465L10.10;RP11-295G20.2;PCAT6;RP11-629O1.2;RP11-459E5.1;CTD-2529O21.1;RP11-567M16.2;DDX11-AS1;RP11-738B7.1;RP11-146I2.1;RP11…	0.209	6.75e-139	7.16e-138	3.65e-136	0.0917
sample_01_072_Tissue_breast-epithelium	Enhancer	ROSE_Overlap	550	LINC00922;RP11-417E7.2;RP11-742B18.1;LEF1-AS1;TMPO-AS1;RP11-108L7.15;RHPN1-AS1;CTD-2171N6.1;AC009005.2;MAFG-AS1;LINC00337;LGALS8-AS1;AP000251.3;RP11-265N7.1;RP11-57A19.2;CDKN2B-AS1;RP11-127I20.5;RP11-624L4.1;RP6-65G23.3;RP11-98D18.9;MIR3150B;AFAP1-AS1;CTA-392C11.1;RP11-22C11.2;RP11-295G20.2;PCAT6;RP4-533D7.5;RP11-629O1.2;RP11-459E5.1;CTD-2529O21.1;DDX11-AS1;RP11-146I2.1;RP11-67L3.5;RP3-439F8.1;CT…	0.239	8.88e-139	9.24e-138	4.8e-136	0.0897
sample_02_031_Cell_line_Jurkat	Enhancer	ROSE_Overlap	483	AC015849.16;LEF1-AS1;AC011893.3;TMPO-AS1;RP11-108L7.15;RHPN1-AS1;AC009005.2;MAFG-AS1;LINC00337;RP11-429J17.7;LGALS8-AS1;RP11-122M14.1;AC112721.2;AP000251.3;WT1-AS;RP11-57A19.2;RP11-624L4.1;HOXC-AS3;RP11-98G7.1;RP11-92K15.3;RP11-347C12.10;RP6-65G23.3;RP11-783K16.13;RP11-98D18.9;AFAP1-AS1;RP11-25L3.3;RP11-465L10.10;CTB-49A3.4;RP11-295G20.2;RP5-1028K7.2;PCAT6;RP4-533D7.5;RP11-629O1.2;RP11-459E5.1;CT…	0.209	1.08e-138	1.1e-137	5.84e-136	0.0916
sample_02_183_Cell_line_SKMEL2	Enhancer	ROSE_Overlap	496	RP11-400N13.3;RP11-742B18.1;LEF1-AS1;TMPO-AS1;RP11-108L7.15;RHPN1-AS1;AC009005.2;MAFG-AS1;LINC00337;LINC00466;AC112721.2;LINC00052;CTA-384D8.35;CDKN2B-AS1;RP11-624L4.1;HOXC-AS3;RP11-98G7.1;RP11-347C12.10;RP11-783K16.13;RP11-98D18.9;AFAP1-AS1;RP11-465L10.10;RP11-295G20.2;RP5-1028K7.2;PCAT6;RP11-629O1.2;RP11-459E5.1;CTD-2529O21.1;RP13-463N16.6;DDX11-AS1;RP11-806H10.4;RP11-146I2.1;RP11-67L3.5;RP3-43…	0.215	1.45e-138	1.45e-137	7.84e-136	0.0912
sample_02_241_Cell_line_V456	Enhancer	ROSE_Overlap	466	LEF1-AS1;TMPO-AS1;AC009005.2;RP11-542B15.1;LINC00337;RP11-429J17.7;LGALS8-AS1;RP11-122M14.1;RP11-57A19.2;CDKN2B-AS1;RP11-127I20.5;RP11-624L4.1;RP11-98G7.1;RP11-347C12.10;RP6-65G23.3;RP11-98D18.9;MIR3150B;RP11-295G20.2;RP5-1028K7.2;PCAT6;AC017002.1;RP11-459E5.1;DDX11-AS1;RP11-806H10.4;RP11-146I2.1;RP11-67L3.5;CTC-548K16.1;CTA-126B4.7;RP11-14D22.1;RP11-523H20.3;CTD-3035D6.2;PVT1;RP3-395M20.12;CTD-2…	0.202	5.79e-138	5.7e-137	3.13e-135	0.0917
sample_03_013_Cell_line_A549	Enhancer	ROSE_Overlap	490	TMPO-AS1;RP11-108L7.15;RHPN1-AS1;AC009005.2;LINC00337;RP11-429J17.7;LGALS8-AS1;RP11-122M14.1;AC112721.2;WT1-AS;RP11-57A19.2;CTA-384D8.35;RP11-624L4.1;HOXC-AS3;RP11-98G7.1;RP11-347C12.10;RP6-65G23.3;RP11-783K16.13;RP11-98D18.9;RP11-465L10.10;RP11-295G20.2;PCAT6;RP11-629O1.2;AC017002.1;RP11-459E5.1;CTD-2529O21.1;RP13-463N16.6;DDX11-AS1;RP11-67L3.5;CTC-548K16.1;KCNH1-IT1;CTA-126B4.7;RP11-14D22.1;RP1…	0.212	6.35e-138	6.13e-137	3.44e-135	0.0911
sample_01_006_Cell_line_A549_ethanol_1h	Enhancer	ROSE_Overlap	480	RP11-108L7.15;RHPN1-AS1;AC009005.2;LINC00337;LGALS8-AS1;RP11-122M14.1;AC112721.2;AP000251.3;RP11-265N7.1;WT1-AS;AGAP1-IT1;RP11-57A19.2;CTA-384D8.35;LINC00511;RP11-624L4.1;RP11-1399P15.1;HOXC-AS3;RP11-98G7.1;RP11-347C12.10;RP6-65G23.3;RP11-783K16.13;RP11-98D18.9;AFAP1-AS1;RP11-465L10.10;RP11-295G20.2;PCAT6;RP11-629O1.2;RP11-459E5.1;CTD-2529O21.1;RP13-463N16.6;DDX11-AS1;RP11-67L3.5;CTC-548K16.1;KCN…	0.208	1.58e-137	1.5e-136	8.55e-135	0.0913
sample_02_312_Cell_line_SK-N-BE_2-C	Enhancer	ROSE_Overlap	512	LINC00922;RP11-400N13.3;RP11-742B18.1;TMPO-AS1;RP11-108L7.15;RHPN1-AS1;AC009005.2;LINC00337;AC114730.3;LGALS8-AS1;RP11-196G18.22;RP11-122M14.1;AC112721.2;AP000251.3;WT1-AS;AGAP1-IT1;RP11-57A19.2;LINC00511;CDKN2B-AS1;RP11-127I20.5;RP11-624L4.1;RP11-98G7.1;RP11-443B20.1;RP11-347C12.10;RP11-98D18.9;AFAP1-AS1;CTA-392C11.1;RP11-465L10.10;RP11-295G20.2;PCAT6;RP4-533D7.5;RP11-629O1.2;RP11-459E5.1;CTD-25…	0.222	1.67e-137	1.56e-136	9.03e-135	0.0904
sample_02_424_Cell_line_SW620	Enhancer	ROSE_Overlap	474	RP11-742B18.1;LEF1-AS1;TMPO-AS1;RHPN1-AS1;AC009005.2;LINC00337;AC114730.3;RP11-429J17.7;LGALS8-AS1;RP11-122M14.1;AP000251.3;WT1-AS;RP11-57A19.2;CDKN2B-AS1;RP11-127I20.5;RP11-624L4.1;RP11-98G7.1;RP11-443B20.1;RP11-347C12.10;RP6-65G23.3;RP11-98D18.9;MIR3150B;AFAP1-AS1;RP11-22C11.2;RP11-295G20.2;PCAT6;RP11-459E5.1;DDX11-AS1;RP11-67L3.5;CTC-548K16.1;CTA-126B4.7;RP11-14D22.1;RP11-523H20.3;CTD-3035D6.2…	0.206	2.41e-137	2.21e-136	1.3e-134	0.0913
sample_02_300_Cell_line_CLB-PE	Enhancer	ROSE_Overlap	494	LINC00922;RP11-400N13.3;RP11-742B18.1;LEF1-AS1;TMPO-AS1;RP11-108L7.15;AC009005.2;MAFG-AS1;LINC00337;AC114730.3;LGALS8-AS1;RP11-196G18.22;RP11-122M14.1;AP000251.3;RP11-57A19.2;LINC00511;RP11-127I20.5;RP11-624L4.1;RP11-98G7.1;RP11-347C12.10;RP6-65G23.3;RP11-98D18.9;CTA-392C11.1;RP11-465L10.10;RP11-295G20.2;RP5-1028K7.2;PCAT6;RP4-533D7.5;RP11-629O1.2;CTD-2529O21.1;DDX11-AS1;RP11-806H10.4;RP11-146I2.…	0.214	2.94e-136	2.65e-135	1.59e-133	0.0905
sample_01_085_Tissue_stomach	Enhancer	ROSE_Overlap	516	LEF1-AS1;RHPN1-AS1;AC009005.2;LINC00337;LGALS8-AS1;AGAP1-IT1;RP11-57A19.2;LINC00511;CDKN2B-AS1;RP11-127I20.5;RP11-624L4.1;RP6-65G23.3;RP11-98D18.9;AFAP1-AS1;RP11-22C11.2;RP11-295G20.2;PCAT6;RP4-533D7.5;RP11-459E5.1;CTD-2529O21.1;DDX11-AS1;RP11-146I2.1;RP11-67L3.5;RP3-439F8.1;CTA-126B4.7;RP11-14D22.1;RP11-148B18.1;RP11-523H20.3;CTD-3035D6.2;PVT1;RP11-196G18.3;CTD-2523D13.2;RP13-582O9.7;RP11-98D18.…	0.224	4.38e-136	3.88e-135	2.37e-133	0.0898
sample_02_294_Cell_line_L3-6_DMSO	Enhancer	ROSE_Overlap	484	LINC00922;RP11-742B18.1;TMPO-AS1;RP11-108L7.15;AC009005.2;MAFG-AS1;LINC00337;RP11-429J17.7;LGALS8-AS1;RP11-122M14.1;AP000251.3;WT1-AS;CTA-384D8.35;LINC00511;CDKN2B-AS1;RP11-624L4.1;RP11-98G7.1;RP11-443B20.1;RP11-347C12.10;RP6-65G23.3;MIR3150B;RP11-22C11.2;RP11-295G20.2;RP4-533D7.5;RP11-629O1.2;RP11-459E5.1;CTD-2529O21.1;DDX11-AS1;RP11-146I2.1;RP11-67L3.5;CTA-126B4.7;RP11-148B18.1;RP11-523H20.3;LI…	0.21	1.19e-135	1.04e-134	6.44e-133	0.0905
sample_02_173_Cell_line_IMR-90_senescent	Enhancer	ROSE_Overlap	522	LINC00922;RP11-400N13.3;LEF1-AS1;AC011893.3;TMPO-AS1;RP11-108L7.15;AC009133.12;CTD-2171N6.1;RP11-542B15.1;MAFG-AS1;LGALS8-AS1;RP11-196G18.22;AGAP1-IT1;CTA-384D8.35;LINC00511;CDKN2B-AS1;RP11-624L4.1;RP11-426C22.4;RP11-347C12.10;RP11-783K16.13;RP11-25L3.3;CTB-49A3.4;RP11-295G20.2;RP5-1028K7.2;PCAT6;RP4-533D7.5;RP11-459E5.1;CTD-2529O21.1;SMCR2;RP13-463N16.6;RP11-567M16.2;DDX11-AS1;RP11-146I2.1;RP11-…	0.226	2.09e-135	1.79e-134	1.13e-132	0.0894
sample_02_032_Tissue_pancreatic-islets-M	Enhancer	ROSE_Overlap	509	LEF1-AS1;TMPO-AS1;RHPN1-AS1;AC009005.2;LINC00337;AC114730.3;RP11-429J17.7;LGALS8-AS1;RP11-122M14.1;AP000251.3;AGAP1-IT1;RP11-57A19.2;LINC00511;CDKN2B-AS1;RP11-127I20.5;RP11-624L4.1;HOXC-AS3;RP6-65G23.3;RP11-98D18.9;MIR3150B;RP11-22C11.2;RP11-465L10.10;RP11-295G20.2;PCAT6;AC017002.1;RP11-459E5.1;CTD-2529O21.1;DDX11-AS1;RP11-146I2.1;RP11-67L3.5;KCNH1-IT1;CTA-126B4.7;RP11-14D22.1;CTD-3035D6.2;LINC00…	0.221	2.85e-135	2.41e-134	1.54e-132	0.0897
sample_01_069_Tissue_adrenal-gland	Enhancer	ROSE_Overlap	527	LINC00922;RP11-742B18.1;LEF1-AS1;TMPO-AS1;RHPN1-AS1;CTD-2171N6.1;AC009005.2;MAFG-AS1;LINC00337;AC114730.3;LGALS8-AS1;RP11-57A19.2;CDKN2B-AS1;RP11-624L4.1;RP6-65G23.3;RP11-98D18.9;AFAP1-AS1;RP11-25L3.3;RP11-465L10.10;RP11-295G20.2;PCAT6;RP4-533D7.5;RP11-459E5.1;CTD-2529O21.1;RP13-463N16.6;DDX11-AS1;RP11-146I2.1;RP3-439F8.1;CTA-126B4.7;RP11-148B18.1;RP11-523H20.3;CTD-3035D6.2;PVT1;CTD-2589M5.4;RP11…	0.229	4.03e-135	3.35e-134	2.18e-132	0.0892
sample_00_020_Tissue_large-intestine_108d	Enhancer	ROSE_Overlap	510	RP11-400N13.3;AC015849.16;LEF1-AS1;AC009005.2;RP11-542B15.1;MAFG-AS1;LINC00337;LGALS8-AS1;LINC00466;RP11-57A19.2;LINC00511;CDKN2B-AS1;RP11-127I20.5;RP11-624L4.1;RP11-426C22.4;RP11-1399P15.1;RP11-98G7.1;RP11-347C12.10;RP6-65G23.3;MIR3150B;AFAP1-AS1;RP11-25L3.3;RP11-22C11.2;CTB-49A3.4;RP11-295G20.2;PCAT6;RP4-533D7.5;AC017002.1;RP11-459E5.1;DDX11-AS1;RP11-806H10.4;RP11-146I2.1;RP11-67L3.5;RP3-439F8.…	0.221	1.59e-134	1.3e-133	8.6e-132	0.0895
sample_02_355_Cell_line_HCT15	Enhancer	ROSE_Overlap	459	RP11-742B18.1;LEF1-AS1;RHPN1-AS1;AC009005.2;RP11-429J17.7;RP11-122M14.1;AP000251.3;AGAP1-IT1;RP11-57A19.2;CTA-384D8.35;LINC00511;CDKN2B-AS1;RP11-127I20.5;RP11-624L4.1;HOXC-AS3;RP11-98G7.1;RP6-65G23.3;RP11-98D18.9;MIR3150B;RP11-22C11.2;RP11-295G20.2;RP5-1028K7.2;PCAT6;RP11-629O1.2;RP11-459E5.1;CTD-2529O21.1;RP11-567M16.2;DDX11-AS1;RP11-806H10.4;RP11-67L3.5;CTC-548K16.1;RP3-439F8.1;CTA-126B4.7;RP11…	0.199	2.88e-134	2.33e-133	1.56e-131	0.0906
sample_02_404_Cell_line_ZR-75-1_2	Enhancer	ROSE_Overlap	440	RP11-400N13.3;RP11-742B18.1;RHPN1-AS1;AC009005.2;RP11-542B15.1;LINC00337;RP11-429J17.7;RP11-122M14.1;AC112721.2;AP000251.3;WT1-AS;RP11-57A19.2;CDKN2B-AS1;RP11-624L4.1;RP6-65G23.3;RP11-783K16.13;RP11-98D18.9;RP11-25L3.3;RP11-465L10.10;RP11-295G20.2;PCAT6;RP4-533D7.5;RP11-629O1.2;AC017002.1;RP11-459E5.1;CTD-2529O21.1;DDX11-AS1;RP11-806H10.4;RP11-146I2.1;RP11-67L3.5;RP3-439F8.1;RP11-783K16.5;RP11-52…	0.191	3.66e-134	2.91e-133	1.98e-131	0.0909
sample_02_254_Cell_line_IMR5-75	Enhancer	ROSE_Overlap	474	LINC00922;RP11-400N13.3;TMPO-AS1;RP11-108L7.15;RHPN1-AS1;AC009005.2;LINC00337;AC114730.3;LGALS8-AS1;RP11-122M14.1;AP000251.3;WT1-AS;RP11-57A19.2;LINC00511;CDKN2B-AS1;RP11-98G7.1;RP11-347C12.10;RP6-65G23.3;RP11-98D18.9;CTA-392C11.1;RP11-465L10.10;RP11-295G20.2;PCAT6;RP11-629O1.2;RP11-459E5.1;CTD-2529O21.1;SMCR2;RP11-567M16.2;RP11-909N17.2;DDX11-AS1;RP11-806H10.4;RP11-146I2.1;RP11-67L3.5;KCNH1-IT1;…	0.206	4.27e-134	3.35e-133	2.31e-131	0.0902
sample_02_105_Primary_cell_neonatal_keratinocytes	Enhancer	ROSE_Overlap	480	LINC00922;AC015849.16;RP11-428L9.2;TMPO-AS1;RP11-108L7.15;AC009133.12;AC009005.2;RP11-542B15.1;LINC00337;RP11-429J17.7;LGALS8-AS1;RP11-265N7.1;LINC00052;LINC00511;CDKN2B-AS1;RP11-624L4.1;RP11-1399P15.1;RP11-98G7.1;RP11-347C12.10;RP6-65G23.3;RP11-465N4.4;MIR3150B;RP11-295G20.2;RP11-629O1.2;AC017002.1;RP11-459E5.1;RP11-567M16.2;DDX11-AS1;RP11-806H10.4;RP11-146I2.1;RP11-67L3.5;CTC-548K16.1;CTA-126B4…	0.208	3.08e-133	2.38e-132	1.67e-130	0.0898
sample_02_164_Cell_line_H2087_Parental	Enhancer	ROSE_Overlap	478	LINC00922;RP11-742B18.1;TMPO-AS1;RHPN1-AS1;AC009005.2;MAFG-AS1;LINC00337;LGALS8-AS1;RP11-122M14.1;AC112721.2;WT1-AS;AGAP1-IT1;RP11-57A19.2;LINC00511;CDKN2B-AS1;RP11-624L4.1;HOXC-AS3;RP11-98G7.1;RP11-347C12.10;RP6-65G23.3;RP11-98D18.9;AFAP1-AS1;RP11-465L10.10;RP11-295G20.2;RP5-1028K7.2;PCAT6;RP11-629O1.2;RP11-459E5.1;CTD-2529O21.1;RP13-463N16.6;DDX11-AS1;RP11-146I2.1;RP11-67L3.5;CTA-126B4.7;RP11-1…	0.207	3.45e-133	2.63e-132	1.87e-130	0.0898
sample_02_228_Cell_line_KYSE510	Enhancer	ROSE_Overlap	453	AC015849.16;RP11-742B18.1;LEF1-AS1;TMPO-AS1;RP11-108L7.15;RHPN1-AS1;AC009005.2;LINC00337;RP11-429J17.7;LGALS8-AS1;RP11-122M14.1;RP11-57A19.2;CDKN2B-AS1;RP11-127I20.5;RP11-624L4.1;RP11-98G7.1;RP6-65G23.3;RP11-98D18.9;MIR3150B;AFAP1-AS1;RP11-22C11.2;RP11-465L10.10;RP11-295G20.2;PCAT6;RP11-629O1.2;AC017002.1;RP11-459E5.1;RP11-909N17.2;DDX11-AS1;RP11-806H10.4;RP11-146I2.1;RP11-67L3.5;CTC-548K16.1;CTA…	0.196	2.32e-132	1.74e-131	1.26e-129	0.09
sample_02_257_Tissue_endometrioid_adenocarcinoma_TumorA	Enhancer	ROSE_Overlap	469	LEF1-AS1;RP11-108L7.15;RHPN1-AS1;AC009005.2;RP11-542B15.1;MAFG-AS1;LINC00337;RP11-429J17.7;LGALS8-AS1;RP11-122M14.1;RP11-57A19.2;LINC00511;CDKN2B-AS1;RP11-127I20.5;RP11-347C12.10;RP6-65G23.3;RP11-98D18.9;MIR3150B;AFAP1-AS1;RP11-22C11.2;RP11-295G20.2;PCAT6;RP4-533D7.5;RP11-459E5.1;RP13-463N16.6;DDX11-AS1;RP11-806H10.4;RP11-146I2.1;RP11-67L3.5;RP3-439F8.1;CTA-126B4.7;RP11-148B18.1;RP11-523H20.3;CTD…	0.203	2.37e-132	1.76e-131	1.28e-129	0.0897
sample_01_092_Tissue_vagina	Enhancer	ROSE_Overlap	519	LINC00922;RP11-400N13.3;RP11-742B18.1;LEF1-AS1;TMPO-AS1;RP11-108L7.15;RHPN1-AS1;CTD-2171N6.1;AC009005.2;MAFG-AS1;LINC00337;LGALS8-AS1;RP11-57A19.2;CDKN2B-AS1;RP11-624L4.1;RP6-65G23.3;RP11-98D18.9;RP11-465N4.4;AFAP1-AS1;RP11-295G20.2;PCAT6;RP4-533D7.5;RP11-459E5.1;CTD-2529O21.1;RP13-463N16.6;DDX11-AS1;RP11-146I2.1;RP11-67L3.5;CTC-548K16.1;RP3-439F8.1;KCNH1-IT1;CTA-126B4.7;RP11-14D22.1;RP11-13P5.2;…	0.225	1.59e-131	1.16e-130	8.6e-129	0.0882
sample_02_165_Cell_line_H2087_LCC2	Enhancer	ROSE_Overlap	465	LINC00922;RP11-742B18.1;RHPN1-AS1;AC009005.2;LINC00337;LGALS8-AS1;RP11-122M14.1;AC112721.2;WT1-AS;AGAP1-IT1;RP11-57A19.2;CTA-384D8.35;LINC00511;CDKN2B-AS1;RP11-624L4.1;RP11-98G7.1;RP11-347C12.10;RP6-65G23.3;RP11-98D18.9;AFAP1-AS1;RP11-465L10.10;RP11-295G20.2;PCAT6;RP11-629O1.2;RP11-459E5.1;CTD-2529O21.1;RP13-463N16.6;DDX11-AS1;RP11-146I2.1;RP11-67L3.5;RP3-439F8.1;CTA-126B4.7;RP11-148B18.1;LINC004…	0.202	2.81e-131	2.03e-130	1.52e-128	0.0894
sample_02_210_Cell_line_MRC-5_N_1DPT	Enhancer	ROSE_Overlap	513	LINC00922;RP11-400N13.3;RP11-417E7.2;RP11-742B18.1;LEF1-AS1;CTD-2171N6.1;LGALS8-AS1;RP11-122M14.1;RP11-57A19.2;CDKN2B-AS1;RP11-624L4.1;RP11-98G7.1;RP11-347C12.10;AFAP1-AS1;RP11-295G20.2;PCAT6;RP4-533D7.5;RP11-629O1.2;RP11-459E5.1;CTD-2529O21.1;RP13-463N16.6;DDX11-AS1;RP11-738B7.1;RP11-146I2.1;RP3-439F8.1;AC012462.2;PVT1;RP3-395M20.12;CTD-2523D13.2;AF015262.2;AC005624.2;LINC00536;RP11-98D18.3;RP11…	0.222	3.66e-131	2.61e-130	1.98e-128	0.0882
sample_02_268_Cell_line_A-498	Enhancer	ROSE_Overlap	475	AC015849.16;RP11-742B18.1;LEF1-AS1;TMPO-AS1;RP11-108L7.15;AC009005.2;RP11-122M14.1;AC112721.2;RP11-265N7.1;AGAP1-IT1;RP11-57A19.2;CDKN2B-AS1;RP11-624L4.1;HOXC-AS3;RP11-98G7.1;RP11-347C12.10;RP6-65G23.3;RP11-783K16.13;AFAP1-AS1;RP11-295G20.2;RP5-1028K7.2;RP4-533D7.5;RP11-629O1.2;RP11-459E5.1;CTD-2529O21.1;RP13-463N16.6;DDX11-AS1;RP11-67L3.5;CTC-548K16.1;CTA-126B4.7;RP11-783K16.5;RP11-523H20.3;CTD-…	0.206	3.74e-131	2.63e-130	2.02e-128	0.0892
sample_03_010_Cell_line_A549_dexamethasone_1h	Enhancer	ROSE_Overlap	466	RP11-742B18.1;TMPO-AS1;RP11-108L7.15;RHPN1-AS1;AC009005.2;MAFG-AS1;LINC00337;RP11-429J17.7;LGALS8-AS1;RP11-122M14.1;AC112721.2;WT1-AS;AGAP1-IT1;RP11-57A19.2;CTA-384D8.35;LINC00511;RP11-624L4.1;RP11-98G7.1;RP11-347C12.10;RP6-65G23.3;RP11-783K16.13;RP11-295G20.2;PCAT6;RP11-629O1.2;AC017002.1;RP11-459E5.1;RP13-463N16.6;DDX11-AS1;RP11-67L3.5;CTC-548K16.1;KCNH1-IT1;RP11-14D22.1;RP11-783K16.5;RP11-148B…	0.202	1.34e-130	9.29e-130	7.25e-128	0.0892
sample_02_316_Cell_line_CHP212	Enhancer	ROSE_Overlap	465	LINC00922;RP11-742B18.1;LEF1-AS1;TMPO-AS1;RP11-108L7.15;RHPN1-AS1;AC009005.2;AC114730.3;LGALS8-AS1;RP11-196G18.22;RP11-122M14.1;AC112721.2;AP000251.3;WT1-AS;AGAP1-IT1;RP11-57A19.2;LINC00511;CDKN2B-AS1;RP11-624L4.1;RP11-426C22.4;RP11-98G7.1;RP11-347C12.10;RP6-65G23.3;RP11-783K16.13;RP11-25L3.3;RP11-295G20.2;RP11-629O1.2;AC017002.1;RP11-459E5.1;CTD-2529O21.1;RP13-463N16.6;DDX11-AS1;RP11-146I2.1;RP1…	0.202	3.92e-130	2.68e-129	2.12e-127	0.089
sample_02_322_Cell_line_Caco-2	Enhancer	ROSE_Overlap	466	LEF1-AS1;TMPO-AS1;RHPN1-AS1;AC009005.2;LINC00337;RP11-429J17.7;RP11-122M14.1;AP000251.3;WT1-AS;RP11-57A19.2;LINC00511;CDKN2B-AS1;RP11-127I20.5;RP11-624L4.1;RP11-98G7.1;RP6-65G23.3;RP11-98D18.9;RP11-25L3.3;RP11-22C11.2;RP11-295G20.2;PCAT6;RP4-533D7.5;AC017002.1;DDX11-AS1;RP11-806H10.4;RP11-146I2.1;RP11-67L3.5;CTC-548K16.1;CTA-126B4.7;RP11-14D22.1;RP11-148B18.1;AC012462.2;CTD-3035D6.2;RP11-191L9.4;…	0.202	5.25e-130	3.55e-129	2.84e-127	0.089
sample_02_073_Cell_line_90-8TL_DMSO	Enhancer	ROSE_Overlap	511	LINC00922;RP11-400N13.3;RP11-742B18.1;LEF1-AS1;AC011893.3;TMPO-AS1;RP11-108L7.15;CTD-2510F5.4;LINC00337;LGALS8-AS1;WT1-AS;RP11-57A19.2;CTA-384D8.35;CDKN2B-AS1;RP11-624L4.1;RP11-426C22.4;RP11-98G7.1;RP11-92K15.3;RP11-347C12.10;RP6-65G23.3;RP11-783K16.13;AFAP1-AS1;RP11-25L3.3;RP11-465L10.10;RP11-295G20.2;PCAT6;RP4-533D7.5;RP11-459E5.1;RP11-567M16.2;DDX11-AS1;RP11-67L3.5;CTC-548K16.1;KCNH1-IT1;CTA-1…	0.222	6.07e-130	4.05e-129	3.28e-127	0.0879
sample_03_005_Cell_line_A549_dexamethasone_0.5h	Enhancer	ROSE_Overlap	471	TMPO-AS1;RP11-108L7.15;RHPN1-AS1;AC009005.2;LINC00337;RP11-429J17.7;LGALS8-AS1;RP11-122M14.1;AC112721.2;WT1-AS;RP11-57A19.2;CTA-384D8.35;LINC00511;RP11-624L4.1;HOXC-AS3;RP11-98G7.1;RP11-347C12.10;RP6-65G23.3;RP11-783K16.13;RP11-98D18.9;RP11-295G20.2;PCAT6;RP11-629O1.2;AC017002.1;RP11-459E5.1;CTD-2529O21.1;RP13-463N16.6;DDX11-AS1;RP11-67L3.5;CTC-548K16.1;KCNH1-IT1;RP11-783K16.5;RP11-148B18.1;RP11-…	0.204	3.76e-129	2.48e-128	2.03e-126	0.0886
sample_01_079_Tissue_Peyers-patch	Enhancer	ROSE_Overlap	489	AC015849.16;LEF1-AS1;AC009005.2;RP11-542B15.1;LINC00337;AC114730.3;LGALS8-AS1;RP11-122M14.1;LINC00466;AC112721.2;RP11-57A19.2;LINC00511;CDKN2B-AS1;RP11-127I20.5;RP11-624L4.1;RP6-65G23.3;RP11-98D18.9;MIR3150B;AFAP1-AS1;RP11-22C11.2;RP11-295G20.2;PCAT6;RP11-629O1.2;RP11-459E5.1;CTD-2529O21.1;DDX11-AS1;RP11-146I2.1;RP11-67L3.5;RP3-439F8.1;CTA-126B4.7;RP11-148B18.1;CTD-3035D6.2;CTD-2589M5.4;RP11-196G…	0.212	1.52e-128	9.91e-128	8.22e-126	0.088
sample_02_311_Cell_line_SK-N-AS	Enhancer	ROSE_Overlap	502	LINC00922;RP11-400N13.3;RP11-742B18.1;TMPO-AS1;RHPN1-AS1;AC009005.2;AC114730.3;LGALS8-AS1;RP11-196G18.22;RP11-122M14.1;AC112721.2;AP000251.3;WT1-AS;RP11-57A19.2;LINC00511;CDKN2B-AS1;RP11-624L4.1;RP11-426C22.4;RP11-98G7.1;RP11-347C12.10;RP6-65G23.3;RP11-98D18.9;RP11-465N4.4;RP11-465L10.10;RP11-295G20.2;RP5-1028K7.2;PCAT6;RP4-533D7.5;RP11-629O1.2;AC017002.1;RP11-459E5.1;CTD-2529O21.1;RP13-463N16.6;…	0.218	4.72e-128	3.04e-127	2.55e-125	0.0875
sample_02_080_Cell_line_Calu-3	Enhancer	ROSE_Overlap	423	RP11-742B18.1;TMPO-AS1;RP11-108L7.15;AC009133.12;RHPN1-AS1;AC009005.2;RP11-542B15.1;MAFG-AS1;RP11-429J17.7;LGALS8-AS1;AP000251.3;RP11-57A19.2;CTA-384D8.35;AP001434.2;CDKN2B-AS1;RP11-127I20.5;RP11-624L4.1;RP11-347C12.10;RP6-65G23.3;RP11-783K16.13;RP11-98D18.9;MIR3150B;RP11-22C11.2;RP11-295G20.2;RP5-1028K7.2;PCAT6;RP4-533D7.5;RP11-629O1.2;RP11-459E5.1;CTD-2529O21.1;RP13-463N16.6;DDX11-AS1;RP11-67L3…	0.183	1.13e-127	7.19e-127	6.11e-125	0.0888
sample_02_036_Stem_cell_H7	Enhancer	ROSE_Overlap	483	LINC00922;RP11-742B18.1;RP11-108L7.15;RHPN1-AS1;AC009005.2;RP11-542B15.1;AC114730.3;RP11-122M14.1;LINC00466;AP000251.3;AGAP1-IT1;RP11-57A19.2;LINC00511;CDKN2B-AS1;RP11-624L4.1;RP11-98G7.1;RP11-443B20.1;RP11-347C12.10;RP6-65G23.3;RP11-465N4.4;RP11-22C11.2;RP11-465L10.10;RP11-295G20.2;PCAT6;CTD-2529O21.1;DDX11-AS1;RP11-146I2.1;RP11-67L3.5;CTA-126B4.7;RP11-191L9.4;LINC00665;RP3-395M20.12;CTD-2523D13…	0.209	1.31e-127	8.24e-127	7.09e-125	0.0878
sample_03_004_Cell_line_A549_dexamethasone_4h	Enhancer	ROSE_Overlap	456	TMPO-AS1;RP11-108L7.15;RHPN1-AS1;AC009005.2;LINC00337;RP11-429J17.7;LGALS8-AS1;AC112721.2;RP11-265N7.1;WT1-AS;RP11-57A19.2;CTA-384D8.35;LINC00511;RP11-624L4.1;RP11-98G7.1;RP11-347C12.10;RP6-65G23.3;RP11-98D18.9;RP11-295G20.2;PCAT6;RP11-629O1.2;RP11-459E5.1;CTD-2529O21.1;RP13-463N16.6;DDX11-AS1;RP11-67L3.5;CTC-548K16.1;KCNH1-IT1;RP11-14D22.1;RP11-148B18.1;RP11-523H20.3;AC012462.2;RP3-395M20.12;LA1…	0.198	1.78e-127	1.11e-126	9.63e-125	0.0883
sample_02_112_Cell_line_HT1080_untreated	Enhancer	ROSE_Overlap	458	LINC00922;RP11-400N13.3;AC015849.16;RP11-742B18.1;LEF1-AS1;AC011893.3;TMPO-AS1;CTD-2171N6.1;AC009005.2;LINC00337;AC112721.2;WT1-AS;AGAP1-IT1;CDKN2B-AS1;RP11-624L4.1;RP11-426C22.4;RP11-98G7.1;RP11-347C12.10;RP6-65G23.3;RP11-25L3.3;CTB-49A3.4;RP11-295G20.2;RP4-533D7.5;RP11-629O1.2;RP11-459E5.1;RP13-463N16.6;RP11-738B7.1;RP11-146I2.1;RP11-67L3.5;RP3-439F8.1;CTA-126B4.7;RP11-523H20.3;CTD-3035D6.2;RP1…	0.199	2.55e-127	1.57e-126	1.38e-124	0.0882
sample_02_126_Primary_cell_Induced-regulatory-T-cells_DMSO	Enhancer	ROSE_Overlap	476	RP11-400N13.3;AC015849.16;AC011893.3;TMPO-AS1;RP11-108L7.15;RHPN1-AS1;AC009005.2;MAFG-AS1;LINC00337;AC114730.3;LGALS8-AS1;RP11-122M14.1;AC112721.2;AP000251.3;RP11-57A19.2;AP001434.2;CDKN2B-AS1;RP11-624L4.1;RP11-98G7.1;RP11-443B20.1;RP6-65G23.3;RP11-783K16.13;RP11-98D18.9;AFAP1-AS1;RP11-465L10.10;RP11-295G20.2;PCAT6;RP11-629O1.2;RP11-459E5.1;CTD-2529O21.1;DDX11-AS1;RP11-146I2.1;RP11-67L3.5;CTC-548…	0.206	3.94e-126	2.37e-125	2.13e-123	0.0874
sample_02_132_Cell_line_1015_CL	Enhancer	ROSE_Overlap	476	RP11-400N13.3;AC015849.16;AC011893.3;TMPO-AS1;RP11-108L7.15;RHPN1-AS1;AC009005.2;MAFG-AS1;LINC00337;AC114730.3;LGALS8-AS1;RP11-122M14.1;AC112721.2;AP000251.3;RP11-57A19.2;AP001434.2;CDKN2B-AS1;RP11-624L4.1;RP11-98G7.1;RP11-443B20.1;RP6-65G23.3;RP11-783K16.13;RP11-98D18.9;AFAP1-AS1;RP11-465L10.10;RP11-295G20.2;PCAT6;RP11-629O1.2;RP11-459E5.1;CTD-2529O21.1;DDX11-AS1;RP11-146I2.1;RP11-67L3.5;CTC-548…	0.206	3.94e-126	2.37e-125	2.13e-123	0.0874
sample_02_010_Cell_line_A-498_emptyvector	Enhancer	ROSE_Overlap	468	RP11-400N13.3;AC015849.16;RP11-742B18.1;TMPO-AS1;RP11-108L7.15;AC009005.2;RP11-542B15.1;MAFG-AS1;LGALS8-AS1;RP11-122M14.1;AC112721.2;RP11-265N7.1;RP11-57A19.2;CDKN2B-AS1;RP11-624L4.1;HOXC-AS3;RP11-98G7.1;RP11-347C12.10;RP6-65G23.3;RP11-783K16.13;MIR3150B;AFAP1-AS1;RP11-295G20.2;PCAT6;RP4-533D7.5;RP11-459E5.1;CTD-2529O21.1;DDX11-AS1;RP11-67L3.5;CTC-548K16.1;CTA-126B4.7;RP11-783K16.5;RP11-523H20.3;…	0.203	6.02e-126	3.58e-125	3.26e-123	0.0875
sample_03_009_Cell_line_A549_dexamethasone_3h	Enhancer	ROSE_Overlap	459	RP11-742B18.1;TMPO-AS1;RP11-108L7.15;RHPN1-AS1;AC009005.2;LINC00337;RP11-429J17.7;LGALS8-AS1;RP11-122M14.1;AC112721.2;WT1-AS;RP11-57A19.2;CTA-384D8.35;LINC00511;RP11-624L4.1;RP11-98G7.1;RP11-347C12.10;RP6-65G23.3;RP11-98D18.9;RP11-465L10.10;RP11-295G20.2;PCAT6;RP11-629O1.2;RP11-459E5.1;RP13-463N16.6;DDX11-AS1;RP11-67L3.5;CTC-548K16.1;KCNH1-IT1;CTA-126B4.7;RP11-14D22.1;RP11-148B18.1;RP11-523H20.3;…	0.199	1.1e-125	6.47e-125	5.95e-123	0.0876
sample_03_008_Cell_line_A549_dexamethasone_7h	Enhancer	ROSE_Overlap	461	TMPO-AS1;RP11-108L7.15;RHPN1-AS1;AC009005.2;LINC00337;RP11-429J17.7;LGALS8-AS1;RP11-122M14.1;AC112721.2;WT1-AS;RP11-57A19.2;CTA-384D8.35;RP11-624L4.1;RP11-98G7.1;RP11-347C12.10;RP6-65G23.3;RP11-98D18.9;RP11-465L10.10;RP11-295G20.2;PCAT6;RP11-629O1.2;RP11-459E5.1;CTD-2529O21.1;RP13-463N16.6;DDX11-AS1;RP11-67L3.5;CTC-548K16.1;KCNH1-IT1;RP11-14D22.1;RP11-148B18.1;RP11-523H20.3;AC012462.2;RP3-395M20.…	0.2	2.63e-125	1.53e-124	1.42e-122	0.0875
sample_02_286_Cell_line_HuH7_IL-1alpha_1h	Enhancer	ROSE_Overlap	442	RP11-400N13.3;RP11-108L7.15;AC009005.2;RP11-542B15.1;LINC00337;AC114730.3;RP11-122M14.1;AGAP1-IT1;CTA-384D8.35;LINC00511;CDKN2B-AS1;RP11-127I20.5;RP11-624L4.1;RP11-98G7.1;RP11-347C12.10;RP11-783K16.13;RP11-98D18.9;RP11-25L3.3;RP11-295G20.2;PCAT6;RP11-629O1.2;RP11-459E5.1;DDX11-AS1;RP11-146I2.1;CTC-548K16.1;RP11-783K16.5;RP11-148B18.1;RP11-523H20.3;CTD-2589M5.4;LA16c-380H5.2;AF015262.2;LA16c-380H5…	0.192	3.77e-125	2.17e-124	2.04e-122	0.0877
sample_02_209_Cell_line_MRC-5_MRC5_1DPT	Enhancer	ROSE_Overlap	488	LINC00922;RP11-400N13.3;LEF1-AS1;TMPO-AS1;RP11-108L7.15;AC009133.12;RHPN1-AS1;AC009005.2;MAFG-AS1;LGALS8-AS1;RP11-122M14.1;AGAP1-IT1;CDKN2B-AS1;RP11-624L4.1;RP11-426C22.4;RP11-98G7.1;RP11-347C12.10;RP11-783K16.13;AFAP1-AS1;RP11-25L3.3;RP11-295G20.2;PCAT6;RP4-533D7.5;RP11-459E5.1;CTD-2529O21.1;DDX11-AS1;RP11-146I2.1;RP3-439F8.1;RP11-783K16.5;AC012462.2;LINC00460;AF015262.2;AC005624.2;LINC00536;RP1…	0.212	6.65e-125	3.79e-124	3.6e-122	0.0867
sample_02_395_Cell_line_BT-549	Enhancer	ROSE_Overlap	474	TMPO-AS1;RP11-108L7.15;AC009133.12;RHPN1-AS1;AC009005.2;RP11-542B15.1;MAFG-AS1;LINC00337;LGALS8-AS1;RP11-196G18.22;RP11-122M14.1;AC112721.2;AP000251.3;RP11-265N7.1;LINC00052;RP11-57A19.2;CTA-384D8.35;CDKN2B-AS1;RP11-624L4.1;RP11-1399P15.1;HOXC-AS3;RP11-98G7.1;RP11-347C12.10;RP6-65G23.3;RP11-783K16.13;RP11-98D18.9;RP11-295G20.2;RP5-1028K7.2;PCAT6;RP4-533D7.5;RP11-629O1.2;AC017002.1;RP11-459E5.1;CT…	0.206	6.82e-125	3.84e-124	3.69e-122	0.0871
sample_02_401_Cell_line_SUM159PT-T47D	Enhancer	ROSE_Overlap	381	RP11-742B18.1;AC009133.12;AC009005.2;RP11-542B15.1;RP11-122M14.1;LINC00466;AC112721.2;CTA-384D8.35;CDKN2B-AS1;RP11-624L4.1;HOXC-AS3;RP11-98G7.1;RP11-783K16.13;MIR3150B;PCAT6;RP11-629O1.2;RP11-459E5.1;CTD-2529O21.1;RP13-463N16.6;RP11-146I2.1;RP11-67L3.5;RP3-439F8.1;CTA-126B4.7;RP11-783K16.5;RP11-148B18.1;CTD-3035D6.2;LINC00665;LINC00460;RP3-395M20.12;CTD-2589M5.4;RP11-196G18.3;LA16c-380H5.2;AF0152…	0.165	1.88e-124	1.05e-123	1.02e-121	0.0879
sample_02_359_Cell_line_Colo741	Enhancer	ROSE_Overlap	459	RP11-400N13.3;LEF1-AS1;RP11-108L7.15;RHPN1-AS1;AC009005.2;LINC00337;LGALS8-AS1;RP11-122M14.1;LINC00466;AC112721.2;RP11-265N7.1;LINC00052;RP11-57A19.2;CDKN2B-AS1;RP11-624L4.1;RP11-98G7.1;RP11-347C12.10;RP6-65G23.3;RP11-98D18.9;RP11-465N4.4;CTB-49A3.4;RP11-295G20.2;RP5-1028K7.2;PCAT6;RP11-629O1.2;RP11-459E5.1;RP13-463N16.6;DDX11-AS1;RP11-806H10.4;RP11-146I2.1;RP11-67L3.5;RP3-439F8.1;KCNH1-IT1;CTA-1…	0.199	2.19e-124	1.21e-123	1.18e-121	0.0872
sample_02_419_Cell_line_LHCN-M2_nodox	Enhancer	ROSE_Overlap	452	LINC00922;RP11-400N13.3;LEF1-AS1;AC011893.3;TMPO-AS1;AC009005.2;RP11-542B15.1;LINC00337;LGALS8-AS1;WT1-AS;LINC00511;RP11-865I6.2;CDKN2B-AS1;RP11-624L4.1;HOXC-AS3;RP11-98G7.1;RP11-347C12.10;RP11-295G20.2;RP5-1028K7.2;PCAT6;RP4-533D7.5;RP11-459E5.1;RP13-463N16.6;DDX11-AS1;RP11-146I2.1;RP11-67L3.5;RP3-439F8.1;CTA-126B4.7;RP11-148B18.1;RP11-523H20.3;AC012462.2;LINC00665;LINC00460;AF015262.2;LINC00536…	0.196	4.19e-124	2.29e-123	2.27e-121	0.0872
sample_02_256_Cell_line_MV411	Enhancer	ROSE_Overlap	459	RP11-400N13.3;AC015849.16;AC011893.3;TMPO-AS1;RP11-108L7.15;RHPN1-AS1;LINC00337;LGALS8-AS1;RP11-122M14.1;RP11-57A19.2;LINC00511;CDKN2B-AS1;RP11-624L4.1;HOXC-AS3;RP11-347C12.10;RP11-98D18.9;MIR3150B;RP11-465L10.10;RP11-295G20.2;RP5-1028K7.2;PCAT6;RP11-459E5.1;CTD-2529O21.1;DDX11-AS1;RP11-146I2.1;RP11-67L3.5;CTA-126B4.7;RP11-523H20.3;CTD-3035D6.2;PVT1;CTD-2589M5.4;LA16c-380H5.2;LA16c-380H5.5;LINC00…	0.199	1.14e-123	6.17e-123	6.17e-121	0.0869
sample_02_252_Cell_line_IMR5-75-shMYCN-MYCN_high	Enhancer	ROSE_Overlap	447	LINC00922;RP11-400N13.3;TMPO-AS1;RP11-108L7.15;CTD-2171N6.1;AC009005.2;LINC00337;AC114730.3;LGALS8-AS1;RP11-122M14.1;AP000251.3;WT1-AS;RP11-57A19.2;CDKN2B-AS1;RP11-624L4.1;RP11-98G7.1;RP11-347C12.10;RP6-65G23.3;RP11-98D18.9;CTA-392C11.1;RP11-465L10.10;RP11-295G20.2;PCAT6;RP4-533D7.5;RP11-629O1.2;RP11-459E5.1;SMCR2;RP11-567M16.2;RP11-909N17.2;DDX11-AS1;RP11-806H10.4;RP11-146I2.1;RP11-67L3.5;KCNH1-…	0.194	2.94e-123	1.57e-122	1.59e-120	0.087
sample_02_047_Cell_line_IIDP/donor790	Enhancer	ROSE_Overlap	460	TMPO-AS1;RP11-108L7.15;RHPN1-AS1;AC009005.2;MAFG-AS1;LINC00337;RP11-429J17.7;LGALS8-AS1;RP11-122M14.1;AGAP1-IT1;RP11-57A19.2;CTA-384D8.35;LINC00511;CDKN2B-AS1;RP11-127I20.5;RP6-65G23.3;RP11-98D18.9;MIR3150B;RP11-22C11.2;RP11-465L10.10;CTB-49A3.4;RP11-295G20.2;PCAT6;RP4-533D7.5;RP11-629O1.2;RP11-459E5.1;CTD-2529O21.1;DDX11-AS1;RP11-806H10.4;RP11-146I2.1;RP11-67L3.5;KCNH1-IT1;CTA-126B4.7;RP11-14D22…	0.199	1.04e-122	5.52e-122	5.63e-120	0.0866
sample_02_048_Cell_line_CyT49_HE	Enhancer	ROSE_Overlap	454	LINC00922;RP11-108L7.15;RHPN1-AS1;AC009005.2;RP11-542B15.1;LINC00337;AC114730.3;LGALS8-AS1;RP11-122M14.1;AP000251.3;AGAP1-IT1;RP11-57A19.2;LINC00511;RP11-624L4.1;RP11-98G7.1;RP11-347C12.10;RP6-65G23.3;RP11-465N4.4;MIR3150B;RP11-25L3.3;RP11-22C11.2;RP11-465L10.10;CTB-49A3.4;RP11-295G20.2;PCAT6;AC017002.1;RP11-459E5.1;CTD-2529O21.1;DDX11-AS1;RP11-146I2.1;RP11-67L3.5;CTC-548K16.1;CTA-126B4.7;RP11-14…	0.197	2.77e-122	1.45e-121	1.5e-119	0.0865
sample_02_087_Cell_line_MiaPaca2	Enhancer	ROSE_Overlap	447	RP11-417E7.2;AC015849.16;TMPO-AS1;RHPN1-AS1;AC009005.2;MAFG-AS1;LINC00337;AC114730.3;RP11-429J17.7;LGALS8-AS1;RP11-122M14.1;LINC00466;AP000251.3;RP11-57A19.2;CTA-384D8.35;LINC00511;RP11-127I20.5;RP11-98G7.1;RP11-429J17.5;RP11-347C12.10;RP6-65G23.3;RP11-98D18.9;RP11-465N4.4;RP11-465L10.10;RP11-295G20.2;RP5-1028K7.2;PCAT6;RP4-533D7.5;RP11-629O1.2;RP11-459E5.1;CTD-2529O21.1;DDX11-AS1;RP11-67L3.5;CTC…	0.194	3.44e-122	1.79e-121	1.86e-119	0.0866
sample_00_003_Tissue_adrenal-gland_97d	Enhancer	ROSE_Overlap	484	LINC00922;AC015849.16;RP11-742B18.1;LEF1-AS1;RP11-108L7.15;CTD-2171N6.1;AC009005.2;AC114730.3;LGALS8-AS1;LINC00466;AC112721.2;AGAP1-IT1;RP11-57A19.2;CDKN2B-AS1;RP11-624L4.1;RP11-92K15.3;RP6-65G23.3;RP11-98D18.9;AFAP1-AS1;CTA-392C11.1;RP11-295G20.2;PCAT6;RP4-533D7.5;RP11-459E5.1;RP13-463N16.6;DDX11-AS1;RP11-146I2.1;KCNH1-IT1;CTA-126B4.7;AC012462.2;CTD-3035D6.2;RP11-191L9.4;LINC00665;LINC00460;RP3-…	0.21	2.26e-121	1.16e-120	1.22e-118	0.0856
sample_02_303_Cell_line_LAN1	Enhancer	ROSE_Overlap	449	LINC00922;RP11-400N13.3;TMPO-AS1;RP11-108L7.15;AC009133.12;AC009005.2;MAFG-AS1;LINC00337;AC114730.3;RP11-196G18.22;RP11-122M14.1;AP000251.3;RP11-57A19.2;LINC00511;CDKN2B-AS1;RP11-624L4.1;RP11-98G7.1;RP11-347C12.10;RP6-65G23.3;RP11-783K16.13;RP11-98D18.9;CTA-392C11.1;RP11-465L10.10;RP11-295G20.2;PCAT6;RP4-533D7.5;RP11-459E5.1;CTD-2529O21.1;SMCR2;DDX11-AS1;RP11-146I2.1;RP11-67L3.5;RP11-473L15.3;KCN…	0.195	3.46e-121	1.77e-120	1.87e-118	0.0862
sample_01_073_Tissue_coronary-artery	Enhancer	ROSE_Overlap	500	LINC00922;RP11-400N13.3;RP11-742B18.1;LEF1-AS1;TMPO-AS1;RP11-108L7.15;RHPN1-AS1;AC009005.2;MAFG-AS1;LINC00337;LGALS8-AS1;AC112721.2;WT1-AS;RP11-57A19.2;CDKN2B-AS1;RP11-624L4.1;RP11-98D18.9;MIR3150B;RP11-25L3.3;RP11-295G20.2;PCAT6;RP4-533D7.5;RP11-459E5.1;DDX11-AS1;RP11-146I2.1;RP3-439F8.1;CTA-126B4.7;RP11-14D22.1;RP11-148B18.1;AC012462.2;CTD-3035D6.2;CTD-2589M5.4;RP11-196G18.3;CTD-2523D13.2;LINC0…	0.217	5.54e-121	2.8e-120	3e-118	0.0851
sample_00_025_Tissue_muscle-of-leg	Enhancer	ROSE_Overlap	487	LINC00922;RP11-400N13.3;RP11-742B18.1;LEF1-AS1;RP11-108L7.15;RHPN1-AS1;CTD-2171N6.1;AC009005.2;MAFG-AS1;AC114730.3;LGALS8-AS1;LINC00466;AC112721.2;RP11-265N7.1;AGAP1-IT1;RP11-57A19.2;CTA-384D8.35;RP11-624L4.1;RP11-98G7.1;RP11-443B20.1;AFAP1-AS1;CTB-49A3.4;RP11-295G20.2;PCAT6;RP4-533D7.5;RP11-629O1.2;RP11-459E5.1;RP13-463N16.6;DDX11-AS1;RP11-146I2.1;RP3-439F8.1;RP11-13P5.2;RP11-523H20.3;CTD-3035D6…	0.211	6.36e-120	3.19e-119	3.44e-117	0.0851
sample_02_280_Cell_line_SUM159_DMSO_24h	Enhancer	ROSE_Overlap	451	RP11-742B18.1;LEF1-AS1;TMPO-AS1;RHPN1-AS1;AC009005.2;RP11-542B15.1;LINC00337;LGALS8-AS1;RP11-122M14.1;LINC00466;CDKN2B-AS1;RP11-624L4.1;RP11-98G7.1;RP11-347C12.10;RP6-65G23.3;RP11-465N4.4;MIR3150B;RP11-295G20.2;PCAT6;RP11-629O1.2;RP11-459E5.1;DDX11-AS1;RP11-146I2.1;RP11-67L3.5;RP3-439F8.1;AC012462.2;CTD-3035D6.2;RP11-191L9.4;LINC00460;RP3-395M20.12;RP11-196G18.3;LA16c-380H5.2;CTD-2523D13.2;AF0152…	0.196	7.06e-120	3.5e-119	3.82e-117	0.0858
sample_03_015_Cell_line_A549_dexamethasone_8h	Enhancer	ROSE_Overlap	445	TMPO-AS1;RP11-108L7.15;RHPN1-AS1;AC009005.2;LINC00337;RP11-429J17.7;LGALS8-AS1;RP11-122M14.1;AC112721.2;RP11-265N7.1;WT1-AS;RP11-57A19.2;CTA-384D8.35;RP11-624L4.1;RP11-98G7.1;RP11-347C12.10;RP6-65G23.3;RP11-465L10.10;RP11-295G20.2;PCAT6;RP11-629O1.2;RP11-459E5.1;CTD-2529O21.1;RP13-463N16.6;DDX11-AS1;RP11-67L3.5;CTC-548K16.1;KCNH1-IT1;CTA-126B4.7;RP11-14D22.1;RP11-148B18.1;RP11-523H20.3;AC012462.2…	0.193	9.68e-120	4.76e-119	5.24e-117	0.0858
sample_02_185_Cell_line_UACC257	Enhancer	ROSE_Overlap	447	LEF1-AS1;TMPO-AS1;RP11-108L7.15;RHPN1-AS1;AC009005.2;MAFG-AS1;LINC00337;RP11-429J17.7;LGALS8-AS1;LINC00466;AC112721.2;AP000251.3;LINC00052;CDKN2B-AS1;RP11-624L4.1;HOXC-AS3;RP11-98G7.1;RP11-347C12.10;RP6-65G23.3;RP11-98D18.9;MIR3150B;CTB-49A3.4;RP11-295G20.2;PCAT6;RP4-533D7.5;RP11-629O1.2;RP11-459E5.1;DDX11-AS1;RP11-806H10.4;RP11-146I2.1;RP11-67L3.5;RP11-148B18.1;AC012462.2;RP11-191L9.4;LINC00665;…	0.194	1.62e-119	7.9e-119	8.76e-117	0.0857
sample_02_046_Cell_line_CyT49_ES_D10	Enhancer	ROSE_Overlap	445	RP11-108L7.15;RHPN1-AS1;AC009005.2;RP11-542B15.1;MAFG-AS1;AC114730.3;LGALS8-AS1;RP11-122M14.1;LINC00466;AP000251.3;AGAP1-IT1;RP11-57A19.2;CDKN2B-AS1;RP11-624L4.1;RP11-98G7.1;RP11-347C12.10;RP6-65G23.3;RP11-98D18.9;MIR3150B;RP11-25L3.3;RP11-465L10.10;RP11-295G20.2;PCAT6;AC017002.1;RP11-459E5.1;DDX11-AS1;RP11-806H10.4;RP11-146I2.1;RP11-67L3.5;CTC-548K16.1;CTA-126B4.7;LINC00665;RP3-395M20.12;CTD-258…	0.193	2.32e-119	1.12e-118	1.26e-116	0.0857
sample_02_340_Cell_line_BE2C_2	Enhancer	ROSE_Overlap	432	LINC00922;RP11-400N13.3;LEF1-AS1;TMPO-AS1;RP11-108L7.15;AC009005.2;LINC00337;AC114730.3;LGALS8-AS1;RP11-122M14.1;AC112721.2;AP000251.3;AGAP1-IT1;RP11-57A19.2;CTA-384D8.35;CDKN2B-AS1;RP11-624L4.1;RP11-98G7.1;RP11-347C12.10;RP6-65G23.3;RP11-98D18.9;RP11-465L10.10;RP11-295G20.2;PCAT6;RP11-629O1.2;AC017002.1;RP11-459E5.1;CTD-2529O21.1;RP13-463N16.6;DDX11-AS1;RP11-806H10.4;RP11-67L3.5;KCNH1-IT1;CTA-12…	0.187	3.9e-119	1.86e-118	2.11e-116	0.0858
sample_02_402_Cell_line_SUM159PT-ZR-75-1	Enhancer	ROSE_Overlap	455	LINC00922;RP11-400N13.3;RHPN1-AS1;AC009005.2;RP11-542B15.1;LINC00337;RP11-429J17.7;LGALS8-AS1;RP11-122M14.1;RP11-265N7.1;WT1-AS;LINC00511;CDKN2B-AS1;RP11-624L4.1;RP11-98G7.1;RP6-65G23.3;RP11-98D18.9;RP11-465L10.10;RP11-295G20.2;PCAT6;RP4-533D7.5;RP11-629O1.2;RP11-459E5.1;CTD-2529O21.1;RP13-463N16.6;DDX11-AS1;RP11-146I2.1;RP11-67L3.5;CTA-126B4.7;RP11-523H20.3;AC012462.2;CTD-3035D6.2;RP11-191L9.4;L…	0.197	3.91e-119	1.86e-118	2.12e-116	0.0854
sample_00_011_Tissue_esophagus	Enhancer	ROSE_Overlap	463	AC015849.16;LEF1-AS1;TMPO-AS1;RP11-108L7.15;RHPN1-AS1;AC009005.2;LINC00337;RP11-429J17.7;LGALS8-AS1;AP000251.3;RP11-57A19.2;LINC00511;CDKN2B-AS1;RP11-624L4.1;RP6-65G23.3;MIR3150B;AFAP1-AS1;RP11-22C11.2;RP11-295G20.2;PCAT6;RP4-533D7.5;RP11-459E5.1;DDX11-AS1;RP11-146I2.1;RP11-67L3.5;CTA-126B4.7;RP11-148B18.1;PVT1;CTD-2589M5.4;AC005624.2;LINC00536;RP13-582O9.7;RP11-98D18.3;KB-1440D3.13;AC068580.6;RP…	0.201	8.1e-119	3.81e-118	4.38e-116	0.0852
sample_02_216_Other_NHEK_scramble	Enhancer	ROSE_Overlap	438	LINC00922;RP11-417E7.2;LEF1-AS1;TMPO-AS1;RP11-108L7.15;MAFG-AS1;LGALS8-AS1;LINC00466;AP000251.3;WT1-AS;RP11-57A19.2;LINC00511;CDKN2B-AS1;RP11-624L4.1;RP11-426C22.4;RP11-92K15.3;RP11-443B20.1;RP11-347C12.10;RP11-98D18.9;MIR3150B;AFAP1-AS1;RP11-295G20.2;PCAT6;RP11-459E5.1;CTD-2529O21.1;RP11-909N17.2;RP11-303E16.2;DDX11-AS1;RP11-146I2.1;RP11-67L3.5;RP11-13P5.2;RP11-148B18.1;RP11-523H20.3;RP11-191L9.…	0.19	1.21e-118	5.64e-118	6.55e-116	0.0855
sample_02_054_Cell_line_IMR-90_DMSO_1	Enhancer	ROSE_Overlap	474	LINC00922;RP11-400N13.3;LEF1-AS1;AC011893.3;TMPO-AS1;RP11-108L7.15;AC009005.2;RP11-542B15.1;LGALS8-AS1;RP11-122M14.1;RP11-265N7.1;AGAP1-IT1;LINC00511;CDKN2B-AS1;RP11-624L4.1;RP11-98G7.1;RP11-347C12.10;AFAP1-AS1;RP11-25L3.3;RP11-295G20.2;RP5-1028K7.2;PCAT6;RP4-533D7.5;RP11-459E5.1;CTD-2529O21.1;DDX11-AS1;RP11-146I2.1;RP11-67L3.5;RP3-439F8.1;RP11-148B18.1;AC012462.2;LINC00460;RP3-395M20.12;CTD-2523…	0.206	1.27e-118	5.87e-118	6.87e-116	0.0849
sample_02_056_Cell_line_HMEC	Enhancer	ROSE_Overlap	473	LINC00922;RP11-417E7.2;TMPO-AS1;RHPN1-AS1;AC009005.2;LINC00337;RP11-429J17.7;LGALS8-AS1;AP000251.3;LINC00052;RP11-57A19.2;AP001434.2;CDKN2B-AS1;RP11-624L4.1;RP11-426C22.4;RP11-98G7.1;RP6-65G23.3;RP11-98D18.9;RP11-465N4.4;MIR3150B;AFAP1-AS1;RP11-22C11.2;RP11-465L10.10;RP11-295G20.2;PCAT6;RP11-629O1.2;RP11-459E5.1;CTD-2529O21.1;RP11-567M16.2;RP11-909N17.2;DDX11-AS1;RP11-146I2.1;RP11-67L3.5;CTC-548K…	0.205	1.75e-118	8.02e-118	9.47e-116	0.0849
sample_02_011_Cell_line_A-498_wtVHL	Enhancer	ROSE_Overlap	455	AC015849.16;RP11-742B18.1;LEF1-AS1;TMPO-AS1;RP11-108L7.15;AC009005.2;LGALS8-AS1;RP11-122M14.1;RP11-265N7.1;RP11-57A19.2;CDKN2B-AS1;RP11-624L4.1;HOXC-AS3;RP11-98G7.1;RP11-347C12.10;RP6-65G23.3;AFAP1-AS1;RP11-295G20.2;RP5-1028K7.2;PCAT6;RP4-533D7.5;RP11-459E5.1;CTD-2529O21.1;RP11-67L3.5;CTA-126B4.7;RP11-523H20.3;CTD-3035D6.2;LINC00665;LINC00460;RP3-395M20.12;CTD-2589M5.4;AC005624.2;RP11-357H14.17;L…	0.197	3.24e-118	1.47e-117	1.75e-115	0.0851
sample_01_076_Tissue_gastrocnemius-medialis	Enhancer	ROSE_Overlap	495	LINC00922;RP11-400N13.3;RP11-742B18.1;TMPO-AS1;RP11-108L7.15;AC009133.12;RHPN1-AS1;CTD-2171N6.1;AC009005.2;MAFG-AS1;LINC00337;AC114730.3;LGALS8-AS1;LINC00466;RP11-57A19.2;CDKN2B-AS1;RP11-624L4.1;RP6-65G23.3;RP11-98D18.9;AFAP1-AS1;CTB-49A3.4;RP11-295G20.2;PCAT6;RP4-533D7.5;AC017002.1;RP11-459E5.1;DDX11-AS1;RP11-806H10.4;RP11-146I2.1;RP11-67L3.5;RP3-439F8.1;RP11-148B18.1;RP11-523H20.3;CTD-3035D6.2;…	0.215	5.02e-118	2.26e-117	2.72e-115	0.0842
sample_02_253_Cell_line_BE2C_DMSO	Enhancer	ROSE_Overlap	449	LINC00922;RP11-400N13.3;TMPO-AS1;AC009005.2;LINC00337;LGALS8-AS1;RP11-122M14.1;AC112721.2;AP000251.3;WT1-AS;RP11-57A19.2;LINC00511;CDKN2B-AS1;RP11-127I20.5;RP11-624L4.1;RP11-98G7.1;RP11-98D18.9;CTA-392C11.1;RP11-465L10.10;RP11-295G20.2;PCAT6;RP11-629O1.2;AC017002.1;RP11-459E5.1;CTD-2529O21.1;RP13-463N16.6;DDX11-AS1;RP11-806H10.4;RP11-146I2.1;RP11-67L3.5;CTC-548K16.1;KCNH1-IT1;CTA-126B4.7;CTD-3035…	0.195	1.41e-117	6.3e-117	7.63e-115	0.085
sample_02_301_Cell_line_GIMEN	Enhancer	ROSE_Overlap	441	AC011893.3;TMPO-AS1;RHPN1-AS1;AC009005.2;MAFG-AS1;LGALS8-AS1;RP11-196G18.22;RP11-122M14.1;AP000251.3;RP11-57A19.2;LINC00511;CDKN2B-AS1;RP11-624L4.1;RP11-426C22.4;RP6-65G23.3;AFAP1-AS1;RP11-295G20.2;PCAT6;RP4-533D7.5;RP11-629O1.2;AC017002.1;RP11-459E5.1;RP13-463N16.6;DDX11-AS1;RP11-67L3.5;RP11-14D22.1;LINC00665;LINC00460;RP3-395M20.12;AF015262.2;AC005624.2;RP13-582O9.7;RP11-98D18.3;KB-1440D3.13;AC…	0.191	4.51e-117	2e-116	2.44e-114	0.0849
sample_02_251_Cell_line_SH-SY5Y-MYCN-OFF	Enhancer	ROSE_Overlap	449	LINC00922;RP11-400N13.3;LEF1-AS1;TMPO-AS1;RP11-108L7.15;AC009005.2;LINC00337;LGALS8-AS1;RP11-122M14.1;AC112721.2;AP000251.3;AGAP1-IT1;RP11-57A19.2;CDKN2B-AS1;RP11-624L4.1;RP11-426C22.4;HOXC-AS3;RP11-98G7.1;RP11-347C12.10;RP6-65G23.3;RP11-465L10.10;RP11-295G20.2;PCAT6;RP11-629O1.2;RP11-459E5.1;RP13-463N16.6;DDX11-AS1;RP11-806H10.4;RP11-67L3.5;KCNH1-IT1;CTA-126B4.7;RP11-148B18.1;CTD-3035D6.2;RP11-1…	0.195	6.23e-117	2.74e-116	3.37e-114	0.0848
sample_02_057_Cell_line_vHMEC	Enhancer	ROSE_Overlap	472	LINC00922;RP11-400N13.3;RP11-417E7.2;RP11-742B18.1;LEF1-AS1;TMPO-AS1;RP11-108L7.15;RP11-547D24.1;RHPN1-AS1;AC009005.2;LINC00337;RP11-429J17.7;LGALS8-AS1;RP11-122M14.1;AP000251.3;LINC00052;RP11-624L4.1;RP11-426C22.4;RP11-98D18.9;MIR3150B;AFAP1-AS1;RP11-22C11.2;RP11-295G20.2;PCAT6;RP11-629O1.2;RP11-459E5.1;CTD-2529O21.1;RP11-567M16.2;DDX11-AS1;RP11-146I2.1;RP11-67L3.5;CTC-548K16.1;KCNH1-IT1;CTA-126…	0.205	6.65e-117	2.9e-116	3.6e-114	0.0843
sample_02_317_Cell_line_GICAN	Enhancer	ROSE_Overlap	448	AC011893.3;TMPO-AS1;AC009005.2;MAFG-AS1;LGALS8-AS1;RP11-196G18.22;RP11-122M14.1;AC112721.2;AP000251.3;AGAP1-IT1;RP11-57A19.2;LINC00511;CDKN2B-AS1;RP11-624L4.1;RP11-426C22.4;RP11-98G7.1;RP11-443B20.1;RP11-347C12.10;RP6-65G23.3;MIR3150B;AFAP1-AS1;RP11-295G20.2;RP5-1028K7.2;PCAT6;RP11-629O1.2;AC017002.1;RP11-459E5.1;RP13-463N16.6;DDX11-AS1;RP11-67L3.5;RP3-439F8.1;AC012462.2;LINC00665;LINC00460;RP3-3…	0.194	1.42e-116	6.15e-116	7.68e-114	0.0847
sample_02_175_Cell_line_IMR-90_Etoposide	Enhancer	ROSE_Overlap	457	LINC00922;RP11-400N13.3;LEF1-AS1;TMPO-AS1;RP11-108L7.15;AC009005.2;LGALS8-AS1;CTA-384D8.35;LINC00511;CDKN2B-AS1;RP11-624L4.1;RP11-426C22.4;RP11-347C12.10;RP11-783K16.13;AFAP1-AS1;RP11-25L3.3;CTB-49A3.4;RP11-295G20.2;PCAT6;RP11-459E5.1;CTD-2529O21.1;RP11-567M16.2;DDX11-AS1;RP11-146I2.1;RP3-439F8.1;CTA-126B4.7;RP11-783K16.5;RP11-148B18.1;AC012462.2;RP3-395M20.12;AF015262.2;LINC00536;RP13-582O9.7;RP…	0.198	2.13e-116	9.15e-116	1.15e-113	0.0844
sample_02_296_Cell_line_CLB-BER-Lud	Enhancer	ROSE_Overlap	441	LINC00922;RP11-400N13.3;TMPO-AS1;RP11-108L7.15;AC009005.2;RP11-542B15.1;LINC00337;RP11-196G18.22;RP11-122M14.1;AC112721.2;AP000251.3;RP11-57A19.2;LINC00511;CDKN2B-AS1;RP11-624L4.1;RP11-98G7.1;RP11-347C12.10;RP6-65G23.3;CTA-392C11.1;RP11-465L10.10;RP11-295G20.2;PCAT6;RP4-533D7.5;RP11-629O1.2;RP11-459E5.1;CTD-2529O21.1;RP13-463N16.6;DDX11-AS1;RP11-806H10.4;RP11-67L3.5;KCNH1-IT1;CTA-126B4.7;CTD-3035…	0.191	3.48e-116	1.48e-115	1.88e-113	0.0846
sample_02_310_Cell_line_SJNB8	Enhancer	ROSE_Overlap	452	RP11-400N13.3;AC009005.2;RP11-196G18.22;RP11-122M14.1;AP000251.3;RP11-57A19.2;CDKN2B-AS1;RP11-624L4.1;RP11-98G7.1;RP6-65G23.3;RP11-98D18.9;RP11-465N4.4;RP11-295G20.2;PCAT6;RP11-629O1.2;AC017002.1;RP11-459E5.1;DDX11-AS1;RP11-806H10.4;RP11-67L3.5;RP11-473L15.3;KCNH1-IT1;CTA-126B4.7;CTD-3035D6.2;LINC00665;PVT1;CTD-2523D13.2;RP13-582O9.7;RP11-98D18.3;RP11-485G7.6;RP11-556E13.1;CTD-2015H6.3;LINC00940;…	0.196	3.86e-116	1.63e-115	2.09e-113	0.0844
sample_02_341_Cell_line_SH-SY5Y_untreat	Enhancer	ROSE_Overlap	435	LINC00922;RP11-400N13.3;RP11-742B18.1;TMPO-AS1;RP11-108L7.15;AC009005.2;MAFG-AS1;LINC00337;AC114730.3;LGALS8-AS1;RP11-122M14.1;AC112721.2;AP000251.3;RP11-57A19.2;CDKN2B-AS1;RP11-624L4.1;RP11-98G7.1;RP11-347C12.10;RP6-65G23.3;CTA-392C11.1;RP11-295G20.2;PCAT6;RP4-533D7.5;RP11-629O1.2;RP11-459E5.1;CTD-2529O21.1;DDX11-AS1;RP11-806H10.4;RP11-67L3.5;KCNH1-IT1;CTA-126B4.7;RP11-148B18.1;CTD-3035D6.2;LINC…	0.189	7.44e-116	3.12e-115	4.03e-113	0.0846
sample_02_332_Cell_line_MOLM14_DMSO_9	Enhancer	ROSE_Overlap	449	LINC00922;AC015849.16;AC011893.3;RHPN1-AS1;LINC00337;AC114730.3;LGALS8-AS1;RP11-122M14.1;LINC00511;CDKN2B-AS1;RP11-624L4.1;RP11-347C12.10;MIR3150B;RP11-465L10.10;RP11-295G20.2;RP5-1028K7.2;PCAT6;AC017002.1;RP11-459E5.1;CTD-2529O21.1;SMCR2;DDX11-AS1;RP11-146I2.1;RP11-67L3.5;CTA-126B4.7;RP11-523H20.3;CTD-3035D6.2;PVT1;RP3-395M20.12;LA16c-380H5.2;CTD-2523D13.2;LA16c-380H5.5;RP13-582O9.7;RP11-98D18.3…	0.195	1.98e-115	8.24e-115	1.07e-112	0.0842
sample_00_036_Tissue_small-intestine_108days	Enhancer	ROSE_Overlap	465	RP11-400N13.3;AC015849.16;LEF1-AS1;AC009005.2;RP11-542B15.1;MAFG-AS1;LGALS8-AS1;RP11-122M14.1;LINC00466;AGAP1-IT1;RP11-57A19.2;LINC00511;CDKN2B-AS1;RP11-127I20.5;RP11-624L4.1;RP11-98G7.1;RP6-65G23.3;RP11-98D18.9;MIR3150B;AFAP1-AS1;CTB-49A3.4;RP11-295G20.2;PCAT6;RP4-533D7.5;RP11-629O1.2;AC017002.1;RP11-459E5.1;DDX11-AS1;RP11-806H10.4;RP11-146I2.1;RP11-67L3.5;RP3-439F8.1;CTA-126B4.7;RP11-13P5.2;LIN…	0.202	3.41e-115	1.41e-114	1.84e-112	0.0839
sample_02_426_Cell_line_HCT116_NONT	Enhancer	ROSE_Overlap	426	RP11-742B18.1;TMPO-AS1;RHPN1-AS1;AC009005.2;RP11-429J17.7;LGALS8-AS1;RP11-122M14.1;AP000251.3;RP11-57A19.2;LINC00511;CDKN2B-AS1;RP11-624L4.1;RP11-98G7.1;RP11-347C12.10;RP6-65G23.3;RP11-465N4.4;MIR3150B;RP11-22C11.2;RP11-465L10.10;RP11-295G20.2;RP5-1028K7.2;PCAT6;RP11-629O1.2;AC017002.1;RP11-459E5.1;DDX11-AS1;RP11-67L3.5;CTC-548K16.1;RP11-523H20.3;CTD-3035D6.2;RP11-191L9.4;LINC00460;RP3-395M20.12;…	0.185	6.06e-115	2.48e-114	3.28e-112	0.0844
sample_02_068_Cell_line_A375_DMSO	Enhancer	ROSE_Overlap	435	LINC00922;RP11-400N13.3;RP11-742B18.1;LEF1-AS1;TMPO-AS1;RHPN1-AS1;AC009005.2;MAFG-AS1;LINC00337;LGALS8-AS1;RP11-122M14.1;LINC00466;AC112721.2;AP000251.3;RP11-265N7.1;WT1-AS;RP11-57A19.2;CTA-384D8.35;RP11-624L4.1;RP11-426C22.4;RP11-98G7.1;RP6-65G23.3;RP11-98D18.9;RP11-295G20.2;PCAT6;RP11-629O1.2;AC017002.1;RP11-459E5.1;DDX11-AS1;RP11-146I2.1;RP11-67L3.5;CTC-548K16.1;RP3-439F8.1;RP11-191L9.4;LINC00…	0.189	7.16e-115	2.91e-114	3.87e-112	0.0843
sample_02_236_Cell_line_V206	Enhancer	ROSE_Overlap	407	LEF1-AS1;TMPO-AS1;RP11-108L7.15;AC009005.2;MAFG-AS1;AC114730.3;RP11-429J17.7;LGALS8-AS1;RP11-122M14.1;LINC00466;CDKN2B-AS1;RP11-127I20.5;RP11-624L4.1;RP11-98G7.1;RP11-347C12.10;RP11-783K16.13;RP11-98D18.9;AFAP1-AS1;RP11-295G20.2;RP5-1028K7.2;PCAT6;AC017002.1;RP11-459E5.1;CTD-2529O21.1;DDX11-AS1;RP11-806H10.4;RP11-146I2.1;RP11-67L3.5;CTC-548K16.1;CTA-126B4.7;RP11-783K16.5;CTD-3035D6.2;PVT1;RP3-395…	0.176	1.04e-114	4.2e-114	5.63e-112	0.0845
sample_02_144_Cell_line_MV411_DMSO	Enhancer	ROSE_Overlap	432	RP11-400N13.3;AC015849.16;AC011893.3;TMPO-AS1;RP11-108L7.15;RHPN1-AS1;LINC00337;LGALS8-AS1;RP11-122M14.1;WT1-AS;LINC00511;CDKN2B-AS1;RP11-624L4.1;HOXC-AS3;RP11-98G7.1;RP11-347C12.10;RP11-98D18.9;RP11-295G20.2;RP5-1028K7.2;PCAT6;RP11-629O1.2;AC017002.1;RP11-459E5.1;CTD-2529O21.1;DDX11-AS1;RP11-806H10.4;RP11-146I2.1;RP11-67L3.5;CTA-126B4.7;RP11-523H20.3;CTD-3035D6.2;PVT1;RP3-395M20.12;CTD-2589M5.4;…	0.187	2.34e-114	9.38e-114	1.27e-111	0.0841
sample_02_181_Cell_line_COLO679	Enhancer	ROSE_Overlap	429	LINC00922;RP11-400N13.3;LEF1-AS1;TMPO-AS1;RP11-108L7.15;RHPN1-AS1;AC009005.2;MAFG-AS1;RP11-429J17.7;LGALS8-AS1;LINC00466;AC112721.2;WT1-AS;RP11-865I6.2;CDKN2B-AS1;RP11-624L4.1;RP11-98G7.1;RP11-347C12.10;RP11-98D18.9;RP11-295G20.2;RP5-1028K7.2;PCAT6;RP11-629O1.2;RP11-459E5.1;RP13-463N16.6;DDX11-AS1;RP11-806H10.4;RP11-146I2.1;RP11-67L3.5;CTC-548K16.1;RP3-439F8.1;CTA-126B4.7;RP11-191L9.4;LINC00460;P…	0.186	1.62e-113	6.44e-113	8.76e-111	0.0839
sample_02_334_Cell_line_MOLM14_CA25_11	Enhancer	ROSE_Overlap	449	LINC00922;AC015849.16;AC011893.3;TMPO-AS1;RP11-108L7.15;AC009133.12;RHPN1-AS1;AC009005.2;MAFG-AS1;LINC00337;AC114730.3;LGALS8-AS1;RP11-122M14.1;WT1-AS;LINC00511;CDKN2B-AS1;RP11-624L4.1;HOXC-AS3;RP11-347C12.10;MIR3150B;RP11-465L10.10;RP11-295G20.2;RP5-1028K7.2;RP11-629O1.2;RP11-459E5.1;CTD-2529O21.1;SMCR2;DDX11-AS1;RP11-806H10.4;RP11-146I2.1;RP11-67L3.5;CTA-126B4.7;RP11-523H20.3;CTD-3035D6.2;PVT1;…	0.195	2.28e-113	9e-113	1.23e-110	0.0835
sample_02_021_Cell_line_V429	Enhancer	ROSE_Overlap	421	LINC00922;RP11-742B18.1;LEF1-AS1;TMPO-AS1;AC009133.12;AC009005.2;RP11-542B15.1;MAFG-AS1;LINC00337;RP11-429J17.7;LGALS8-AS1;RP11-122M14.1;AP000251.3;AGAP1-IT1;RP11-57A19.2;CDKN2B-AS1;RP11-127I20.5;RP11-624L4.1;RP11-98G7.1;RP11-347C12.10;RP6-65G23.3;MIR3150B;RP11-22C11.2;RP11-295G20.2;PCAT6;RP4-533D7.5;RP11-459E5.1;CTD-2529O21.1;DDX11-AS1;RP11-67L3.5;CTC-548K16.1;CTA-126B4.7;RP11-148B18.1;RP11-523H…	0.183	2.71e-113	1.06e-112	1.47e-110	0.0839
sample_02_055_Cell_line_IMR-90_Nutlin-3a	Enhancer	ROSE_Overlap	462	LINC00922;RP11-400N13.3;LEF1-AS1;TMPO-AS1;RP11-108L7.15;AC009005.2;RP11-542B15.1;MAFG-AS1;LGALS8-AS1;RP11-122M14.1;AGAP1-IT1;LINC00511;CDKN2B-AS1;RP11-624L4.1;RP11-98G7.1;RP11-347C12.10;AFAP1-AS1;RP11-25L3.3;RP11-295G20.2;PCAT6;RP4-533D7.5;RP11-459E5.1;CTD-2529O21.1;DDX11-AS1;RP11-146I2.1;RP3-439F8.1;RP11-523H20.3;AC012462.2;LINC00460;RP3-395M20.12;CTD-2523D13.2;AF015262.2;LINC00536;RP13-582O9.7;…	0.2	5.25e-113	2.04e-112	2.84e-110	0.0832
sample_02_399_Cell_line_SUM159PT-BT-474	Enhancer	ROSE_Overlap	412	AC015849.16;TMPO-AS1;RP11-108L7.15;AC009133.12;RHPN1-AS1;AC009005.2;MAFG-AS1;LINC00337;LGALS8-AS1;AC112721.2;RP11-265N7.1;CTA-384D8.35;LINC00511;RP11-624L4.1;HOXC-AS3;RP11-98G7.1;RP11-347C12.10;RP11-783K16.13;RP11-465N4.4;RP11-25L3.3;RP11-295G20.2;RP5-1028K7.2;PCAT6;AC017002.1;RP11-459E5.1;CTD-2529O21.1;DDX11-AS1;RP11-806H10.4;RP11-146I2.1;RP11-67L3.5;RP3-439F8.1;RP11-783K16.5;RP11-148B18.1;RP11-…	0.179	1.04e-112	4.02e-112	5.63e-110	0.0837
sample_02_325_Primary_cell_hepatocytes_d1	Enhancer	ROSE_Overlap	428	RP11-742B18.1;RP11-108L7.15;AC009133.12;RHPN1-AS1;AC009005.2;AC114730.3;LGALS8-AS1;AGAP1-IT1;CDKN2B-AS1;RP11-127I20.5;RP11-624L4.1;RP11-98G7.1;RP11-92K15.3;RP11-347C12.10;RP6-65G23.3;RP11-783K16.13;RP11-98D18.9;RP11-465N4.4;MIR3150B;RP11-295G20.2;PCAT6;AC017002.1;DDX11-AS1;RP11-806H10.4;RP11-146I2.1;RP3-439F8.1;RP11-783K16.5;RP11-148B18.1;RP3-395M20.12;RP11-196G18.3;LA16c-380H5.2;CTD-2523D13.2;LA…	0.186	2.28e-112	8.75e-112	1.23e-109	0.0835
sample_02_428_Cell_line_12364284_VHL-	Enhancer	ROSE_Overlap	434	RP11-742B18.1;TMPO-AS1;RHPN1-AS1;AC009005.2;MAFG-AS1;LINC00337;LGALS8-AS1;RP11-122M14.1;AC112721.2;AGAP1-IT1;RP11-57A19.2;CDKN2B-AS1;RP11-624L4.1;RP11-98G7.1;RP11-347C12.10;RP6-65G23.3;RP11-783K16.13;RP11-98D18.9;RP11-295G20.2;RP5-1028K7.2;PCAT6;RP11-629O1.2;RP11-459E5.1;RP13-463N16.6;DDX11-AS1;RP11-146I2.1;KCNH1-IT1;CTA-126B4.7;RP11-783K16.5;RP11-523H20.3;RP3-395M20.12;LA16c-380H5.2;CTD-2523D13.…	0.188	2.66e-112	1.01e-111	1.44e-109	0.0834
sample_03_014_Cell_line_A549_dexamethasone_2h	Enhancer	ROSE_Overlap	427	RP11-108L7.15;RHPN1-AS1;AC009005.2;LINC00337;RP11-429J17.7;LGALS8-AS1;RP11-122M14.1;AC112721.2;RP11-265N7.1;WT1-AS;RP11-57A19.2;CTA-384D8.35;RP11-624L4.1;RP11-1399P15.1;RP11-98G7.1;RP11-347C12.10;RP6-65G23.3;RP11-98D18.9;RP11-465L10.10;RP11-295G20.2;PCAT6;RP11-629O1.2;AC017002.1;RP11-459E5.1;CTD-2529O21.1;DDX11-AS1;RP11-67L3.5;CTC-548K16.1;KCNH1-IT1;RP11-14D22.1;RP11-148B18.1;RP11-523H20.3;AC0124…	0.185	3.38e-112	1.28e-111	1.83e-109	0.0834
sample_02_357_Cell_line_Colo320	Enhancer	ROSE_Overlap	426	RP11-742B18.1;TMPO-AS1;RP11-108L7.15;CTD-2510F5.4;AC009005.2;RP11-542B15.1;MAFG-AS1;LINC00337;LGALS8-AS1;RP11-122M14.1;RP11-57A19.2;AP001434.2;CDKN2B-AS1;RP11-624L4.1;RP11-1399P15.1;RP11-98G7.1;RP11-443B20.1;RP11-347C12.10;RP6-65G23.3;RP11-783K16.13;RP11-98D18.9;AFAP1-AS1;CTB-49A3.4;RP11-295G20.2;PCAT6;RP4-533D7.5;AC017002.1;DDX11-AS1;RP11-738B7.1;RP11-146I2.1;RP11-67L3.5;CTA-126B4.7;RP11-783K16.…	0.185	4.05e-112	1.52e-111	2.19e-109	0.0834
sample_02_313_Cell_line_SK-N-DZ	Enhancer	ROSE_Overlap	425	LINC00922;RP11-400N13.3;LEF1-AS1;AC009005.2;RP11-122M14.1;AP000251.3;RP11-57A19.2;LINC00511;CDKN2B-AS1;RP11-127I20.5;RP11-624L4.1;RP11-98G7.1;RP6-65G23.3;CTA-392C11.1;RP11-465L10.10;RP11-295G20.2;PCAT6;RP4-533D7.5;RP11-629O1.2;RP11-459E5.1;CTD-2529O21.1;DDX11-AS1;RP11-146I2.1;RP11-67L3.5;RP11-473L15.3;KCNH1-IT1;CTA-126B4.7;RP11-191L9.4;LINC00665;PVT1;RP13-582O9.7;RP11-98D18.3;RP11-556E13.1;CTD-20…	0.184	2.68e-111	1e-110	1.45e-108	0.0831
sample_02_298_Cell_line_CLB-GA	Enhancer	ROSE_Overlap	418	LINC00922;RP11-400N13.3;TMPO-AS1;RP11-108L7.15;LINC00337;AC114730.3;LGALS8-AS1;RP11-196G18.22;RP11-122M14.1;LINC00466;AP000251.3;RP11-57A19.2;LINC00511;RP11-624L4.1;RP11-98G7.1;RP11-347C12.10;RP6-65G23.3;RP11-98D18.9;RP11-25L3.3;RP11-465L10.10;RP11-295G20.2;PCAT6;RP11-629O1.2;CTD-2529O21.1;RP13-463N16.6;DDX11-AS1;RP11-806H10.4;RP11-146I2.1;RP11-67L3.5;RP11-473L15.3;KCNH1-IT1;CTA-126B4.7;RP11-148B…	0.181	4.87e-111	1.8e-110	2.63e-108	0.0831
sample_02_275_Tissue_FW14	Enhancer	ROSE_Overlap	458	LEF1-AS1;TMPO-AS1;RP11-108L7.15;AC009005.2;AC114730.3;RP11-429J17.7;LGALS8-AS1;RP11-122M14.1;AP000251.3;RP11-57A19.2;LINC00511;CDKN2B-AS1;RP11-127I20.5;RP11-426C22.4;RP11-98G7.1;RP6-65G23.3;RP11-98D18.9;RP11-465L10.10;RP11-295G20.2;PCAT6;RP11-629O1.2;RP11-459E5.1;CTD-2529O21.1;DDX11-AS1;RP11-806H10.4;RP11-738B7.1;RP11-67L3.5;CTC-548K16.1;RP3-439F8.1;KCNH1-IT1;CTA-126B4.7;RP11-14D22.1;RP11-13P5.2;…	0.199	1.74e-110	6.4e-110	9.41e-108	0.0824
sample_02_343_Primary_cell_HSPC_A0	Enhancer	ROSE_Overlap	431	AC015849.16;LEF1-AS1;AC011893.3;TMPO-AS1;RP11-108L7.15;RHPN1-AS1;AC009005.2;LINC00337;LGALS8-AS1;RP11-122M14.1;WT1-AS;CDKN2B-AS1;RP11-624L4.1;RP11-98G7.1;RP11-98D18.9;RP11-295G20.2;RP5-1028K7.2;PCAT6;RP11-629O1.2;RP11-459E5.1;CTD-2529O21.1;SMCR2;DDX11-AS1;RP11-806H10.4;RP11-146I2.1;RP11-67L3.5;RP3-439F8.1;CTA-126B4.7;LINC00665;PVT1;LA16c-380H5.2;CTD-2523D13.2;LA16c-380H5.5;AC005624.2;LINC00536;RP…	0.187	3.79e-110	1.39e-109	2.05e-107	0.0826
sample_02_019_Other_Neural_crest_cells_	Enhancer	ROSE_Overlap	441	LINC00922;LEF1-AS1;RP11-108L7.15;RHPN1-AS1;MAFG-AS1;LINC00337;AC114730.3;RP11-122M14.1;AP000251.3;AGAP1-IT1;RP11-57A19.2;LINC00511;RP11-624L4.1;RP11-98G7.1;RP11-443B20.1;RP6-65G23.3;RP11-98D18.9;RP11-465N4.4;MIR3150B;AFAP1-AS1;RP11-465L10.10;CTB-49A3.4;RP11-295G20.2;PCAT6;RP11-629O1.2;AC017002.1;RP11-459E5.1;CTD-2529O21.1;RP11-567M16.2;DDX11-AS1;RP11-738B7.1;RP11-146I2.1;RP11-67L3.5;CTA-126B4.7;R…	0.191	5.31e-110	1.93e-109	2.87e-107	0.0825
sample_01_086_Tissue_thoracic-aorta	Enhancer	ROSE_Overlap	469	LINC00922;RP11-400N13.3;RP11-742B18.1;LEF1-AS1;TMPO-AS1;AC009005.2;MAFG-AS1;LGALS8-AS1;AC112721.2;CTA-384D8.35;LINC00511;AP001434.2;CDKN2B-AS1;RP11-624L4.1;RP11-347C12.10;MIR3150B;AFAP1-AS1;RP11-295G20.2;PCAT6;RP4-533D7.5;RP11-459E5.1;DDX11-AS1;RP11-146I2.1;RP11-67L3.5;RP3-439F8.1;CTA-126B4.7;RP11-13P5.2;RP11-148B18.1;AC012462.2;CTD-3035D6.2;RP3-395M20.12;CTD-2589M5.4;RP11-196G18.3;CTD-2523D13.2;…	0.203	6.84e-110	2.47e-109	3.7e-107	0.082
sample_02_421_Cell_line_BE2C_3	Enhancer	ROSE_Overlap	431	LINC00922;RP11-400N13.3;RP11-742B18.1;TMPO-AS1;RHPN1-AS1;AC009005.2;LINC00337;AC112721.2;AP000251.3;WT1-AS;RP11-57A19.2;LINC00511;CDKN2B-AS1;RP11-624L4.1;RP11-98G7.1;RP11-347C12.10;RP11-98D18.9;CTA-392C11.1;RP11-465L10.10;RP11-295G20.2;PCAT6;AC017002.1;RP11-459E5.1;CTD-2529O21.1;RP13-463N16.6;DDX11-AS1;RP11-146I2.1;RP11-67L3.5;CTA-126B4.7;CTD-3035D6.2;LINC00665;PVT1;RP3-395M20.12;LA16c-380H5.2;AC…	0.187	1.18e-109	4.23e-109	6.38e-107	0.0825
sample_00_035_Tissue_sigmoid-colon	Enhancer	ROSE_Overlap	440	LEF1-AS1;TMPO-AS1;RHPN1-AS1;AC009005.2;AC114730.3;RP11-429J17.7;LGALS8-AS1;RP11-122M14.1;AGAP1-IT1;RP11-57A19.2;LINC00511;CDKN2B-AS1;RP11-127I20.5;RP11-624L4.1;RP6-65G23.3;RP11-98D18.9;MIR3150B;AFAP1-AS1;RP11-22C11.2;RP11-295G20.2;RP5-1028K7.2;PCAT6;RP11-629O1.2;RP11-459E5.1;CTD-2529O21.1;DDX11-AS1;RP11-146I2.1;RP11-67L3.5;RP3-439F8.1;KCNH1-IT1;CTA-126B4.7;RP11-523H20.3;CTD-3035D6.2;AC114730.5;CT…	0.191	2.42e-109	8.61e-109	1.31e-106	0.0822
sample_00_042_Tissue_stomach_30y	Enhancer	ROSE_Overlap	435	LEF1-AS1;RHPN1-AS1;AC009005.2;LINC00337;RP11-429J17.7;LGALS8-AS1;AGAP1-IT1;RP11-57A19.2;LINC00511;CDKN2B-AS1;RP11-127I20.5;RP11-624L4.1;RP6-65G23.3;RP11-98D18.9;MIR3150B;RP11-295G20.2;PCAT6;AC017002.1;RP11-459E5.1;DDX11-AS1;RP11-67L3.5;RP3-439F8.1;CTA-126B4.7;RP11-14D22.1;RP11-148B18.1;RP11-523H20.3;CTD-3035D6.2;PVT1;LA16c-380H5.2;CTD-2523D13.2;LA16c-380H5.5;RP13-582O9.7;RP11-98D18.3;RP11-307C12.…	0.189	3.03e-109	1.07e-108	1.64e-106	0.0823
sample_02_358_Cell_line_LS180	Enhancer	ROSE_Overlap	403	LEF1-AS1;TMPO-AS1;RHPN1-AS1;AC009005.2;LINC00337;RP11-429J17.7;LGALS8-AS1;RP11-122M14.1;AP000251.3;RP11-57A19.2;CDKN2B-AS1;RP11-127I20.5;RP11-624L4.1;RP11-98G7.1;RP11-347C12.10;RP6-65G23.3;RP11-98D18.9;RP11-465N4.4;MIR3150B;RP11-22C11.2;RP11-295G20.2;PCAT6;RP11-629O1.2;RP11-459E5.1;DDX11-AS1;RP11-67L3.5;CTC-548K16.1;CTA-126B4.7;RP11-148B18.1;RP11-191L9.4;CTD-2589M5.4;CTD-2523D13.2;AF015262.2;RP11…	0.175	3.35e-109	1.18e-108	1.81e-106	0.0826
sample_02_306_Cell_line_SH-SY5Y	Enhancer	ROSE_Overlap	433	LINC00922;RP11-400N13.3;TMPO-AS1;RP11-108L7.15;RHPN1-AS1;AC009005.2;LINC00337;AC114730.3;LGALS8-AS1;RP11-196G18.22;RP11-122M14.1;AC112721.2;AP000251.3;RP11-57A19.2;RP11-624L4.1;RP11-98G7.1;RP11-347C12.10;RP6-65G23.3;RP11-465L10.10;RP11-295G20.2;PCAT6;RP4-533D7.5;RP11-629O1.2;RP11-459E5.1;RP13-463N16.6;DDX11-AS1;RP11-806H10.4;RP11-67L3.5;KCNH1-IT1;CTA-126B4.7;RP11-148B18.1;CTD-3035D6.2;RP11-191L9.…	0.188	4.1e-109	1.43e-108	2.22e-106	0.0823
sample_02_337_Cell_line_MV411_untreat	Enhancer	ROSE_Overlap	424	AC015849.16;LEF1-AS1;AC011893.3;RHPN1-AS1;LINC00337;AC114730.3;LGALS8-AS1;RP11-122M14.1;WT1-AS;CDKN2B-AS1;RP11-624L4.1;HOXC-AS3;RP11-98G7.1;RP11-429J17.5;RP11-98D18.9;RP11-465L10.10;CTB-49A3.4;RP11-295G20.2;RP5-1028K7.2;PCAT6;RP11-459E5.1;CTD-2529O21.1;DDX11-AS1;RP11-146I2.1;RP11-67L3.5;CTA-126B4.7;RP11-523H20.3;CTD-3035D6.2;PVT1;CTD-2589M5.4;LA16c-380H5.2;CTD-2523D13.2;LA16c-380H5.5;AC005624.2;R…	0.184	4.12e-109	1.43e-108	2.23e-106	0.0824
sample_01_087_Tissue_thyroid-gland	Enhancer	ROSE_Overlap	445	RP11-742B18.1;LEF1-AS1;TMPO-AS1;RP11-108L7.15;RHPN1-AS1;AC009005.2;MAFG-AS1;AC114730.3;LGALS8-AS1;AC112721.2;RP11-57A19.2;AP001434.2;CDKN2B-AS1;RP11-624L4.1;RP11-347C12.10;RP11-465N4.4;MIR3150B;AFAP1-AS1;CTA-392C11.1;RP11-22C11.2;RP11-295G20.2;PCAT6;RP4-533D7.5;RP11-459E5.1;DDX11-AS1;RP11-146I2.1;RP3-439F8.1;RP11-13P5.2;PVT1;RP3-395M20.12;CTD-2589M5.4;CTD-2523D13.2;LINC00536;RP11-98D18.3;KB-1440D…	0.193	7.48e-109	2.58e-108	4.05e-106	0.082
sample_02_342_Primary_cell_HSPCs_F0	Enhancer	ROSE_Overlap	425	LINC00922;RP11-400N13.3;AC015849.16;LEF1-AS1;AC011893.3;RP11-108L7.15;RHPN1-AS1;LINC00337;AC114730.3;LGALS8-AS1;AP000251.3;WT1-AS;LINC00511;CDKN2B-AS1;RP11-624L4.1;RP11-98G7.1;RP11-98D18.9;MIR3150B;RP11-465L10.10;RP11-295G20.2;RP5-1028K7.2;PCAT6;RP11-459E5.1;CTD-2529O21.1;DDX11-AS1;RP11-146I2.1;RP11-67L3.5;CTA-126B4.7;LINC00665;CTD-2589M5.4;LA16c-380H5.2;CTD-2523D13.2;LA16c-380H5.5;AC005624.2;LIN…	0.184	1.62e-108	5.55e-108	8.76e-106	0.0821
sample_01_089_Tissue_transverse-colon	Enhancer	ROSE_Overlap	445	RP11-400N13.3;TMPO-AS1;RP11-108L7.15;RHPN1-AS1;AC009005.2;MAFG-AS1;LINC00337;AC114730.3;LGALS8-AS1;AGAP1-IT1;LINC00511;CDKN2B-AS1;RP11-127I20.5;RP11-624L4.1;RP11-426C22.4;RP11-98D18.9;MIR3150B;AFAP1-AS1;RP11-22C11.2;RP11-295G20.2;PCAT6;RP11-629O1.2;RP11-459E5.1;DDX11-AS1;RP11-67L3.5;RP3-439F8.1;CTA-126B4.7;RP11-148B18.1;RP11-523H20.3;CTD-3035D6.2;PVT1;CTD-2589M5.4;RP11-196G18.3;LA16c-380H5.2;AC11…	0.193	1.65e-108	5.61e-108	8.93e-106	0.0819
sample_02_127_Primary_cell_Induced-regulatory-T-cells_CPI-703	Enhancer	ROSE_Overlap	430	RP11-400N13.3;AC015849.16;AC011893.3;TMPO-AS1;RP11-108L7.15;RHPN1-AS1;AC009005.2;MAFG-AS1;LINC00337;AC114730.3;LGALS8-AS1;RP11-122M14.1;AC112721.2;AP000251.3;RP11-57A19.2;AP001434.2;CDKN2B-AS1;RP11-98G7.1;RP11-443B20.1;RP6-65G23.3;RP11-98D18.9;AFAP1-AS1;RP11-465L10.10;RP11-295G20.2;PCAT6;RP11-459E5.1;CTD-2529O21.1;DDX11-AS1;RP11-146I2.1;RP11-67L3.5;CTC-548K16.1;CTA-126B4.7;CTD-3035D6.2;PVT1;CTD-2…	0.186	3.46e-108	1.16e-107	1.87e-105	0.082
sample_02_131_Cell_line_1015_PT	Enhancer	ROSE_Overlap	430	RP11-400N13.3;AC015849.16;AC011893.3;TMPO-AS1;RP11-108L7.15;RHPN1-AS1;AC009005.2;MAFG-AS1;LINC00337;AC114730.3;LGALS8-AS1;RP11-122M14.1;AC112721.2;AP000251.3;RP11-57A19.2;AP001434.2;CDKN2B-AS1;RP11-98G7.1;RP11-443B20.1;RP6-65G23.3;RP11-98D18.9;AFAP1-AS1;RP11-465L10.10;RP11-295G20.2;PCAT6;RP11-459E5.1;CTD-2529O21.1;DDX11-AS1;RP11-146I2.1;RP11-67L3.5;CTC-548K16.1;CTA-126B4.7;CTD-3035D6.2;PVT1;CTD-2…	0.186	3.46e-108	1.16e-107	1.87e-105	0.082
sample_01_043_Cell_line_KOPT-K1	Enhancer	ROSE_Overlap	397	TMPO-AS1;RP11-108L7.15;AC009133.12;RHPN1-AS1;AC009005.2;MAFG-AS1;LINC00337;RP11-429J17.7;LGALS8-AS1;RP11-122M14.1;AP000251.3;RP11-57A19.2;CDKN2B-AS1;RP11-624L4.1;RP11-98G7.1;RP11-347C12.10;RP6-65G23.3;RP11-783K16.13;RP11-465L10.10;CTB-49A3.4;RP11-295G20.2;RP4-533D7.5;RP11-629O1.2;CTD-2529O21.1;SMCR2;DDX11-AS1;RP11-67L3.5;CTA-126B4.7;RP11-783K16.5;LINC00665;PVT1;RP3-395M20.12;CTD-2589M5.4;AF015262…	0.172	4.49e-108	1.5e-107	2.43e-105	0.0822
sample_02_293_Cell_line_L3-6_4SC-202	Enhancer	ROSE_Overlap	399	RP11-742B18.1;LEF1-AS1;TMPO-AS1;RP11-108L7.15;RHPN1-AS1;AC009005.2;LINC00337;AC114730.3;RP11-429J17.7;LGALS8-AS1;RP11-122M14.1;AP000251.3;WT1-AS;RP11-57A19.2;LINC00511;RP11-127I20.5;RP11-624L4.1;RP11-426C22.4;RP11-98G7.1;RP6-65G23.3;RP11-98D18.9;RP11-465N4.4;RP11-22C11.2;RP11-465L10.10;RP11-295G20.2;RP5-1028K7.2;PCAT6;RP11-629O1.2;AC017002.1;RP11-459E5.1;CTD-2529O21.1;RP13-463N16.6;RP11-909N17.2;…	0.173	7.14e-108	2.37e-107	3.86e-105	0.0821
sample_01_088_Tissue_tibial-nerve	Enhancer	ROSE_Overlap	454	LINC00922;RP11-400N13.3;RP11-742B18.1;LEF1-AS1;TMPO-AS1;RP11-108L7.15;RHPN1-AS1;AC009005.2;LINC00337;AC114730.3;LGALS8-AS1;LINC00466;AC112721.2;RP11-265N7.1;AGAP1-IT1;LINC00511;CDKN2B-AS1;RP11-624L4.1;RP11-98D18.9;RP11-465N4.4;MIR3150B;AFAP1-AS1;RP11-295G20.2;PCAT6;RP4-533D7.5;RP11-629O1.2;RP11-459E5.1;CTD-2529O21.1;DDX11-AS1;RP11-146I2.1;RP11-67L3.5;RP3-439F8.1;CTA-126B4.7;RP11-148B18.1;RP11-523…	0.197	1.42e-107	4.68e-107	7.68e-105	0.0814
sample_02_324_Cell_line_SW48	Enhancer	ROSE_Overlap	393	LEF1-AS1;TMPO-AS1;RHPN1-AS1;AC009005.2;LINC00337;RP11-429J17.7;LGALS8-AS1;RP11-122M14.1;RP11-57A19.2;LINC00511;CDKN2B-AS1;RP11-624L4.1;HOXC-AS3;RP11-98G7.1;RP6-65G23.3;RP11-98D18.9;RP11-465N4.4;MIR3150B;RP11-22C11.2;RP11-295G20.2;PCAT6;RP4-533D7.5;RP11-629O1.2;AC017002.1;RP11-459E5.1;DDX11-AS1;RP11-806H10.4;RP11-67L3.5;CTC-548K16.1;RP3-439F8.1;CTA-126B4.7;RP11-523H20.3;RP11-191L9.4;LINC00460;PVT1…	0.17	2.25e-107	7.38e-107	1.22e-104	0.082
sample_02_150_Cell_line_MDA-MB-231_GATA3	Enhancer	ROSE_Overlap	412	AC015849.16;LEF1-AS1;RHPN1-AS1;CTD-2171N6.1;AC009005.2;LINC00337;LGALS8-AS1;RP11-122M14.1;AC112721.2;WT1-AS;LINC00511;RP11-624L4.1;RP11-98G7.1;RP11-443B20.1;RP11-347C12.10;RP6-65G23.3;RP11-98D18.9;MIR3150B;AFAP1-AS1;RP11-295G20.2;PCAT6;RP11-629O1.2;RP11-459E5.1;CTD-2529O21.1;RP13-463N16.6;DDX11-AS1;RP11-67L3.5;CTC-548K16.1;RP3-439F8.1;RP11-148B18.1;RP11-523H20.3;AC012462.2;CTD-3035D6.2;LINC00665;…	0.179	8.04e-107	2.62e-106	4.35e-104	0.0817
sample_02_433_Other_NCI-H1299_EGFP-NEO_reporter_cells_DAC	Enhancer	ROSE_Overlap	403	TMPO-AS1;RP11-108L7.15;RHPN1-AS1;AC009005.2;AC114730.3;RP11-122M14.1;AP000251.3;WT1-AS;AGAP1-IT1;RP11-57A19.2;CTA-384D8.35;CDKN2B-AS1;RP11-98G7.1;RP11-347C12.10;RP6-65G23.3;RP11-98D18.9;AFAP1-AS1;RP11-465L10.10;RP11-295G20.2;PCAT6;RP4-533D7.5;RP11-459E5.1;CTD-2529O21.1;DDX11-AS1;RP11-738B7.1;RP11-67L3.5;CTC-548K16.1;RP3-439F8.1;RP11-523H20.3;CTD-3035D6.2;RP11-191L9.4;LINC00665;RP4-694A7.2;LINC004…	0.175	1.35e-106	4.37e-106	7.3e-104	0.0816
sample_02_182_Cell_line_LOX-IMVI	Enhancer	ROSE_Overlap	404	RP11-400N13.3;RP11-742B18.1;LEF1-AS1;AC011893.3;RHPN1-AS1;AC009005.2;LINC00337;LGALS8-AS1;RP11-122M14.1;AC112721.2;RP11-57A19.2;CDKN2B-AS1;RP11-624L4.1;RP11-98G7.1;RP11-347C12.10;RP6-65G23.3;RP11-465L10.10;RP11-295G20.2;RP5-1028K7.2;PCAT6;RP11-459E5.1;CTD-2529O21.1;DDX11-AS1;RP11-67L3.5;CTA-126B4.7;CTD-3035D6.2;RP11-191L9.4;LINC00460;RP3-395M20.12;CTD-2589M5.4;CTD-2523D13.2;AF015262.2;LINC00536;R…	0.175	1.76e-106	5.67e-106	9.52e-104	0.0816
sample_02_115_Cell_line_MCF-7	Enhancer	ROSE_Overlap	353	RP11-742B18.1;TMPO-AS1;RP11-108L7.15;RHPN1-AS1;AC009005.2;RP11-542B15.1;MAFG-AS1;LINC00337;RP11-429J17.7;LGALS8-AS1;AP000251.3;CDKN2B-AS1;RP11-127I20.5;RP11-624L4.1;RP11-98G7.1;RP11-347C12.10;RP6-65G23.3;RP11-783K16.13;RP11-98D18.9;RP11-465L10.10;RP11-295G20.2;PCAT6;RP4-533D7.5;RP11-629O1.2;AC017002.1;RP11-459E5.1;CTD-2529O21.1;DDX11-AS1;RP11-806H10.4;RP11-146I2.1;RP11-67L3.5;RP11-783K16.5;RP11-5…	0.153	1.88e-106	6.02e-106	1.02e-103	0.0814
sample_02_233_Primary_cell_Th1	Enhancer	ROSE_Overlap	407	AC015849.16;LEF1-AS1;AC011893.3;TMPO-AS1;RP11-108L7.15;AC009133.12;RHPN1-AS1;AC009005.2;RP11-542B15.1;LGALS8-AS1;RP11-196G18.22;RP11-122M14.1;AC112721.2;CTA-384D8.35;LINC00511;CDKN2B-AS1;RP11-624L4.1;RP11-98G7.1;RP11-443B20.1;RP11-347C12.10;RP11-98D18.9;AFAP1-AS1;RP11-295G20.2;RP5-1028K7.2;PCAT6;RP11-629O1.2;AC017002.1;RP11-459E5.1;SMCR2;DDX11-AS1;RP11-146I2.1;CTA-126B4.7;CTD-3035D6.2;PVT1;RP3-39…	0.176	3.02e-106	9.61e-106	1.63e-103	0.0815
sample_02_045_Cell_line_CyT49_ES_D7	Enhancer	ROSE_Overlap	409	LINC00922;RP11-108L7.15;RHPN1-AS1;AC009005.2;RP11-542B15.1;MAFG-AS1;AC114730.3;RP11-122M14.1;AP000251.3;AGAP1-IT1;RP11-57A19.2;LINC00511;CDKN2B-AS1;RP11-624L4.1;RP11-98G7.1;RP6-65G23.3;RP11-98D18.9;RP11-465L10.10;CTB-49A3.4;RP11-295G20.2;PCAT6;AC017002.1;RP11-459E5.1;RP13-463N16.6;DDX11-AS1;RP11-146I2.1;RP11-67L3.5;CTA-126B4.7;RP11-148B18.1;LINC00665;RP3-395M20.12;AF015262.2;AC005624.2;RP13-582O9…	0.177	3.22e-106	1.02e-105	1.74e-103	0.0815
sample_02_327_Primary_cell_hepatocytes_d6	Enhancer	ROSE_Overlap	417	RP11-108L7.15;AC009133.12;RHPN1-AS1;AC009005.2;MAFG-AS1;AC114730.3;LGALS8-AS1;RP11-122M14.1;AGAP1-IT1;CDKN2B-AS1;RP11-624L4.1;RP11-98G7.1;RP11-92K15.3;RP6-65G23.3;RP11-783K16.13;RP11-98D18.9;MIR3150B;RP11-295G20.2;PCAT6;RP11-459E5.1;DDX11-AS1;RP11-806H10.4;RP11-146I2.1;RP3-439F8.1;RP11-783K16.5;RP11-148B18.1;RP3-395M20.12;RP11-196G18.3;LA16c-380H5.2;CTD-2523D13.2;LA16c-380H5.5;AC005624.2;LINC0053…	0.181	4.74e-106	1.49e-105	2.56e-103	0.0813
sample_02_361_Cell_line_HT29_DMSO	Enhancer	ROSE_Overlap	385	RP11-742B18.1;RP11-108L7.15;RHPN1-AS1;AC009005.2;LINC00337;RP11-429J17.7;LGALS8-AS1;RP11-122M14.1;RP11-57A19.2;LINC00511;CDKN2B-AS1;RP11-127I20.5;RP11-624L4.1;RP11-347C12.10;RP6-65G23.3;RP11-98D18.9;MIR3150B;AFAP1-AS1;RP11-22C11.2;RP11-295G20.2;PCAT6;AC017002.1;DDX11-AS1;RP11-67L3.5;CTA-126B4.7;RP11-191L9.4;LINC00460;RP3-395M20.12;CTD-2523D13.2;AC005624.2;LINC00536;RP13-582O9.7;RP11-98D18.3;ST8SI…	0.167	4.88e-106	1.53e-105	2.64e-103	0.0815
sample_02_125_Stem_cell_Embryonic-stem-cells_Primed	Enhancer	ROSE_Overlap	385	LINC00922;RP11-742B18.1;LEF1-AS1;RP11-108L7.15;AC009005.2;RP11-542B15.1;MAFG-AS1;LINC00337;RP11-122M14.1;LINC00466;AP000251.3;RP11-57A19.2;LINC00511;CDKN2B-AS1;RP11-624L4.1;RP11-98G7.1;RP11-347C12.10;RP6-65G23.3;RP11-783K16.13;RP11-465N4.4;RP11-22C11.2;RP11-295G20.2;PCAT6;RP11-459E5.1;DDX11-AS1;RP11-146I2.1;RP11-67L3.5;RP11-783K16.5;RP11-191L9.4;LINC00665;RP3-395M20.12;CTD-2523D13.2;AC005624.2;LI…	0.167	5.47e-106	1.7e-105	2.96e-103	0.0815
sample_01_027_Primary_cell_epithelial-cell-of-prostate	Enhancer	ROSE_Overlap	402	LINC00922;RP11-742B18.1;TMPO-AS1;RP11-108L7.15;AC009133.12;AC009005.2;RP11-542B15.1;MAFG-AS1;LGALS8-AS1;AC112721.2;LINC00511;CDKN2B-AS1;RP11-624L4.1;RP11-347C12.10;RP6-65G23.3;RP11-465N4.4;MIR3150B;RP11-22C11.2;RP11-295G20.2;PCAT6;RP11-629O1.2;AC017002.1;RP11-459E5.1;CTD-2529O21.1;DDX11-AS1;RP11-806H10.4;RP11-146I2.1;RP11-67L3.5;RP11-148B18.1;AC012462.2;PVT1;RP3-395M20.12;CTD-2589M5.4;CTD-2523D13…	0.174	2.11e-105	6.52e-105	1.14e-102	0.0812
sample_02_326_Primary_cell_hepatocytes_d3	Enhancer	ROSE_Overlap	412	RP11-742B18.1;RP11-108L7.15;AC009133.12;RHPN1-AS1;AC009005.2;AC114730.3;LGALS8-AS1;RP11-122M14.1;AGAP1-IT1;CDKN2B-AS1;RP11-624L4.1;RP11-98G7.1;RP11-92K15.3;RP6-65G23.3;RP11-783K16.13;RP11-98D18.9;MIR3150B;RP11-295G20.2;PCAT6;RP11-459E5.1;DDX11-AS1;RP11-806H10.4;RP11-146I2.1;RP3-439F8.1;RP11-783K16.5;RP11-148B18.1;CTD-3035D6.2;RP3-395M20.12;LA16c-380H5.2;CTD-2523D13.2;LA16c-380H5.5;AC005624.2;LINC…	0.179	3.12e-105	9.59e-105	1.69e-102	0.0811
sample_02_423_Cell_line_A375	Enhancer	ROSE_Overlap	399	LINC00922;RP11-400N13.3;RP11-742B18.1;AC011893.3;TMPO-AS1;RHPN1-AS1;AC009005.2;MAFG-AS1;LINC00337;LGALS8-AS1;LINC00466;AC112721.2;RP11-624L4.1;RP11-98G7.1;RP11-443B20.1;RP6-65G23.3;RP11-98D18.9;RP11-295G20.2;PCAT6;RP4-533D7.5;RP11-629O1.2;RP11-459E5.1;RP13-463N16.6;DDX11-AS1;RP11-146I2.1;RP11-67L3.5;CTC-548K16.1;RP11-523H20.3;RP11-191L9.4;LINC00665;LINC00460;PVT1;CTD-2589M5.4;RP11-196G18.3;CTD-25…	0.173	3.53e-105	1.08e-104	1.91e-102	0.0812
sample_03_007_Cell_line_A549_dexamethasone_12h	Enhancer	ROSE_Overlap	399	TMPO-AS1;RP11-108L7.15;RHPN1-AS1;AC009005.2;LINC00337;RP11-429J17.7;LGALS8-AS1;RP11-265N7.1;WT1-AS;RP11-57A19.2;LINC00511;RP11-624L4.1;RP11-98G7.1;RP11-347C12.10;RP6-65G23.3;RP11-98D18.9;RP11-465L10.10;RP11-295G20.2;PCAT6;RP11-629O1.2;RP11-459E5.1;CTD-2529O21.1;RP13-463N16.6;DDX11-AS1;RP11-67L3.5;CTC-548K16.1;KCNH1-IT1;RP11-148B18.1;RP11-523H20.3;AC012462.2;RP3-395M20.12;LA16c-380H5.2;CTD-2523D13…	0.173	3.94e-105	1.2e-104	2.13e-102	0.0811
sample_01_056_Primary_cell_osteoblast	Enhancer	ROSE_Overlap	427	LINC00922;RP11-400N13.3;AC015849.16;RP11-742B18.1;LEF1-AS1;AC011893.3;TMPO-AS1;RP11-108L7.15;AC009133.12;AC009005.2;RP11-542B15.1;LGALS8-AS1;LINC00511;RP11-865I6.2;CDKN2B-AS1;RP11-624L4.1;RP11-426C22.4;HOXC-AS3;RP11-347C12.10;RP11-783K16.13;RP11-295G20.2;PCAT6;RP4-533D7.5;RP11-629O1.2;RP11-459E5.1;RP13-463N16.6;RP11-567M16.2;RP11-146I2.1;RP3-439F8.1;RP11-783K16.5;LINC00460;AF015262.2;LINC00536;RP…	0.185	4.49e-105	1.36e-104	2.43e-102	0.0809
sample_02_060_Cell_line_WT-11bp/Jurkat	Enhancer	ROSE_Overlap	399	LEF1-AS1;AC011893.3;TMPO-AS1;RP11-108L7.15;AC009005.2;MAFG-AS1;LINC00337;RP11-429J17.7;LGALS8-AS1;RP11-122M14.1;AC112721.2;AP000251.3;WT1-AS;RP11-57A19.2;RP11-624L4.1;HOXC-AS3;RP11-98G7.1;RP6-65G23.3;RP11-783K16.13;RP11-98D18.9;AFAP1-AS1;RP11-465L10.10;CTB-49A3.4;RP11-295G20.2;RP5-1028K7.2;PCAT6;RP4-533D7.5;RP11-629O1.2;AC017002.1;RP11-459E5.1;CTD-2529O21.1;DDX11-AS1;RP11-806H10.4;RP11-67L3.5;CTA…	0.173	9.27e-105	2.79e-104	5.02e-102	0.081
[truncated: 345 more rows]

## Sheet: Super enhancer
Set	Class	Sub_Class	Count	LncRNA	Simpson	P-value	BH	Bonferroni	Jaccard
sample_02_189_Cell_line_SNU016	Super_Enhancer	ROSE_Overlap	15	RP11-196G18.22;HOXC-AS3;RP11-465N4.4;PVT1;RP11-1275H24.2;HOTAIR;RP11-982M15.6;RP11-99J16__A.2;RP11-89K10.1;RP11-1275H24.1;CTD-2134A5.4;HOXC-AS2;HOXA11-AS;RP11-510N19.5;RP11-297D21.2	0.319	1.9e-10	2.39e-10	1.02e-07	0.00642
[truncated: 500 more rows]

## Sheet: Transcription_Factor
Set	Class	Sub_Class	Count	LncRNA	Simpson	P-value	BH	Bonferroni	Jaccard
[truncated: 3,393 more rows]

## Sheet: RNA_Binding_Protein
Set	Class	Sub_Class	Count	LncRNA	Simpson	P-value	BH	Bonferroni	Jaccard
[truncated: 157 more rows]

[truncated: 1 more sheets: SmORF]
